# Supplementary material for: A common druggable signature of oncogenic c-Myc, mutant KRAS and mutant p53 reveals functional redundancy and competition among oncogenes in cancer
Source: Cell Death Dis. 2024 Aug 31;15(8):638. doi: 10.1038/s41419-024-06965-3 (PMC11365971; doi:10.1038/s41419-024-06965-3)
Supplement: Supplementary file 2 — Supplementary Table 1 [file 41419_2024_6965_MOESM2_ESM.xlsx]

## Sheet: 5K proteins 10 cell lines Ttest
Normalized protein amounts for proteins identified and quantified across all samples (legend: "Cell line name acronym" "C" - gRNA control / "P" - TP53-targeting gRNAs / "M" - CMYC-targeting gRNAs / "K" - KRAS-targeting gRNAs "number" - biological replicate number):
H23 C1	H23 C2	H23 C3	H23 P1	H23 P2	H23 P3	H23 M1	H23 M2	H23 M3	H23 K1	H23 K2	H23 K3	H1299 C1	H1299 C2	H1299 C3	H1299 M1	H1299 M2	H1299 M3	A549 C1	A549 C2	A549 C3	A549 K1	A549 K2	A549 K3	VMRC C1	VMRC C2	VMRC C3	VMRC P1	VMRC P2	VMRC P3	DLD1 C1	DLD1 C2	DLD1 C3	DLD1 P1	DLD1 P2	DLD1 P3	DLD1 M1	DLD1 M2	DLD1 M3	DLD1 K1	DLD1 K2	DLD1 K3	RKO C1	RKO C2	RKO C3	RKO M1	RKO M2	RKO M3	LoVo C1	LoVo C2
0.800226	0.910279	0.6501	0.632486	1.32427	1.36744	-0.228488	0.107358	-0.141762	0.320834	-0.236847	0.464921	0.453391	1.01432	0.968596	0.171752	-0.314313	0.00996629	0.847875	0.548313	1.19472	-0.437192	0.11672	0.171724	1.06341	1.03011	0.483372	0.59203	0.370068	0.526434	0.328768	0.542304	-0.0840879	0.32092	-0.0216165	0.34148	-0.496805	-1.06629	-0.597934	-0.0810914	0.194413	0.383444	0.240557	0.40925	0.168115	-0.0479397	0.202968	-0.262237	1.27994	1.19386
-1.39204	-1.39033	-1.36767	-1.60078	-1.3777	-1.34927	-1.46564	-1.27838	-1.23254	-1.41891	-1.60052	-1.48637	-0.583229	-1.02657	-0.966606	-0.977524	-1.02723	-1.33795	-2.20726	-2.66791	-2.84853	-1.59478	-1.42169	-1.21838	0.897582	1.13284	1.23759	1.2059	1.20336	1.27256	0.0345308	-0.0458695	-0.636851	-0.0568345	-0.394505	-0.315535	-0.519956	-0.344625	-0.134762	-0.572278	-0.251515	-0.0576491	-0.301232	-0.0477233	0.404204	0.59492	-0.274514	-0.550395	0.00278961	-0.0822322
-1.98951	-2.21189	-1.9812	-1.78032	-1.91871	-2.36086	-1.67713	-2.02587	-1.80964	-1.3583	-1.73173	-2.05994	-1.59432	-1.84342	-1.94085	-1.86776	-2.6571	-2.48761	-2.37724	-1.67859	-0.296904	-1.83832	0.0199358	-1.9666	-0.56186	-0.55592	-0.665752	-0.549398	-0.420767	-0.610583	-0.892306	-1.31836	-0.979707	-1.56939	-0.836022	-1.641	-1.1333	-1.248	-1.20137	-0.796469	-1.97786	-1.10809	-1.7225	-1.97858	-1.32729	-2.73358	-1.71703	-1.43517	-1.18068	-1.33822
-1.09011	-1.07095	-1.01915	-1.05025	-0.927353	-0.739957	-0.463695	-0.712339	-0.651484	-0.993992	-0.845728	-0.79074	-1.00251	-1.4398	-1.3362	-1.38637	-1.03717	-1.39215	-3.02392	-3.07277	-2.84245	-2.39377	-2.41812	-2.13986	-2.82331	-2.72291	-2.22038	-2.35699	-2.32392	-2.52408	-0.29011	-0.190422	-1.09248	-0.239061	0.000327418	-0.191967	-0.214917	-0.102458	0.183351	-0.215358	-0.174309	-0.118606	-1.60045	-1.539	-1.49951	-0.83802	-1.08918	-1.25989	-1.06407	-1.41636
-1.42707	-1.62196	-1.76078	-1.36717	-1.28627	-1.80097	-0.855914	-0.942762	-0.951261	-1.21711	-1.50447	-1.23343	-1.476	-2.01167	-1.71705	-1.83832	-1.23298	-1.38864	-4.17241	-3.28535	-4.17652	-3.92871	-3.23347	-2.59881	-3.15711	-4.37462	-4.07729	-3.78351	-3.80773	-3.57981	-0.967909	-0.920334	-1.793	-1.07805	-0.579553	-0.688411	-0.670171	-0.649751	-0.271399	-0.999447	-1.04231	-0.984522	-3.17928	-3.03476	-3.60907	-2.14951	-2.00595	-2.19244	-2.32116	-2.40877
0.27417	0.0547654	0.244095	0.342305	0.232237	0.576433	-0.113449	-0.160564	-0.12851	-0.0211175	0.353535	0.163111	-1.19657	-1.01002	-0.890448	-1.25136	-1.43851	-0.82348	-2.0953	-1.65294	-2.0481	-2.03376	-2.50148	-2.17846	-0.805978	-0.590295	-0.646376	-1.13199	-0.411569	-0.794135	-1.04835	-0.748936	-1.136	-0.819621	-1.08679	-0.684934	-1.45065	-0.83492	-1.59327	-0.688581	-0.355521	-0.635299	1.16819	1.19069	0.905505	0.844331	0.982218	0.614189	0.668652	0.534251
-0.49268	-0.569566	-0.913407	-0.535078	-0.474419	-0.34333	-0.406158	-1.02213	-0.772257	-0.20719	0.13516	0.162609	-0.763369	-0.737831	-0.796868	-1.25679	-1.24615	-1.38358	-0.596716	-0.760851	-0.518636	-1.66915	-1.17337	-1.29612	-0.91421	-0.762422	-0.716592	-0.630553	-0.659545	-0.740808	-1.99771	-2.24651	-2.34559	-2.36447	-1.61595	-3.05007	-2.29441	-2.43049	-1.82746	-1.89283	-1.97807	-1.89142	-0.376289	-0.360223	-0.245344	-0.308396	-0.712408	-1.00279	0.0742302	-0.881674
2.49796	2.14401	2.29111	2.18012	2.61113	2.54399	2.68377	2.40076	2.29819	2.33896	2.80968	2.31999	3.41291	3.39784	3.33357	2.8706	2.56095	2.58345	2.48084	1.89033	1.96241	2.28309	2.40438	2.43831	3.51264	3.18838	3.57727	3.21377	2.9145	2.97372	2.40869	2.11199	1.34228	1.56518	2.05843	2.08789	2.24833	2.34182	2.03122	2.00727	1.98263	2.03368	3.4328	3.15827	3.56244	2.60929	3.08019	3.37732	3.39577	3.31257
-1.14459	-0.752347	-1.61163	-0.860662	-0.619054	-1.03348	-2.61643	-1.43163	-2.42672	-2.25056	-2.58882	-2.11378	0.819998	0.807848	0.940507	0.338771	-0.67865	-0.0243193	-0.898605	-1.24179	-0.40959	-2.15422	-1.76781	-1.30835	1.5466	1.46561	0.814647	0.985678	0.410205	0.747213	-0.734003	-0.420018	-1.88011	-0.338773	-1.20646	-0.851426	-1.37412	-1.45969	-1.72729	-1.00525	-0.585173	-0.925942	0.722319	0.212065	-0.720893	0.26636	0.392422	0.701743	-0.369303	-0.235742
-0.903569	-0.861807	-1.50331	-1.05088	-1.22457	-0.630138	-1.88487	-1.76236	-2.03409	-1.41306	-1.89301	-1.5992	-1.29909	-1.47256	-1.58766	-1.83874	-2.39378	-2.24555	-2.53952	-2.33928	-1.98844	-1.80823	-1.52759	-1.2143	0.00996697	0.283714	-0.216095	-0.154846	-0.447238	-0.292045	-1.84221	-1.47751	-1.31192	-1.07579	-1.50161	-1.13648	-1.60308	-1.7866	-1.83056	-1.34578	-1.0011	-1.04755	-0.229549	-0.106847	-0.657971	-0.81069	-0.346384	-0.575457	-1.08278	-0.907252
0.696768	0.83217	0.778677	0.862531	0.900549	0.722149	0.609806	0.764188	0.683531	0.938485	0.8377	0.808023	1.0135	1.12407	1.21154	0.858032	0.719597	0.673337	-0.701458	-0.53674	-0.492003	-0.568273	-0.81589	-0.588656	1.72124	1.6201	1.76222	1.81649	1.85201	1.89949	1.34263	1.13521	1.12164	1.30727	1.26748	1.21176	0.536098	0.656284	0.660056	1.12952	0.820154	1.10807	1.33722	1.42727	1.28798	1.10781	1.09536	1.03642	0.920173	0.985356
-4.5977	-6.40521	-4.86181	-4.81371	-5.14422	-4.84612	-2.81776	-4.17944	-3.19576	-5.03725	-2.72685	-2.87074	-1.08428	-1.40619	-1.54255	-1.07984	-1.11724	-1.1789	-3.54631	-3.40671	-4.59259	-3.11838	-3.55183	-3.26491	-2.74215	-3.41347	-2.31469	-3.10009	-2.53867	-2.80206	-2.1207	-2.4062	-3.31435	-2.68085	-1.9152	-2.40538	-2.44673	-2.17697	-3.02775	-3.77065	-2.91001	-2.82329	-0.593507	-0.498288	-0.410233	-0.0504762	0.0844092	0.0260432	-0.40519	-0.582838
-0.245369	-0.0712979	-0.424761	-0.0694388	-0.0835165	-0.212331	-0.450755	-0.320664	-0.55393	-0.0495174	-0.179524	-0.183473	-0.593406	-0.58269	-0.655695	-1.25288	-1.70052	-1.07831	-0.260901	-0.270924	-0.115845	-0.786099	-0.420444	-0.446835	0.141326	0.0505722	0.00750264	-0.00590989	-0.248141	-0.195849	-1.78956	-1.21975	-0.669877	-0.984475	-0.955154	-1.32477	-1.52389	-1.80138	-1.15851	-1.285	-1.18544	-1.3107	-0.12682	-0.169637	-0.132631	-0.463665	-0.61643	-0.86406	-1.07646	-0.796931
-2.65437	-2.92761	-3.87937	-3.24546	-3.53326	-3.53773	-4.6642	-4.01543	-4.85883	-4.27158	-5.68013	-4.24094	-5.04467	-4.28506	-4.83941	-3.75798	-4.62294	-3.51196	-4.93532	-4.59659	-4.21128	-4.86613	-4.68693	-4.12189	-4.54703	-4.69746	-5.04901	-5.00708	-5.44365	-5.02982	-6.08182	-5.26879	-4.88553	-4.84752	-5.017	-6.45259	-6.08713	-5.62439	-5.5741	-5.5661	-6.02904	-5.70243	-4.47693	-4.4373	-3.80018	-4.57415	-3.97873	-4.16646	-4.5566	-7.94835
-5.79428	-6.30338	-6.77006	-6.0117	-8.28324	-10.2182	-6.96745	-5.82248	-7.01355	-7.54452	-9.56597	-8.06578	-4.37208	-4.44271	-4.24386	-5.13781	-5.2116	-6.08858	-5.96558	-5.02234	-4.56824	-5.09998	-5.15816	-5.29958	-5.22584	-5.39271	-5.72351	-5.54237	-5.7679	-5.37172	-9.44595	-5.13914	-5.38269	-4.92457	-5.80433	-5.20726	-7.71307	-6.20841	-6.26558	-5.85064	-5.23856	-5.29041	-4.82386	-4.43042	-5.57133	-4.37246	-4.37217	-3.68636	-4.33038	-4.08588
-0.584435	-1.12232	-1.11351	-1.2176	-1.01217	-0.0088838	-2.38075	-0.980982	-1.2781	-1.5269	-2.14802	-1.22631	-2.20427	-1.41107	-1.51318	-1.8054	-1.97259	-1.83851	-1.2787	-1.26926	-1.00501	-1.78731	-1.79615	-1.72887	-1.72157	-1.40541	-2.31665	-1.68844	-1.90116	-2.22433	-1.57371	-0.964365	-1.1783	-1.04454	-1.08677	-1.43325	-1.6829	-1.70674	-1.94495	-1.45329	-1.0984	-1.13272	-0.638874	-0.748398	-1.48818	0.0894173	-0.301493	0.0577082	0.263846	1.01651
-1.09499	-0.890439	-1.27149	-0.962886	-0.755698	-1.44781	-1.30478	-0.891621	-1.27898	-1.01998	-1.03598	-1.20226	-0.560845	-0.289465	-0.642554	-0.665212	-0.715442	-0.764862	-0.966528	-0.983544	-1.2414	-1.49593	-1.39178	-1.64174	-0.528804	-0.413944	-0.383898	-0.458444	-0.5187	-0.308692	-2.13293	-1.68935	-1.79096	-2.46536	-2.32588	-2.24823	-2.77059	-2.58487	-2.74302	-2.61654	-1.89825	-2.82043	-0.860089	-0.982301	-1.13174	-0.81696	-0.770598	-0.830563	-2.01547	-1.21226
-0.92431	-1.22169	-1.55127	-1.3046	-0.735391	-0.588353	-2.20645	-1.42663	-1.81721	-1.84822	-2.17331	-1.74644	-1.05586	-1.32035	-1.4871	-1.16614	-1.91485	-1.8563	-1.21606	-1.29604	-1.22474	-2.37029	-1.98465	-1.6873	-2.33506	-2.41591	-2.58241	-2.3769	-3.00302	-2.81017	-2.46517	-2.41144	-2.80611	-2.42206	-3.37911	-4.22873	-3.1626	-3.49701	-3.67609	-4.06811	-3.43631	-2.56455	-3.53717	-3.73068	-2.87792	-3.13991	-2.46456	-1.89665	-1.24895	-0.511328
-2.64455	-3.37057	-3.03242	-3.0783	-2.65756	-2.4855	-3.54976	-3.40944	-3.67225	-3.43153	-3.38273	-2.98845	-3.13741	-2.45592	-2.939	-2.48983	-3.03124	-2.57248	1.67631	1.60792	1.97552	1.65827	1.67186	1.70837	-1.17785	-1.69052	-1.91036	-1.5105	-1.9473	-1.7302	-2.2213	-2.20531	-1.94237	-1.04464	-2.40693	-1.84093	-2.39818	-2.21508	-2.70408	-2.54789	-2.54737	-2.04127	-1.50203	-1.7843	-1.91133	-1.49747	-1.17857	-1.21705	-2.35984	-2.02008
-2.25411	-2.23729	-2.52203	-1.93133	-2.10238	-1.87235	-2.57231	-2.69747	-2.76917	-2.37578	-2.20734	-2.15885	-1.5159	-1.13916	-1.18896	-1.44305	-1.05556	-1.20649	0.143204	-0.0883504	0.349798	-0.0745307	0.0548368	0.132998	-3.00571	-3.01695	-3.24197	-2.91983	-3.43656	-3.49929	-0.958825	-1.05494	-1.82558	-1.07987	-1.12306	-1.04102	-1.54751	-1.67411	-1.41292	-1.5284	-1.47226	-1.33507	-1.81254	-1.65116	-2.43906	-1.98658	-2.25169	-1.99538	-2.21019	-2.27012
-4.86646	-4.42605	-4.04927	-4.15212	-5.35888	-5.21593	-4.47981	-4.36683	-3.86911	-3.66488	-5.22787	-3.81674	-4.45531	-4.24144	-3.55457	-3.57153	-3.22609	-3.05569	-4.0044	-3.3003	-4.78735	-4.20123	-4.61155	-5.48335	-1.06591	-1.1934	-1.36866	-1.50236	-1.60808	-0.714552	-3.25922	-3.15042	-6.53474	-2.79083	-3.75128	-3.62881	-3.36035	-2.88472	-3.82032	-4.65659	-4.75874	-4.65549	-6.69699	-4.89901	-7.15071	-7.07747	-6.05578	-6.8657	-6.59193	-4.90423
0.85292	0.703172	0.705231	0.64561	0.939166	0.96012	0.491588	0.712387	0.46099	0.399271	0.304086	0.598724	-0.941169	-0.578044	-0.620116	-0.963013	-1.13283	-0.601251	1.54469	1.22061	1.66537	1.06689	1.40329	1.39843	1.35781	1.68584	0.658782	1.38168	1.26082	1.45542	1.68388	1.65442	1.21369	2.00306	1.63056	1.8433	1.90256	1.42386	1.38527	1.55597	1.82447	2.0068	0.595068	0.892488	0.521898	0.669373	0.804506	1.19051	1.24468	1.61738
1.57786	1.33654	1.26569	1.39231	1.31286	1.16995	0.869289	1.07916	0.842087	1.35874	1.34532	1.13998	1.88093	2.11153	2.23345	1.26861	1.08105	1.27519	0.936378	1.09003	1.28033	1.46362	1.38491	1.44118	2.57199	2.59568	2.40402	2.56918	2.34592	2.65481	3.22963	3.28656	2.55663	3.1785	2.97963	3.09639	2.72041	2.80268	2.76621	3.02867	3.28232	3.23643	2.84769	2.75632	2.783	2.47634	2.53442	2.63849	3.44543	3.33707
1.38188	1.48254	1.61611	1.43873	1.44689	1.50366	1.37075	1.31238	1.42943	1.62543	1.54635	1.65351	1.39844	1.29044	1.5251	1.23362	1.35194	1.32389	-0.217343	0.0424564	0.201687	0.0388088	0.00305788	0.0384279	2.37879	2.50822	1.71106	2.59183	1.74799	2.6181	1.28674	1.41348	0.92808	1.38847	1.317	1.45092	0.965942	1.14772	1.42014	1.38238	1.25902	1.31703	0.261353	0.298191	0.36323	0.221458	0.33332	0.0460832	0.437091	0.354996
1.14883	1.36469	1.44213	1.48851	0.972222	1.3109	1.06173	0.853675	0.932605	1.66103	1.92622	1.59606	0.305755	0.27665	0.459025	-0.493291	0.00374762	-0.365775	0.441868	1.19115	0.377102	0.688239	0.594109	0.667095	0.404955	0.559519	0.99288	0.876224	1.04531	0.995387	1.23269	1.09134	0.343097	0.912356	1.34564	1.12025	0.651352	0.720398	0.942872	1.1256	0.927647	0.904724	1.71322	1.85898	2.16987	1.86445	1.85044	1.47949	2.17794	1.75783
-0.167741	-0.858324	-1.03975	-0.964623	-0.735356	-0.677451	-1.68103	-1.20681	-1.50619	-1.05197	-1.52796	-1.12708	0.0707356	0.247607	0.149394	-0.0280159	-0.477613	-0.270615	-1.47128	-1.63578	-1.74048	-1.05881	-0.773084	-0.835442	0.268815	0.346392	0.0426027	0.113756	0.0141674	0.0272491	-0.477331	-1.01618	-0.932977	-0.80976	-0.641093	-0.719516	-0.945235	-0.458321	-1.22565	-0.513195	-0.257194	-0.513101	0.848148	1.04175	-0.22565	0.549558	0.727801	0.762601	0.649074	0.384688
0.842502	1.07568	1.19189	1.20247	1.20726	0.907255	1.52126	1.41707	1.3287	1.36328	1.35687	1.4096	1.06588	1.62046	1.29248	1.52216	1.89722	1.72709	1.33827	2.0887	1.3432	1.40919	1.51502	1.21161	2.23437	2.00614	2.43746	2.22021	2.26934	2.23839	1.4785	1.2764	1.42533	1.2048	1.43843	1.40419	1.29419	1.36262	1.55713	1.0958	1.20108	1.19435	1.391	1.41563	1.76183	1.6287	1.53617	1.26196	0.797023	0.935866
0.655988	0.522808	-0.0833811	0.0727863	1.19136	0.781317	-0.365074	0.168666	-0.128585	-0.901062	-1.01942	-0.936962	1.72647	2.36279	2.08311	2.0905	1.41199	1.70221	0.27911	0.614458	0.737424	-0.0293799	0.397061	0.90881	2.8853	3.00227	2.36948	2.57719	1.10608	2.61788	2.71311	2.55345	2.56768	3.188	1.89163	2.35761	1.22484	2.02155	1.66173	2.34248	2.6784	2.81845	2.16653	2.08578	1.61879	1.86701	2.33431	2.74061	3.44464	4.19489
-3.64728	-2.78265	-3.52747	-2.66798	-2.93544	-2.25526	-3.20641	-3.05754	-2.9516	-3.08969	-3.22185	-2.51427	-0.613875	-0.730609	-0.846952	-0.439532	-0.769508	-1.2915	0.683048	0.829756	0.940962	0.132717	0.746401	0.503447	1.0955	0.92238	0.855138	0.831709	0.613076	0.859198	-1.77403	-1.35446	-1.91899	-1.25657	-1.59369	-1.9052	-1.68824	-2.07827	-1.15999	-1.55352	-1.0771	-1.12456	-0.354264	-1.04812	-1.28222	-0.653806	-0.430166	-0.414291	-1.63962	-0.800923
1.64351	1.65429	1.37941	1.6112	1.9339	1.59437	0.947087	1.88157	1.22843	1.29424	0.875956	1.30636	0.673116	1.21909	0.777141	0.563159	0.423893	0.196381	-0.229754	-0.318786	-0.328562	0.892341	1.1544	1.29202	0.306022	0.391613	-0.198784	0.00941672	-0.450603	-0.0695827	1.66651	1.17073	2.22232	1.44603	1.75797	1.7682	1.49187	1.81417	1.34746	1.80696	2.06023	2.0487	2.58963	2.29995	2.26715	2.04685	2.60704	2.62482	2.10634	2.7128
-0.896693	-0.910977	-1.09021	-1.40701	-0.939865	-0.685934	-1.58759	-1.06324	-1.42504	-1.95214	-2.05154	-1.78608	-1.6905	-1.30362	-1.18737	-1.31141	-1.79332	-1.69823	-1.47199	-1.83492	-1.36304	-1.48184	-1.81829	-1.55957	-2.12103	-1.13341	-2.35762	-2.34478	-1.84615	-2.47313	-0.919001	-0.319046	-1.29758	-0.128579	-0.672833	-0.627727	-0.494211	-0.21369	-0.650006	-0.47351	-0.193859	-0.192399	-0.535449	-0.693314	-1.4768	-0.544415	-0.207325	0.826511	-1.19632	-0.290605
-1.79313	-4.29591	-4.46498	-3.16507	-2.73139	-2.64327	-3.63916	-1.70087	-3.71799	-3.34763	-3.1004	-2.26249	-2.66053	-2.52292	-1.52843	-1.70967	-2.34093	-2.72227	-1.72129	-2.3235	-1.95872	-3.67168	-3.57522	-3.1568	-1.99803	-2.88181	-2.97377	-3.20843	-2.12315	-3.77804	-1.81199	-1.6957	-1.76966	-1.2449	-1.36674	-2.42572	-1.92374	-1.70129	-2.42216	-2.10174	-1.69753	-1.70392	-1.22577	-1.44958	-1.4517	-0.523457	-0.291192	-0.108778	-1.42902	-1.01954
-3.8045	-4.01079	-4.06236	-3.88913	-3.65475	-2.76873	-2.99178	-2.14083	-2.94314	-2.87332	-3.69633	-4.1555	-3.76168	-4.04958	-3.7404	-3.22107	-3.44983	-3.22584	-2.36114	-2.16687	-2.33617	-4.15809	-3.26575	-3.40979	-6.12631	-7.47446	-4.17464	-4.10668	-4.65828	-4.85212	-0.741868	-1.03022	-1.45182	-0.763474	-0.723348	-0.877155	-0.812576	-0.539917	-0.510261	-0.723191	-0.496475	-0.601247	-2.81348	-2.79501	-2.78775	-2.06527	-2.47537	-2.21537	-1.76679	-1.51283
0.756869	0.518853	0.420921	0.288506	0.417656	0.749509	0.520583	0.403191	0.405669	0.330054	0.194003	0.393893	0.266694	0.353468	0.258771	0.353113	0.192574	0.29206	-0.333046	0.10167	-0.698032	0.383847	0.320251	0.223005	0.605426	0.520543	0.648846	0.471016	0.553799	0.534209	0.629854	0.521796	0.694969	0.684731	0.322145	0.440779	0.634441	0.683419	0.687289	0.187425	0.689525	0.624484	0.741212	0.602253	0.654002	0.543875	0.772004	0.777466	0.198764	0.716536
-0.354459	-1.34798	-1.08754	-0.836579	-0.766536	-0.798798	-1.1785	-0.969803	-1.01283	-1.0774	-1.62648	-1.51638	-2.33932	-2.20852	-2.11568	-2.27163	-2.95085	-2.49414	-2.72231	-2.91547	-2.77184	-3.58535	-2.60097	-2.61537	-0.399012	0.0315245	-0.373026	-0.638721	-0.725446	-0.769855	-0.944928	-0.808354	-0.501384	-0.858021	-1.17412	-1.25656	-1.91629	-1.57853	-1.33138	-1.37124	-1.14335	-1.07931	-1.35235	-1.49788	-1.68416	-2.51071	-1.18854	-1.89175	-2.55057	-2.1237
-5.40417	-5.68252	-5.41421	-4.98495	-5.31299	-5.77542	-5.67024	-6.46413	-5.05961	-5.82013	-4.48685	-5.0211	-5.84635	-5.36293	-4.60125	-5.16061	-5.48543	-6.25931	-0.799843	-5.85185	-5.95493	-5.29594	-5.34889	-5.33495	-3.73505	-3.70577	-3.70927	-4.05875	-3.5318	-3.92551	-4.88991	-5.35196	-6.61966	-5.53571	-5.13057	-5.2703	-4.75082	-6.61364	-4.92985	-6.7756	-5.00393	-5.3636	-3.94237	-3.95731	-3.52953	-3.17762	-4.14698	-4.09819	-4.56269	-4.73059
-3.14976	-3.08344	-3.11613	-3.51515	-3.27137	-3.19852	-2.78772	-3.34428	-2.90785	-2.95857	-2.3771	-2.69657	-4.16139	-4.24433	-3.94925	-3.68947	-3.41316	-3.78424	-1.97971	-2.04444	-1.91986	-1.81949	-1.90653	-1.69489	-0.83693	-0.814136	-0.817658	-0.647889	-0.576112	-0.934733	-1.33907	-1.65581	-0.894679	-2.06147	-1.17377	-1.44293	-1.60843	-1.47638	-1.12422	-1.14746	-1.52141	-1.35724	-2.82495	-2.7894	-4.27541	-2.71487	-3.97048	-3.26075	-1.13704	-0.13278
-3.78271	-3.4397	-3.01309	-3.02753	-4.52956	-4.56506	-3.12115	-3.28568	-2.80355	-3.22208	-3.35184	-3.71369	-1.23417	-1.17119	-1.2822	-1.182	-1.18747	-1.2698	-2.13391	-2.03538	-2.01145	-1.77353	-1.9461	-2.09628	-2.66397	-2.69668	-2.78293	-3.11651	-2.85053	-2.85835	-3.98407	-4.77164	-5.33419	-4.10551	-4.25293	-3.977	-3.47687	-3.14073	-3.85868	-4.33313	-4.24083	-3.97659	-1.72743	-1.96908	-1.80679	-1.89236	-1.83707	-1.85771	-1.46986	-1.75261
0.821113	1.19595	-0.97435	0.890146	-0.197664	-1.05603	0.632676	0.61202	0.66166	0.681176	-0.161344	0.678766	3.30807	2.76741	2.31303	3.32021	2.95194	3.47393	0.0133203	0.0328344	1.39724	0.932353	0.741861	0.0493447	2.518	2.935	3.11375	3.34063	3.27734	3.35416	3.24366	3.25575	3.16873	2.98356	3.25765	3.3377	3.34376	3.06491	3.71873	3.40156	3.28841	2.91546	4.34354	4.35989	4.36704	4.04437	4.28453	3.95098	3.47313	3.45462
1.14821	0.975814	1.17861	1.07529	1.1474	1.96306	-0.228753	0.635263	0.112499	0.834359	0.0722376	0.836816	0.0224115	0.706802	0.531977	0.0263743	-0.37333	-0.144517	0.405343	0.120812	0.223188	-0.969161	-0.203334	-0.0720649	1.28126	1.42861	0.511968	0.979465	1.44958	1.43577	-0.210552	0.366066	0.490559	0.921225	0.0331074	0.13049	-0.824802	-0.165153	-0.742001	-0.101054	0.559565	0.486283	1.55169	1.56806	0.14297	0.694736	1.48716	1.97057	0.490196	1.32671
-5.76039	-6.13246	-4.75799	-5.64281	-4.62256	-4.26807	-5.14208	-4.66324	-5.4348	-5.36986	-4.47152	-4.62781	-7.97867	-5.99355	-4.51913	-8.62352	-5.74821	-5.31093	-5.85858	-4.94215	-6.21627	-5.80351	-5.9988	-6.33779	-6.49999	-6.95988	-5.86442	-6.89147	-7.0217	-6.59337	-5.00388	-5.38449	-5.57006	-5.14603	-5.90033	-5.31723	-5.61135	-5.19612	-6.17235	-6.26903	-4.60423	-5.32797	-5.81156	-5.46398	-6.92604	-3.60871	-3.24833	-6.29042	-3.10568	-3.56413
-0.665202	-0.554233	-0.57674	-0.630785	-0.368271	-0.551311	-0.0305205	-0.0895056	-0.179759	-0.367532	-0.298375	-0.40389	-1.05579	-0.899619	-1.19058	-1.08271	-0.914952	-0.494395	0.883925	0.979123	1.15861	0.939413	0.803894	0.693996	-2.13735	-1.79883	-1.90948	-1.67901	-1.94397	-1.51893	2.03359	2.17526	1.31322	1.78078	1.9817	2.17161	2.46131	2.25565	2.64496	2.22464	2.08733	1.98553	0.318541	0.225929	0.769377	0.41636	0.383987	0.337435	0.917044	0.949988
0.63879	1.35275	1.47611	1.06914	1.08827	0.713128	1.40729	1.79051	1.37637	1.25864	0.956572	1.11477	1.99834	2.03899	1.77395	2.18348	2.21786	2.23295	2.44292	2.26871	2.27479	2.23906	2.10665	2.16032	2.67554	2.37063	2.24203	2.2675	2.26056	2.10531	3.06166	3.44856	3.24839	3.60134	3.34271	3.24053	3.7485	3.61302	3.52425	3.52725	3.59754	3.60882	2.50044	2.41101	2.33444	2.69044	2.81476	2.46911	3.97383	3.89937
-1.13657	-1.19417	-1.29401	-1.43188	-0.832351	-0.975633	-1.9379	-1.76367	-2.00956	-1.31205	-1.91371	-1.64559	0.281108	0.0955392	0.313452	-0.172334	-0.758748	-0.538876	-0.196782	-0.0859729	0.480702	0.420936	0.565513	0.667136	0.868466	0.701629	0.692967	0.727624	1.15811	1.14903	0.970291	0.23028	-1.24582	0.467945	0.0984238	0.304387	-0.0856219	-0.0705742	0.0305511	0.178115	0.289803	0.328177	-0.230728	-0.271302	-0.22893	-0.284043	-0.0331955	0.126299	0.51526	0.652518
-2.49432	-3.03731	-2.65303	-2.9963	-3.07308	-2.44138	-3.16576	-2.83524	-2.90969	-4.19977	-3.64882	-3.1877	-2.42835	-2.09716	-2.08029	-1.92352	-2.30648	-1.96516	-2.0048	-2.46957	-2.02682	-2.30565	-1.92016	-1.81745	-2.09878	-2.21585	-2.58027	-2.50607	-2.98577	-2.89241	-3.69415	-4.27756	-3.93102	-3.38555	-3.87816	-4.4079	-3.60798	-4.06516	-3.6267	-3.59962	-3.82315	-4.54396	-3.27262	-3.60212	-4.7044	-3.60704	-3.6487	-3.00807	-2.8321	-2.12328
-1.86391	-1.67964	-2.54844	-2.06624	-2.55054	-2.29102	-2.07509	-1.97233	-2.08599	-2.41679	-2.69989	-1.69943	-1.43064	-1.54737	-1.36638	-2.01337	-2.2527	-1.6102	-2.44595	-2.54237	-2.05487	-2.54599	-2.4194	-2.304	-0.870632	-0.995257	-1.29353	-1.19293	-1.82565	-1.74956	-2.66033	-1.11154	-1.54822	-1.24574	-2.56153	-2.53361	-2.64822	-1.50241	-1.79359	-1.42219	-1.96038	-2.15756	-0.87691	-0.412506	-0.843647	-0.44473	-0.565434	-0.339724	-1.85139	-1.59406
0.490244	0.737117	0.472488	0.571945	0.82027	0.786488	0.699594	0.900882	0.751394	0.702974	0.397794	0.845837	1.77552	1.79417	1.80834	1.48804	1.69073	1.63007	0.617102	0.805274	0.758207	0.492954	0.240188	0.305854	1.16497	1.21733	1.07854	1.16528	1.09478	1.17394	1.28773	1.24999	0.460902	1.24639	1.19232	1.157	0.988608	1.08081	1.10439	1.01596	1.18535	1.25984	0.0292065	-0.00166756	0.36841	0.271947	0.220392	0.164262	0.705792	0.419068
1.51331	1.29247	1.01098	1.42968	1.3729	1.04371	1.75204	1.77153	1.72053	1.59436	1.00753	0.831074	2.30174	2.25601	2.06217	2.4052	2.37972	2.21622	1.42472	1.52594	1.20573	1.33348	1.36602	1.28382	2.96792	2.70516	3.12146	3.01695	3.17824	2.90486	1.53317	1.48157	1.56574	1.1515	1.54936	1.69497	1.28742	1.41446	1.78464	1.40614	1.58863	1.60117	2.39279	2.3295	2.20665	2.92583	2.65532	2.45028	2.99758	2.5718
-2.85054	-3.19634	-3.84444	-3.77884	-3.15162	-3.77299	-3.34496	-2.05409	-3.00158	-2.9009	-4.05369	-4.14065	-3.27574	-1.74918	-2.11816	-2.27624	-3.32368	-2.44774	-1.18022	-1.56776	-0.288558	-0.754064	-0.534347	-0.650707	0.329274	0.268138	0.54479	-0.125799	-0.38557	0.0343612	-1.15164	-1.06454	-1.34095	-0.675738	-0.763641	-1.64153	-0.351479	-0.541889	-0.986892	-0.429072	-0.473236	-1.26356	1.23005	1.01132	0.888336	1.13123	1.57238	1.53451	0.358459	0.849883
-1.129	-1.03022	-1.37044	-1.08103	-0.997304	-1.18649	-0.200377	-0.129076	-0.332352	-0.809519	-0.729144	-0.653	0.695075	1.09165	0.531062	1.58752	1.35324	1.46005	1.11333	0.808961	0.986016	0.742154	0.524899	0.526065	1.29685	1.55156	1.34155	1.41315	1.1948	1.26591	0.576266	0.298053	-0.0854313	-0.0455671	0.328201	0.277787	0.281155	0.415851	0.71975	0.397485	0.363368	0.621124	0.932939	0.792086	0.796953	1.51257	1.21256	1.21462	0.00069894	0.394727
2.99897	2.86137	2.75019	2.70581	3.29867	3.22078	3.10726	3.42267	3.25146	2.76944	2.70456	2.84451	2.37199	2.61104	2.45962	2.40871	2.26072	2.41943	2.91475	2.66282	2.67312	2.95158	2.77301	2.81686	2.90106	2.96215	2.75998	2.84417	2.7237	2.73237	1.85739	2.0416	1.78121	2.15897	1.87806	2.03277	2.01177	2.11733	1.99759	2.04288	2.17703	2.38658	2.59355	2.35272	2.50585	2.92901	2.98991	3.08058	2.76643	3.35979
-1.86358	-2.17517	-2.46323	-2.50643	-2.25128	-2.48116	-2.39951	-2.26069	-2.3242	-2.70205	-2.51982	-2.52221	-1.60146	-1.54487	-1.46835	-1.42515	-1.98776	-1.77492	-4.77084	-5.30725	-4.74222	-3.16037	-3.11271	-3.49091	-3.02114	-2.90966	-2.41339	-2.38611	-2.70086	-2.86817	-2.56188	-3.22668	-3.99014	-2.67175	-3.00496	-2.70297	-2.54988	-2.81241	-2.44643	-3.55138	-3.50908	-3.09298	-1.77743	-1.55088	-1.86787	-1.3533	-1.30023	-1.2944	-2.07196	-2.43291
1.88458	2.09724	1.9827	2.06699	2.00316	1.93375	1.99708	2.12961	1.974	2.1385	1.93658	2.05135	2.96889	2.98982	2.94474	2.87709	2.76775	3.10449	2.46679	2.6509	2.53006	2.18685	2.07881	1.91882	3.11972	3.14767	3.08908	2.92718	2.98906	2.96541	2.35671	2.0972	2.0845	2.03863	2.05333	2.16381	2.13885	2.08531	2.11216	2.18659	2.30853	2.38991	2.91852	2.81772	2.84006	3.22919	3.00414	3.14126	3.29454	3.40413
-0.746546	-0.59455	0.559364	0.782611	-0.721825	-0.315415	-0.306834	-0.0639649	0.670157	-0.262098	0.404536	-0.90788	1.50611	1.91782	1.75258	1.86805	2.13456	2.13859	-0.152238	-0.0100987	-0.0496194	0.385609	-0.274869	-0.169081	0.517559	0.960239	0.799511	0.485797	0.842337	0.752149	1.83025	2.00992	1.6072	2.15188	2.03655	2.27626	2.21328	2.52615	1.92923	1.8136	1.7862	1.93418	1.61791	1.55708	1.68848	2.02458	1.47904	1.69647	2.62329	2.19713
0.725721	0.160539	0.143673	0.210409	0.775415	0.890621	-0.0737105	0.171049	0.162176	-0.0139142	-0.0832889	0.112073	0.1189	0.158382	0.0868489	-0.0268891	-0.33225	0.0541296	0.478165	0.459162	0.730886	1.22358	1.45509	1.43988	0.998765	1.12781	0.843622	1.06657	0.837045	0.921595	0.947846	0.905696	1.23024	0.721328	0.495459	1.07121	0.654301	0.903535	0.812952	0.933462	1.04776	1.38557	1.00794	1.25122	0.794211	1.20501	1.46784	0.797752	0.743529	0.621798
-1.57321	-1.53737	-1.71938	-1.58687	-1.68212	-1.43232	-1.65611	-1.34071	-1.53256	-1.69669	-1.80084	-1.60927	-1.22593	-0.689305	-0.916118	-0.49551	-0.551839	-0.416131	0.998444	1.06401	1.05399	1.38234	0.904152	1.111	-1.80135	-1.83911	-1.77059	-1.38196	-1.23228	-0.925389	0.375006	0.356776	0.750767	0.554093	0.421678	0.668163	0.891214	0.98596	1.05057	0.688969	0.954621	0.910712	-0.184392	-0.320987	-0.673749	0.0938152	0.185293	-0.516096	-0.15921	0.0480711
-3.33054	-3.31137	-3.63864	-3.24121	-3.2946	-2.54023	-4.41073	-3.7223	-4.10575	-2.71735	-2.77514	-3.32455	-3.69779	-2.57093	-3.38185	-3.68913	-4.68861	-2.65977	-4.17408	-3.70271	-3.85967	-3.01773	-3.62896	-3.20997	-1.38569	-1.8356	-1.75581	-2.25329	-1.5333	-1.30737	-3.10597	-2.72967	-2.99845	-2.62659	-2.67771	-2.26466	-3.62332	-2.53939	-4.40548	-1.88424	-2.51685	-2.66817	-2.32888	-1.93993	-2.18953	-2.79452	-3.30244	-2.76494	-1.81236	-1.81433
-0.251169	-0.0682342	-0.0184167	-0.0358347	0.130826	-0.186279	0.112945	0.026915	-0.0134817	0.258213	0.382558	0.284435	0.598249	0.60333	0.249983	0.339076	0.434399	0.222484	0.44743	0.0178826	0.278784	-0.0548231	0.0201698	0.0601741	0.434146	0.430963	0.887118	0.445113	0.642069	0.479616	0.514092	0.567887	0.262783	1.00307	0.500371	0.233098	0.167761	0.11631	0.501875	0.186422	0.205449	0.146394	-0.0256989	-0.0316432	0.310053	0.229613	0.0139655	-0.309376	0.485214	0.334645
2.85626	2.89607	2.72534	2.88741	3.03793	2.88072	2.63159	2.73098	2.74607	2.8399	2.75268	2.68553	2.23339	2.0296	2.17726	2.1063	1.87064	2.21176	3.44578	3.79265	3.99863	3.76536	4.05195	3.99386	3.24778	3.06831	3.28764	3.16964	3.17377	3.16931	3.20424	3.07083	2.12782	3.22923	3.20332	3.31709	3.11105	3.08829	3.24246	3.22047	3.37101	3.32483	3.02398	3.11183	2.91969	2.64869	2.94567	2.94478	3.98652	3.98758
-2.28246	-1.80909	-1.67629	-1.59889	-1.55993	-2.15226	-2.39387	-1.72997	-1.34749	-1.01306	-1.76996	-1.23214	0.278361	0.413845	0.398725	0.23663	0.0683935	0.00252147	-0.592881	-0.39418	-0.154946	0.156507	0.142071	0.205942	-0.270417	-0.14131	-0.0871697	0.0310545	-0.109435	-0.279542	0.512077	0.358718	0.208703	0.227447	-0.190966	0.357744	0.443394	0.384555	0.298087	0.152283	0.246159	0.227367	1.46376	1.15302	1.4113	1.16056	1.0989	1.12684	1.10219	1.941
1.43142	1.82279	1.72535	1.78501	1.83705	1.59525	2.05757	2.22234	2.10758	1.76272	2.05973	1.89948	2.67593	2.45942	2.65587	2.64565	2.93844	2.75536	2.08022	2.19238	2.21217	2.11209	2.06977	1.84537	2.99259	3.01725	3.08357	2.79401	2.91174	2.7853	1.90631	1.87079	1.38323	1.79958	1.9947	1.92913	1.92991	1.96114	2.09487	1.90391	1.87297	1.78101	1.65798	1.50192	1.79503	2.07249	1.67416	1.61751	2.46998	2.28119
1.74828	1.33625	1.24766	1.42357	1.87779	1.87938	1.32571	1.72885	1.38819	1.04748	0.70255	1.20963	1.73678	2.21912	2.20016	2.67255	2.25421	2.58163	2.12028	1.89695	2.3888	1.8337	1.93268	1.9732	2.0757	2.13551	1.71548	1.71855	1.38413	1.47557	0.446138	0.309252	-0.414858	0.820125	0.248559	0.401071	-0.128427	0.00951121	-0.307515	0.0443869	0.542734	0.704045	0.661867	0.420171	0.234418	0.761511	1.36	1.50738	1.52616	1.38642
2.974	2.86998	2.99831	3.16583	3.13749	3.04151	3.34171	3.36735	3.22097	3.31706	3.2908	3.23472	3.69197	3.98999	3.71905	4.05447	3.98954	4.11927	3.25223	3.36989	3.09025	3.26224	3.06859	2.88622	3.27906	3.10959	3.26096	3.22883	3.14806	2.99276	1.08306	1.07063	1.30703	0.854367	1.10544	1.24378	1.06607	1.13785	1.16225	0.950316	1.07032	1.00156	2.1832	1.93579	1.94827	2.42331	2.29482	2.23631	1.19752	1.17285
2.66347	2.59606	2.66498	2.65994	2.78106	2.74797	2.80863	2.70285	2.7833	2.71589	2.47885	2.7586	3.26125	3.44323	3.3863	3.48136	3.37044	3.55361	0.939986	1.12697	0.951776	1.29197	1.29088	1.45079	2.42631	2.50611	2.53137	2.51332	2.4115	2.51541	1.9968	1.86719	1.68088	2.02686	1.48231	2.15297	1.90963	2.039	1.79723	1.9027	2.15505	2.01139	3.28594	3.18828	3.34409	3.33138	3.2488	3.41342	2.7947	2.73046
-1.33451	-1.23283	-1.16057	-1.12208	-0.570238	-0.954837	-0.663647	-0.617491	-0.876277	-0.967271	-1.04779	-0.927931	-1.43122	-1.52085	-1.54198	-1.12978	-1.52776	-1.32957	-1.4922	-1.84812	-1.48986	-1.77842	-1.54162	-1.61945	-2.26476	-2.35843	-2.20593	-1.67884	-2.6859	-2.04557	-1.84349	-1.94494	-3.15962	-1.86343	-2.19672	-2.63698	-2.43116	-1.98264	-2.18393	-2.1745	-2.01956	-2.03683	-1.95429	-1.77931	-1.76784	-1.94469	-1.62666	-1.2618	-1.18335	-1.00354
1.15837	1.39375	1.42154	1.4401	1.47557	1.97611	1.50374	1.57697	1.46685	1.32286	1.19019	1.17456	1.58355	1.55353	1.30398	1.74552	1.43901	1.72	2.55746	2.51028	2.40848	2.31972	2.2022	1.9746	0.269243	0.308264	0.119676	-0.0766066	-0.10119	-0.131506	1.10414	1.22211	1.05427	1.43164	1.34823	1.20706	1.36294	1.47603	1.40888	1.06662	1.28186	1.44354	1.39964	1.19079	1.06862	1.7605	1.6147	1.73812	0.852212	0.657844
-1.28724	-1.29981	-1.85922	-1.20132	-1.13012	-1.46966	-0.507351	-0.464462	-0.6556	-0.917989	-1.30087	-1.43165	-0.188572	-0.450166	-0.171394	0.637477	-0.167114	0.0495385	0.952474	0.994572	0.960296	0.684968	1.16761	0.959611	0.248487	0.172767	0.295998	0.804599	0.348307	0.59386	0.893048	0.857031	0.635138	0.98617	0.854681	0.558442	0.504211	0.747602	0.894241	0.58876	0.851953	0.918512	1.15893	1.35413	0.97948	1.35383	1.28751	1.43961	1.67652	1.75467
-1.54883	-1.25123	-1.16625	-1.46175	-1.24159	-1.05947	-0.741905	-0.936638	-0.925292	-0.5095	-3.76049	-0.472195	-0.437698	-0.421533	-0.362095	-0.136498	0.217357	0.27801	-0.578347	-2.69905	-0.280129	-2.91738	0.398376	-1.90418	-1.09649	-0.925872	-0.636169	-0.792834	-0.552237	-0.702675	-0.58685	-0.576047	-1.11219	-0.646592	-0.124865	-0.0732815	-2.15182	-0.157373	0.305457	-0.0942038	-0.0144044	0.0681137	-0.315997	-0.350369	-0.318564	0.815471	-0.145991	-0.998144	0.556559	0.600732
2.41437	2.24128	2.1723	2.29936	2.72044	2.65506	1.96093	2.10956	2.10313	2.29892	2.04418	2.37388	1.40131	1.85695	1.54311	1.69436	1.28672	1.67231	1.03166	1.37794	1.00048	1.96774	1.96718	2.12631	3.67328	4.05006	4.0322	4.11292	3.91336	4.03089	2.61074	2.31447	2.23803	2.52336	2.7244	2.60954	2.51047	2.55848	2.38826	2.49803	2.47976	2.54717	2.19263	2.18695	2.12643	1.90939	2.05005	2.42194	2.5863	2.38789
-2.41422	-2.60309	-2.89864	-2.48706	-2.42143	-2.41069	-2.70687	-2.35584	-2.54719	-2.7808	-2.7509	-2.45686	-2.35147	-1.55027	-1.46675	-1.04165	-2.00236	-1.1553	-1.74471	-1.43526	-1.43792	-1.63283	-1.92253	-1.43639	-2.11078	-1.63113	-2.40091	-1.97606	-2.4337	-2.16353	-2.45684	-2.19187	-2.72408	-2.1049	-2.80348	-2.46996	-2.73162	-2.63258	-2.9597	-3.00358	-1.98997	-1.92349	-1.17296	-1.1825	-1.63914	-0.970268	-0.380001	-0.163777	-1.7567	-1.39549
-1.86119	-2.44094	-2.69509	-2.05182	-1.99045	-1.13685	-2.80098	-1.57907	-1.65746	-2.36608	-3.12329	-2.00775	-0.577194	-0.460498	-0.44383	-0.0448061	0.0146801	0.0576765	-0.579191	-1.03734	-0.96107	-1.00914	-1.19382	-1.41711	-0.408516	-0.216129	-0.777797	-0.935251	-0.918117	-1.24876	-0.798171	-0.891959	-0.988489	-0.521851	-0.6815	-0.559772	-0.969018	-0.681522	-0.797446	-0.979994	-0.84641	-1.01291	-3.22453	-3.96205	-4.01878	-2.25764	-2.82585	-2.06507	-1.64946	-1.6149
-1.37262	-1.68114	-1.81355	-1.84305	-1.09666	-1.34495	-2.38253	-1.84105	-1.63011	-2.12018	-2.72265	-2.16027	-0.412319	-0.0433905	0.0655949	-0.207514	-0.444354	-0.325391	-0.0448963	-0.442304	0.198749	-0.369072	-0.27545	-0.226231	-1.4524	-1.51134	-1.93084	-1.27423	-1.67437	-1.71297	-0.166818	-0.0639571	-0.80217	0.173516	-0.366987	-0.551279	-0.221823	-0.127937	-0.125898	-0.0758997	0.0353311	0.2064	1.20032	1.00517	1.07211	0.811687	1.11857	1.22333	1.68597	1.49717
0.748632	0.913347	0.728687	0.686636	1.21852	1.03307	0.950135	1.27406	1.13851	1.01778	0.785252	1.05042	1.76862	1.88089	1.93215	1.88553	1.67816	1.80989	2.58988	2.46732	2.61048	1.94067	1.98199	2.01708	1.11586	1.0102	0.994383	0.842348	0.904006	0.789272	0.996774	1.08004	0.328855	1.16808	1.04832	1.28647	0.857993	1.16245	1.07801	1.06472	1.16012	1.15454	1.06477	0.977174	1.00457	1.36938	1.3289	1.19715	1.27293	1.4996
0.670983	0.812799	0.689906	0.820112	0.872873	0.987642	0.986684	1.07766	1.03009	0.552587	0.612122	0.683075	0.583579	0.467973	0.659618	0.86498	0.81167	0.931435	0.412643	0.495936	0.540309	-0.118459	-0.137438	-0.258551	-0.255675	0.0107348	0.125153	0.0402563	-0.0605737	-0.178108	0.00340176	-0.268052	-1.23936	-0.381116	-0.362813	-0.315812	-0.665602	-0.683882	-0.342147	-0.356473	-0.400075	-0.458077	1.06381	1.08252	1.27925	1.52032	1.30873	1.72944	1.13678	0.994256
-1.99825	-2.14214	-2.11723	-2.03424	-2.18334	-2.04487	-1.224	-1.14624	-1.07549	-2.34144	-1.80944	-2.44317	-1.29821	-1.92401	-2.35841	-1.44547	-1.42448	-2.23781	-3.21814	-3.15147	-2.92641	-2.67657	-2.88201	-2.38543	-4.62234	-4.43732	-2.8579	-4.866	-4.87378	-5.84882	-1.87469	-1.72253	-3.18145	-1.70533	-1.79667	-1.44799	-2.30812	-2.1368	-1.84326	-2.53456	-2.12322	-1.87702	-2.20517	-2.58036	-2.3394	-1.81575	-2.45485	-2.27279	-0.71526	-1.1158
-1.15044	-1.5216	0.37709	0.380022	0.975182	0.459344	1.94908	1.22024	0.661399	1.26465	2.03921	1.86851	-2.85906	-3.31977	-0.467084	-2.60216	-0.0926949	-3.08666	-2.54115	-2.02434	-0.000825581	-2.42749	-2.44347	-2.84025	-0.873446	-0.82307	-0.728865	-0.111095	-0.710847	-0.615498	0.11155	0.32332	1.03273	-3.22304	-2.36491	-0.421158	1.60194	1.1522	-0.388491	1.24272	0.776083	-0.548791	0.567824	0.694998	1.11676	-0.554373	0.621861	0.354528	0.970675	0.426572
5.95664	6.10862	5.85964	6.06178	5.88712	5.53275	6.25583	5.7983	5.87144	5.6969	6.11668	6.0982	5.36669	4.92038	5.035	5.22089	5.53961	5.47056	5.69779	5.57785	5.79719	5.63878	5.61596	5.55778	4.74744	4.71337	4.7975	4.84775	4.91654	4.79192	4.8995	4.91311	4.95991	4.8516	4.86811	4.96849	5.36961	5.10746	5.2466	5.12608	4.85925	5.01959	5.12983	5.00036	5.35698	5.26466	4.95408	4.80864	4.91512	4.36042
9.23653	9.32214	9.4178	9.38117	9.28478	9.24661	9.39297	9.29055	9.3431	9.22863	9.22847	9.20396	8.60732	8.42484	8.61635	8.70122	8.67744	8.56947	9.21475	9.00044	8.97751	8.76625	8.85476	8.79823	8.14335	8.18877	8.02136	8.16663	8.14883	8.01785	8.36866	8.44072	8.53445	8.45895	8.52125	8.49587	8.74426	8.54065	8.46336	8.57864	8.43088	8.48678	8.5956	8.61642	8.73033	8.67847	8.68845	8.53586	8.42932	8.37439
1.11643	0.741654	0.79355	0.785407	0.487281	-0.22773	-0.405251	0.348326	0.487491	0.554852	0.252399	0.531006	0.371656	1.0975	-0.132437	-0.68109	0.965142	1.42884	0.601047	0.135114	0.435476	-0.560868	-0.816954	-0.667875	0.663595	0.955101	1.80869	0.881921	2.12034	1.95768	1.64323	1.26075	0.936555	1.63496	1.45322	1.30482	0.908729	0.889247	1.1931	2.47382	1.33496	1.47568	1.10268	1.25113	0.760615	0.939576	1.14846	1.83968	1.60544	1.7866
3.58258	3.57127	3.7707	3.61055	3.64935	3.78584	3.94573	3.88467	3.95314	3.80599	3.59619	3.71208	3.52621	3.35126	3.60193	3.60066	3.69484	3.70987	2.53028	2.74948	2.96724	2.7037	2.84254	2.65647	0.674076	0.821469	0.956983	0.841408	0.745121	0.705943	2.15753	2.13733	1.95279	1.96578	2.16445	2.12728	2.15148	2.19811	2.40987	2.06235	2.13425	2.16527	3.60831	3.58673	3.73866	3.82736	3.96677	3.87969	2.21588	1.99683
4.20176	4.14628	4.15278	4.12741	4.07118	4.05162	4.24447	4.36042	4.23294	4.2315	4.15146	4.08917	6.09247	5.89143	5.8511	6.0709	6.05976	6.01801	5.81016	5.80717	5.96594	5.93554	5.98593	6.00739	3.19875	3.22108	3.31379	3.22595	3.19028	3.20043	4.44258	4.49256	4.30117	4.56217	4.55129	4.64487	4.59197	4.54364	4.73208	4.57518	4.52646	4.67328	4.41774	4.03734	4.1813	4.43125	4.57628	4.56462	5.12945	4.95635
-5.84232	-5.44164	-5.35229	-5.06743	-4.59676	-4.14581	-4.37549	-3.81427	-3.26744	-3.20699	-3.90975	-3.80365	-2.16286	-1.91597	-1.83692	-1.13146	-1.5441	-0.590819	-1.33182	-1.37717	-0.787758	-1.19259	-1.12554	-1.25445	-3.47157	-4.2768	-4.7048	-4.20174	-4.71749	-5.08771	-2.57405	-2.86552	-2.6555	-3.06145	-2.084	-2.45859	-1.97237	-1.89715	-2.21399	-2.7913	-3.07656	-2.87633	-4.37607	-4.68374	-3.49961	-4.29877	-5.18433	-4.73261	-1.90418	-2.05531
-1.73354	-1.22007	-1.27735	-1.82956	-1.14202	-1.30125	-1.31804	-1.3754	-1.52866	-1.77036	-1.50659	-1.81244	-1.07503	-0.646025	-0.675536	-0.930078	-1.42643	-1.29862	-2.37044	-2.53673	-3.31234	-2.20945	-2.14751	-1.83613	-0.495818	-0.111457	-0.740804	-0.934079	-1.36029	-0.754097	-0.965579	-1.69644	-2.76784	-0.98426	-1.32592	-1.08266	-1.325	-1.11572	-1.96762	-2.00541	-1.36632	-1.45418	-1.38218	-1.32445	-1.20216	-1.12963	-1.49808	-0.926948	-1.50688	-1.5793
1.82461	1.70394	1.84767	1.72892	1.74305	1.73035	2.10382	2.15972	2.20858	2.22609	1.88632	1.90618	2.17348	2.2391	2.24072	2.32448	2.43921	2.55843	1.39419	1.4458	1.50176	1.70741	1.77593	1.66372	2.69706	2.56088	2.83497	2.47808	2.59749	2.43318	1.50907	1.70496	1.52965	1.62062	1.55813	1.7211	1.97979	1.95996	1.79829	1.77001	1.6008	1.56592	2.16509	2.14717	2.36361	2.6025	2.34608	2.53329	1.58138	1.71475
-2.10985	-2.42066	-2.1949	-2.26543	-2.46141	-2.49009	-2.56223	-2.19854	-3.04361	-2.4905	-2.31876	-2.25885	-2.66668	-2.64434	-2.16116	-2.33048	-2.50225	-2.61561	-2.62292	-2.64505	-2.06532	-1.8657	-1.58294	-1.52642	-0.973276	-0.847956	-1.37689	-1.15009	-2.14681	-1.27992	-1.85594	-2.10163	-1.39384	-1.66041	-1.88847	-1.86912	-1.39538	-1.76863	-1.40302	-1.97965	-1.37722	-1.49091	-1.29669	-1.60171	-1.48331	-1.40212	-1.2249	-1.43973	-2.17654	-2.25448
3.24362	3.45856	3.44929	3.4855	3.62269	3.43464	3.77175	3.63115	3.67763	3.53409	3.43888	3.47758	3.09443	2.97401	3.09193	3.23291	3.23505	3.15051	2.56941	2.77815	2.62611	2.96321	3.00932	2.99267	2.02834	2.0341	2.26625	2.29023	2.27519	2.26669	3.08594	3.11116	2.89379	3.06167	3.21465	3.18517	3.22644	3.2995	3.38064	3.10349	3.0542	2.9671	3.21972	3.17982	3.37374	3.42207	3.21131	2.75731	2.69049	2.42704
3.30279	3.11657	3.18373	3.14287	3.55177	3.56135	3.17379	3.38577	3.32684	3.03194	2.8861	3.00523	2.62956	3.07532	3.11433	2.96653	2.77504	2.96631	2.45584	2.48627	2.592	2.74356	2.58555	2.58288	2.14535	2.08577	2.02264	1.95564	1.82261	2.03255	2.86266	3.10175	2.64882	3.2208	2.77452	3.07819	2.9712	3.07038	2.7764	2.92652	3.29778	3.25486	3.44894	3.57665	3.39634	3.39152	3.59515	3.80035	3.18279	3.24137
-1.86587	-1.43913	-2.01132	-1.6313	-1.29806	-1.05145	-2.4636	-2.14571	-2.7805	-1.75438	-2.09143	-1.8911	-2.46608	-2.45885	-2.45561	-2.87066	-3.57466	-3.94833	-3.47264	-3.10948	-2.79524	-3.96475	-4.40636	-3.45371	-2.61673	-2.6672	-2.59654	-2.70864	-2.78935	-3.59965	-2.18608	-2.50298	-2.50494	-2.30886	-2.36388	-2.8309	-3.55703	-3.02953	-2.84489	-2.27307	-2.17894	-1.92706	-2.41297	-1.67564	-2.82306	-2.58919	-1.96754	-1.67357	-2.0375	-1.63117
-5.07796	-4.9487	-4.74442	-5.1391	-4.81972	-4.43641	-5.86706	-5.67451	-6.60962	-5.28297	-6.8213	-6.41054	-3.92774	-4.02772	-4.27275	-4.43036	-4.50588	-4.33086	-5.61951	-8.52341	-5.86957	-5.48013	-5.43203	-5.53479	-4.60305	-4.53886	-3.76301	-4.11471	-4.0816	-4.57631	-3.16197	-3.71955	-4.2663	-3.68825	-4.42521	-3.27051	-5.10315	-3.49794	-3.49874	-4.31705	-4.09321	-3.77194	-3.57318	-5.47667	-5.43856	-5.3217	-6.14907	-3.9731	-2.77996	-4.03364
-4.44995	-4.50965	-4.41031	-4.60007	-3.86553	-3.6279	-5.16263	-5.11119	-5.67469	-4.49508	-4.60934	-4.89091	-3.24067	-2.89103	-2.95533	-3.69351	-3.67492	-4.94129	-4.24328	-4.46279	-3.84391	-4.60158	-4.39286	-3.95559	-4.21908	-3.57037	-3.87201	-3.91575	-3.86585	-3.79111	-3.07653	-3.27987	-3.95008	-3.27939	-3.04703	-3.33664	-3.72187	-4.09187	-3.4061	-3.80287	-3.90259	-3.13962	-3.60378	-3.49968	-4.23623	-3.46804	-3.81411	-3.41788	-2.95521	-2.76782
0.692785	0.813584	0.543967	0.698598	1.05753	0.832359	0.221052	0.737358	0.128825	0.380489	-0.0846563	-0.0169735	1.22504	1.41782	1.262	1.21096	0.87199	0.48926	-3.0544	-1.8955	-2.92683	-0.724259	-1.05253	-1.14302	-0.36985	0.133117	-0.187792	-0.533284	-0.929954	-0.577759	0.521397	1.04363	0.686409	1.21439	0.681371	0.971168	-0.031036	0.275859	0.221171	0.269362	0.751459	0.658675	2.06662	1.86965	1.56372	1.52276	2.34967	2.7486	1.85856	1.94962
0.620105	0.976915	0.885524	0.819347	0.919253	0.673863	1.07729	0.977833	1.09967	1.2156	1.0753	0.984072	0.0196121	0.347964	-0.383302	0.55851	0.477966	0.379637	-2.96324	-1.71036	-1.72404	-1.54361	-1.41498	-1.44339	1.88661	1.85448	1.4189	1.69748	1.98463	2.04741	0.334428	0.458516	1.19331	0.606765	0.535611	0.768044	0.706198	0.325193	0.665864	0.550077	0.526698	0.543801	-0.396743	-0.344122	0.00524778	-0.102086	-0.435198	-0.978413	-0.3831	-0.295487
-1.88946	-1.67875	-1.16584	-1.4755	-1.69368	-0.774552	-2.05537	-1.34294	-1.32136	-2.41515	-2.95205	-2.42118	-1.11738	-0.937486	-0.605568	-0.994648	-0.793111	-0.514973	1.01243	0.646666	0.73235	0.430845	0.489153	0.648585	-0.704015	-0.421214	-0.94611	-0.457087	-0.272884	-0.417149	0.409854	0.357221	-0.0827561	0.515913	0.319306	0.320423	0.186828	0.310827	0.172307	0.228102	0.50118	0.431816	-1.93947	-2.25854	-2.24436	-1.24039	-1.76156	0.222842	-0.567241	-0.277389
-2.64983	-2.22076	-2.99098	-2.28783	-2.2769	-2.10926	-3.67732	-3.42312	-4.00743	-2.88802	-3.70795	-2.68931	-5.61198	-5.83192	-5.24239	-5.60691	-6.73966	-5.9861	-4.14202	-3.90417	-3.94134	-4.61936	-3.90205	-3.79584	-4.36802	-3.5915	-4.4886	-4.57769	-4.49565	-4.15118	-2.16997	-1.94066	-3.0891	-1.68928	-2.42263	-2.49447	-2.8732	-2.62736	-2.90143	-2.22554	-1.89192	-2.09742	-2.74603	-2.64597	-3.01203	-2.3961	-2.36771	-2.32287	-3.49951	-3.08703
-2.02702	-2.839	-2.38419	-2.73044	-3.11824	-1.9713	-2.35693	-2.40424	-1.95124	-2.63024	-2.03244	-2.7706	-3.05374	-2.91173	-2.23308	-2.61546	-2.71734	-2.45039	-1.43931	-2.1318	-1.23583	-2.11024	-2.39366	-2.57087	-3.64412	-2.3482	-4.48148	-3.76876	-3.71346	-2.75888	-3.12554	-2.90093	-5.79047	-3.20869	-3.29282	-3.69559	-1.80126	-3.49816	-2.07539	-3.36588	-3.05592	-1.98151	-3.26639	-2.52636	-3.02192	-3.87986	-3.35089	-3.54391	-2.96998	-2.67669
-2.97546	-2.65318	-2.68571	-2.89546	-2.84104	-2.29129	-2.30385	-2.22774	-2.40018	-2.9065	-2.76168	-2.65635	-2.99841	-2.84513	-2.46008	-2.07386	-1.95627	-2.11776	-1.83445	-1.96816	-2.37044	-1.8893	-2.04377	-2.15163	-4.13123	-3.76601	-3.97087	-3.81298	-3.47542	-3.78712	-1.85746	-1.48238	-1.93676	-1.43228	-1.40308	-1.38418	-1.44957	-1.51982	-1.4987	-1.62083	-1.16448	-1.85999	-3.27672	-3.65442	-3.97925	-2.35827	-2.97794	-2.1686	-3.67923	-4.08381
-6.105	-4.4187	-4.91557	-6.84459	-5.65524	-5.10836	-5.11831	-5.1958	-5.40032	-4.52734	-4.11332	-3.81029	-5.26086	-6.29874	-4.56261	-4.94213	-7.01615	-4.72728	-6.22274	-7.29284	-5.67059	-6.91281	-6.12865	-6.8192	-3.77065	-4.32608	-3.92502	-3.95908	-4.99542	-4.10116	-2.55897	-2.80928	-2.33277	-2.31083	-2.50063	-2.50852	-1.89866	-1.87368	-1.8651	-2.16895	-1.80188	-1.87936	-2.49817	-2.4501	-2.30426	-2.42111	-2.7953	-2.50729	-1.7109	-2.02637
1.38698	1.45578	1.53454	1.5299	1.76105	1.95054	1.70354	1.86839	1.63647	1.68931	1.63698	1.54583	0.442986	0.404798	0.790229	0.591114	0.303583	0.489572	0.945145	0.912263	1.06407	0.705948	0.518302	0.308174	1.69177	1.97775	1.77897	1.45249	1.54956	1.33191	1.12449	1.09114	-0.315587	1.07816	0.934868	1.02995	0.674315	0.870903	0.841408	0.90991	0.866506	1.123	1.18939	1.17389	1.16481	1.27472	1.14659	1.61863	1.44738	1.07307
-5.01119	-4.5744	-4.86776	-4.55658	-3.43236	-3.21249	-5.14959	-4.08536	-5.16065	-5.11433	-5.97224	-4.8165	-4.8451	-4.481	-4.60018	-5.76465	-7.03534	-4.83576	-4.85321	-6.12316	-4.47176	-5.55634	-5.5814	-4.52932	-3.09406	-3.16812	-4.40872	-4.35093	-5.47349	-3.48955	-6.16279	-4.89568	-6.39061	-4.81363	-5.11417	-5.46526	-6.4006	-6.16427	-5.64925	-5.87726	-5.3524	-5.23898	-2.93957	-3.31477	-3.30838	-3.69171	-3.28946	-2.62261	-2.35452	-1.99541
-2.76973	-2.90239	-3.29556	-2.8651	-2.08365	-2.68183	-4.05061	-3.27923	-3.70783	-2.74837	-3.48558	-3.22713	-4.08953	-3.14256	-3.99473	-6.09885	-7.02017	-4.71834	-3.77395	-4.10245	-3.10357	-4.72586	-4.53479	-3.63468	0.363752	0.0555841	0.231005	0.421123	-0.0269213	0.0456029	-4.41117	-4.83719	-4.56992	-3.68852	-4.20321	-6.554	-5.79048	-5.90375	-4.36395	-4.01196	-4.42823	-3.82821	-3.57467	-2.90483	-2.3824	-3.4525	-4.3631	-3.65054	-1.38322	-1.32913
-2.47518	-2.79208	-2.57759	-3.4329	-2.65673	-2.25591	1.41798	-1.886	-2.43247	-3.19019	0.150727	-3.35575	-0.0818194	-0.148566	0.189737	0.548301	-0.758931	-1.14869	2.87166	3.31079	2.96562	2.56985	3.34338	3.18034	-1.02036	-0.973913	-1.4896	-1.06683	-2.24551	-1.80384	-2.52411	-2.37448	-2.79459	-2.05503	-2.54604	-2.49719	-2.35454	-2.05467	-2.17088	-2.20889	-2.25185	-1.67961	-1.12669	-1.12625	-2.1035	-0.879983	-0.118229	-0.40753	-0.594664	-1.652
-8.79746	-7.08112	-7.38981	-7.64963	-8.46167	-8.97214	-8.02948	-6.71624	-7.75965	-8.81763	-8.08707	-8.99175	-6.39937	-6.14913	-7.84777	-6.50452	-7.91476	-6.93513	-5.79117	-7.56403	-6.67616	-6.53802	-7.38057	-6.81627	-8.91301	-8.31565	-6.38936	-9.35054	-7.16297	-6.96563	-6.27356	-5.33042	-5.48626	-5.50845	-5.19238	-5.26933	-5.52241	-5.11089	-5.31204	-5.5174	-5.21056	-5.97908	-5.01146	-5.1596	-4.8706	-4.76818	-4.36163	-4.87545	-5.75034	-5.07679
-2.57912	-2.77853	-3.35762	-2.9435	-2.54558	-2.52897	-2.5211	-2.51885	-2.3271	-2.16203	-3.01978	-2.54262	-1.26133	-1.52955	-1.63374	-1.35408	-2.04267	-1.15848	-2.28932	-1.88687	-1.35081	-1.25467	-1.51489	-1.56715	-0.86141	-0.566996	-0.471835	-0.773508	-1.19702	-0.590051	0.477491	0.351947	0.0534379	0.476105	0.200114	0.243832	-0.216759	-0.0391533	0.365658	0.30358	0.387788	0.535967	-2.73707	-2.86733	-2.99256	-2.48603	-1.96277	-2.09146	-0.517496	-0.635568
-2.39446	-2.92643	-3.0409	-2.91581	-2.3681	-2.04185	-3.90459	-3.2047	-3.19256	-3.47401	-3.85691	-3.30353	-1.35353	-1.11265	-1.18953	-1.64649	-2.06237	-1.79284	-1.24864	-1.71989	-1.17635	-1.59513	-1.53915	-1.52885	-0.183651	0.0944711	0.0848653	0.0402521	-0.0218801	-0.0745548	-1.61505	-1.29657	-1.46279	-1.107	-1.46366	-1.45352	-1.32012	-1.43709	-1.74761	-1.42218	-1.36788	-0.858971	-4.28878	-4.08629	-4.32704	-3.47782	-3.13942	-2.14435	-2.49573	-1.64658
-2.51715	-3.38014	-3.08307	-3.17876	-3.05715	-3.10403	-2.53616	-2.05631	-2.23672	-2.66046	-2.43084	-3.26854	-2.7893	-2.87831	-3.11159	-2.38897	-2.41429	-3.17092	-2.20484	0.727254	-3.05069	-1.14053	-1.53664	-1.74008	-2.58381	-2.41296	-2.42768	-2.4487	-2.41221	-2.00357	1.02947	1.1138	0.893373	1.07737	0.762704	0.987068	0.933575	0.961599	1.34437	0.816958	0.962454	1.02952	-2.97385	-3.15718	-3.76521	-2.86726	-2.89962	-3.35112	-0.550062	-0.9783
1.77874	2.22272	1.89971	1.83237	2.15138	2.1263	2.60839	2.38818	2.45568	2.04495	2.2859	2.11308	3.17191	3.09838	3.26825	3.17404	3.41803	3.12513	1.06761	1.3284	1.07398	2.03352	1.94457	1.71278	1.32428	1.52729	1.78482	1.51367	1.66011	1.58463	2.09052	2.26351	2.00733	2.08592	2.38104	2.31012	2.16474	2.38259	2.43589	2.29956	2.20874	2.25129	2.78398	2.73714	2.81676	2.754	2.88526	2.74932	2.32996	2.17662
1.06449	0.864894	0.556233	0.640312	1.14715	0.718415	0.576006	0.821135	0.43007	0.817179	0.359892	0.102209	1.79602	2.25301	1.32222	2.14289	1.77399	1.38778	-1.06465	-0.429981	-0.966149	0.30873	0.115978	0.296189	2.21634	2.42276	2.31631	2.45627	2.67983	2.39847	1.68945	1.21101	0.91151	0.793898	1.21027	0.826226	0.370379	0.595795	0.49403	1.89605	1.87369	1.396	0.657637	0.958726	0.803847	0.774245	0.800875	0.603993	1.3986	1.32323
-0.0314172	0.170437	0.264375	0.214358	0.304575	0.0685108	-0.14729	0.156812	0.199835	-0.0231798	0.133598	0.235554	0.609572	0.492762	0.425294	0.46991	1.04185	0.5394	-0.882785	-1.4904	-1.53412	-0.153538	-0.523272	-0.00844875	0.969378	0.701455	1.19015	0.892445	1.20912	1.14241	1.94462	1.97817	2.03743	1.96539	2.25829	2.28326	2.21461	2.28721	2.29672	2.08615	2.40736	2.26192	0.736764	0.867392	0.879448	0.471575	1.03814	0.580576	1.47212	1.05115
-1.53607	-1.46749	-1.31679	-1.49799	-1.46782	-1.35158	-1.12809	-1.10736	-1.01751	-0.958896	-0.977056	-1.14903	-1.78011	-1.48252	-1.56421	-1.74179	-1.41131	-1.73331	-0.647549	-0.65143	-0.671173	-1.35607	-1.55037	-1.65695	-0.60863	-0.212507	0.128307	-0.285564	-0.0804238	-0.165152	-1.18126	-1.21227	-1.86276	-1.59992	-1.31397	-1.41219	-1.49554	-1.41937	-1.24821	-1.44992	-1.55406	-1.49244	-0.826031	-0.954868	-0.651071	-0.990226	-1.14772	-1.392	-1.2075	-1.58589
-1.0425	-1.35452	-1.03631	-1.267	-1.36084	-0.489426	-1.70835	-1.13246	-1.65708	-1.43986	-1.78413	-1.31229	-1.76587	-1.70169	-1.90246	-2.461	-3.19646	-2.26571	-2.63107	-2.69104	-2.39316	-1.87966	-1.88614	-1.48406	-0.928156	-0.774883	-1.14374	-1.04458	-1.03803	-0.838657	-0.774551	-0.814617	-0.984173	-0.854658	-0.857898	-0.985926	-1.20854	-1.04315	-1.23187	-1.28253	-0.864885	-0.724505	-0.177891	-0.342598	-0.52878	-0.133744	-0.471917	0.109277	-0.880839	-0.972547
-1.60403	-1.62513	-1.51072	-1.64883	-1.04675	-1.33631	-2.07202	-1.87467	-1.59779	-1.91046	-2.12169	-1.78912	-0.761965	-0.310246	-0.792649	-0.939194	-1.33754	-1.01956	1.0117	1.27429	1.48793	0.34572	0.564705	0.459872	0.0999088	0.402042	-0.483362	0.130362	-0.197901	-0.0281381	-0.122661	-0.152409	-0.478721	0.194616	-0.601727	-0.735142	-0.419068	-0.325275	-0.571602	-0.624341	-0.216692	-0.183987	0.0727376	0.163006	-0.582143	0.417637	0.350965	0.388083	0.222046	0.309162
0.189594	0.129423	-0.0392102	-0.207172	0.246688	0.159696	-0.147479	-0.092099	-0.337006	-0.351192	-0.485802	-0.194693	-0.386196	0.0855935	0.0378886	-0.480066	-0.900271	-0.507713	-2.21073	-2.04848	-1.74877	-1.71955	-1.55887	-1.55522	-0.113188	-0.232215	-0.371843	-0.084072	-0.376521	-0.256029	0.0927559	-0.600842	-0.356701	-0.0738824	-0.103008	0.0709172	-0.250767	-0.482253	-0.0299434	0.157529	0.108614	0.258279	0.779633	0.659427	0.410011	0.60929	0.980539	0.903948	0.197238	0.602883
-1.20553	-1.14461	-1.41903	-1.13598	-1.12194	-1.26477	-1.28974	-1.19244	-1.00836	-1.48368	-1.67275	-1.2246	-2.56533	-2.25687	-2.21891	-1.4025	-0.841316	-0.604957	-2.93023	-2.52372	-4.30257	-4.35715	-5.04964	-4.44547	-3.3154	-2.90496	-2.52465	-2.59662	-2.46573	-3.36896	-1.33363	-2.09143	-2.28298	-2.0309	-1.81256	-1.61481	-1.86928	-1.72729	-2.20218	-1.73034	-1.71942	-1.83359	-1.59501	-1.38165	-1.90623	-2.24425	-1.47941	-2.6281	-1.86883	-1.47863
1.21457	1.20382	1.49774	1.46651	1.16979	2.51519	1.35593	1.45091	1.46216	1.37922	1.61821	1.57449	0.835771	0.604692	0.929005	0.964508	1.07141	0.840774	0.772683	0.665587	0.389095	0.792393	0.0799341	0.0895318	0.830812	1.19864	0.591789	0.714583	0.798404	0.786125	1.6812	1.65833	2.29706	2.00292	1.8808	1.07994	2.18617	2.04036	1.77581	1.76705	1.64502	1.59659	1.35803	1.26829	1.25566	1.53328	1.35488	2.44448	0.287823	0.409816
1.27602	1.41368	1.31769	1.22704	1.24653	1.36861	1.12085	1.04584	1.00455	1.45736	1.37549	1.23565	0.728468	1.00399	1.08848	0.522082	0.527115	0.500701	-0.395243	0.0627274	0.30328	0.510136	0.34517	0.379647	1.67723	1.76816	1.59658	1.50734	1.59776	1.77218	1.41521	1.22423	0.55837	1.11029	1.25253	1.13035	0.733451	0.953707	0.946868	0.964972	1.10132	1.05433	1.314	1.38736	1.51129	1.04375	1.02488	1.28771	1.13392	0.814403
0.12694	-0.396292	-0.119021	-0.00985326	-0.0853642	1.52957	-0.416647	-1.43225	-0.795838	0.0784339	0.0493628	0.167318	0.584801	1.08181	0.83069	0.73442	-0.70602	0.325468	1.13133	0.844718	0.645389	1.48112	0.370612	0.635825	1.2469	1.79353	1.47897	1.42698	1.83756	2.19332	1.47717	2.1229	2.40974	1.27144	1.17911	1.30118	0.846525	0.591713	1.36607	1.27393	1.37757	1.29936	1.07515	1.79284	1.91461	0.746679	0.388822	0.338268	0.742774	0.468047
-1.73557	-1.82383	-1.50426	-2.2	-1.00555	-2.12013	-1.82549	-3.49915	-0.73214	-3.21372	-0.721555	-0.259954	-1.6325	-3.96012	-1.77449	-1.36079	-0.798197	-3.31741	-2.68834	-1.56212	-4.48423	-1.01434	-1.49637	-1.22154	-1.09261	-0.391069	-0.44921	-0.274211	-0.650717	-0.488959	-1.6421	-2.37763	-2.15648	-2.08031	-1.03611	-1.48602	-1.68048	-1.08085	-1.20507	-1.62926	-2.14713	-2.14424	-2.84003	-2.29835	-1.95767	-2.37205	-3.27063	-4.44452	-1.4032	-2.45849
-6.84953	-7.81252	-6.64887	-6.54131	-8.66055	-7.49874	-6.52382	-6.23593	-4.74339	-6.69742	-7.34945	-7.04337	-1.78269	-1.76819	-1.92079	-1.61376	-0.88333	-1.36679	-2.03274	-2.25997	-1.82243	-4.31392	-3.75038	-4.06879	-6.40414	-7.59751	-7.36504	-5.47093	-6.94807	-5.9302	-8.06708	-6.23399	-5.6127	-4.99949	-7.64666	-6.32641	-5.58623	-5.25236	-3.73134	-6.45997	-6.17015	-6.21523	-6.04543	-8.15379	-7.3558	-8.01885	-7.29257	-8.49555	-4.80633	-6.01789
-2.98808	-2.78951	-2.77577	-2.69736	-3.26402	-2.93897	-2.34089	-2.68077	-2.93947	-2.06892	-2.59599	-2.81924	-2.68135	-2.72882	-2.86231	-2.61885	-2.48584	-2.23669	-2.4642	-2.6564	-2.7066	-3.12735	-3.29098	-3.31309	-2.91955	-2.92898	-2.50065	-2.612	-2.34128	-2.57218	-3.08081	-2.61793	-2.81126	-3.02645	-3.19951	-3.16516	-2.30163	-3.22312	-2.96872	-3.33173	-3.3477	-3.32882	-3.56789	-3.79309	-3.47094	-3.10878	-3.68779	-4.00251	-3.41497	-3.75614
0.872329	0.888332	0.892919	0.715394	1.11152	0.721984	0.775261	0.981406	0.785973	0.911609	0.637129	1.02268	0.329968	0.614951	0.406497	0.224729	-0.048195	0.613969	0.168832	0.384451	0.218151	-0.206596	-0.379568	0.228092	-0.21494	-0.0593911	-0.02652	0.175137	0.152942	-0.313398	0.850883	0.846192	0.854573	0.837496	0.920667	0.679787	0.596829	0.429217	0.580601	0.680811	0.608971	0.642702	1.12483	0.636962	0.923147	0.912502	0.975992	0.711145	0.746513	1.00991
-3.68259	-3.45531	-3.56104	-4.05695	-4.49739	-4.02081	-3.77869	-3.71016	-3.46788	-3.73144	-3.31939	-3.71909	-3.95222	-5.0263	-4.59497	-5.49544	-4.24348	-5.18637	-4.59535	-4.34853	-5.18166	-3.8413	-3.67401	-3.63056	-3.78907	-3.70697	-3.77769	-4.05858	-3.98869	-4.08533	-3.24405	-3.06398	-3.05273	-3.48481	-3.12399	-3.47791	-2.92925	-3.24546	-2.90965	-3.00913	-3.20676	-3.47685	-3.62758	-4.21503	-2.98961	-3.50786	-3.63981	-3.38171	-3.37311	-3.96406
-4.29156	-4.15635	-4.72565	-4.93564	-4.22649	-4.27064	-4.972	-4.42648	-4.54508	-4.28684	-3.89696	-4.3781	-2.12587	-5.88151	-3.96596	-4.69492	-5.60293	-4.84062	-4.72827	-4.67368	-4.77778	-4.89092	-2.07921	-4.62252	-3.79661	-3.61227	-4.30664	-3.96665	-3.91987	-3.96563	-3.36843	-3.51086	-4.36809	-3.57286	-2.95029	-3.45147	-3.08221	-3.19543	-3.03491	-3.71129	-3.19586	-3.36595	-2.65306	-3.77951	-3.51895	-3.58246	-3.60997	-3.67076	-3.52581	-4.09109
-1.80564	-2.4087	-2.23244	-2.53456	-2.05934	-1.75712	-3.45381	-2.92031	-3.26495	-2.76057	-3.02306	-2.64509	-3.53443	-3.04231	-2.73313	-3.58711	-5.10687	-3.76966	-4.02278	-5.18619	-3.40999	-4.77485	-3.70758	-3.69191	-2.13482	-2.007	-2.97752	-2.73937	-2.92923	-2.67241	-2.94203	-3.27284	-3.58664	-2.99275	-3.18292	-3.27204	-3.44943	-3.51629	-3.86903	-3.0013	-2.90543	-2.96352	-1.83277	-2.07368	-2.08449	-2.06405	-1.86363	-1.80622	-1.89855	-1.97914
0.151436	0.325735	0.462063	0.599698	0.469021	0.221434	0.716977	0.496268	0.744742	0.85864	0.745757	0.611901	-0.799519	-0.585098	-0.74088	-0.437032	0.00417605	-0.125414	-0.049412	0.118945	1.45979	0.810293	0.54649	0.200407	0.565801	1.00747	1.02522	1.09223	1.44357	0.863822	0.974558	0.756501	1.70085	0.874547	1.73684	1.40022	2.21044	2.18258	1.31087	1.97679	1.15167	1.14144	0.720088	0.760248	0.849404	-1.30538	0.953474	0.815514	0.136425	-0.34944
1.31134	1.83615	1.87356	2.06124	2.00705	1.72838	1.93347	2.20353	2.11978	1.98797	1.96614	2.00168	1.57425	1.73727	1.69054	1.43615	1.72788	1.69052	2.12092	2.0531	2.09053	1.55242	1.45806	1.42871	2.06687	1.94681	1.8467	1.89794	1.84119	1.94284	0.44813	0.479959	0.194919	0.503831	0.368633	0.473712	1.55769	1.62116	0.576929	0.505985	1.44614	0.44857	1.98434	1.93492	2.02822	2.16086	2.07194	1.96538	1.60522	1.66386
-1.67964	-1.75179	-1.82724	-2.032	-1.54875	-1.56405	-2.21309	-1.66007	-1.86502	-2.14363	-2.38907	-2.1204	-0.860662	-1.21548	-0.861265	-1.55699	-1.68961	-1.95133	-2.87532	-2.54913	-2.27559	-1.74393	-1.89481	-1.68163	0.123209	0.0510536	0.0854148	0.0506134	0.205635	0.110396	-0.271147	-0.222342	-1.06251	-0.0120264	-0.00423268	-0.274518	-0.219088	-0.0993232	-0.136874	-0.0677743	0.017251	0.0450584	0.363927	-0.0120953	-0.135363	0.106763	0.256899	0.660151	1.0844	0.703084
-3.35842	-3.56504	-3.47592	-4.04262	-3.16622	-3.20471	-3.50265	-3.31106	-3.62015	-4.14162	-3.5507	-4.41768	-4.49542	-4.07704	-3.94248	-5.01063	-4.83542	-5.22056	-3.90458	-4.4653	-3.85476	-4.18939	-3.58642	-3.34996	-1.57598	-1.31606	-1.95226	-1.78237	-1.99009	-1.92844	-3.03356	-2.79114	-4.64588	-2.39977	-3.17017	-2.69358	-3.12602	-3.18166	-3.28197	-3.2947	-2.53323	-2.53879	-2.22389	-2.28045	-2.64335	-2.67743	-2.06146	-1.71703	-2.15678	-2.92573
-0.819551	-0.910276	-0.829324	-0.972502	-0.597729	-0.78852	-1.24026	-1.17202	-1.34016	-1.04515	-1.35279	-1.11819	-0.58248	-0.532093	-0.40916	-0.860618	-1.22517	-1.21334	-1.91785	-1.90784	-2.09197	-1.90555	-1.79587	-1.73486	-1.34234	-1.18496	-0.950834	-1.12925	-1.21052	-1.06335	-1.00401	-1.06143	-2.19788	-0.781873	-1.27485	-1.204	-1.51798	-1.4718	-1.58247	-1.55104	-0.940953	-0.996553	0.438589	0.383922	0.264438	0.194581	0.221005	0.718668	-0.642464	-0.631889
-0.418301	0.042688	-0.0274883	0.01125	0.400303	0.339213	-0.135385	0.666131	0.0433047	-0.367346	-0.581218	-0.163727	-0.938925	0.304239	-0.98348	-0.6093	-0.990156	-0.209151	-2.46393	-2.48878	-3.26225	-2.9974	-2.49644	-1.93318	-1.15382	-0.548099	-1.11902	-0.927432	-1.129	-0.643157	-2.31348	-2.34902	-2.63174	-1.88526	-2.09991	-2.74992	-2.46481	-0.790796	-2.01997	-1.35615	-1.46108	-1.62457	-1.38485	-0.0547148	-0.875973	0.153387	0.564265	0.679262	-1.26354	-1.72854
-1.67802	-2.34669	-2.36197	-1.82314	-2.40728	-1.94576	-2.14238	-2.03339	-2.50237	-2.95606	-2.63961	-2.63073	-2.47842	-2.28411	-2.01191	-1.96032	-2.11006	-1.90412	-0.701721	-0.90151	-0.928747	-2.08874	-0.916899	-0.945558	-1.7645	-2.12169	-2.3953	-1.83566	-2.38316	-2.03664	-1.6006	-1.49462	-1.74564	-1.21125	-1.84936	-1.97657	-1.34777	-1.67669	-1.85723	-2.1591	-1.41062	-1.15661	0.100892	-0.0270053	-1.43749	0.0307249	0.62837	0.695661	-0.992848	-1.05406
-7.4175	-9.06343	-2.75751	-3.37307	-3.16769	-3.29024	-3.11473	-2.93878	-2.68438	-2.61905	-2.32434	-2.36969	-2.09364	-2.1988	-1.6949	-1.52411	-1.33895	-2.0042	-1.74753	-1.73352	-2.10146	-2.34295	-2.11602	-1.95527	-2.02103	-2.12412	-2.03753	-1.49289	-1.67369	-1.66049	-1.9394	-1.97808	-2.37428	-1.90726	-2.19822	-2.03821	-2.1096	-2.04802	-2.3795	-2.36537	-2.19965	-1.76198	-2.38217	-2.30915	-2.75678	-1.60191	-1.91884	-1.07918	-1.34468	-3.78038
-1.45479	-1.20947	-1.0204	-1.14619	-1.1329	-0.94622	-1.30875	-0.991944	-1.24449	-0.685119	-0.988706	-1.03813	-0.829397	-0.779009	-0.828996	-0.810382	-0.685376	-0.964729	0.521916	-0.0610387	0.0707252	-0.243867	-0.0433042	-0.934752	-0.911902	-0.97454	-1.21963	-0.77353	-0.88464	-0.978571	0.00206283	0.205126	-0.37737	-0.0254834	-0.158697	0.027343	-0.314631	-0.23529	-0.699188	-0.124166	-0.573359	-0.682823	-0.018141	-0.0233632	0.0955992	-0.0847431	-0.315945	-0.996394	-0.264996	-0.553946
-0.359464	-0.968213	-0.775547	-0.41185	-0.256151	-0.375253	-0.538502	-0.664538	-0.839725	-0.790618	-0.832996	-0.625161	-1.46754	-1.32621	-1.4733	-1.62198	-1.67346	-1.73692	-1.37549	-1.03898	-1.03306	-1.51932	-1.80132	-1.44251	-1.42215	-1.43822	-1.70808	-1.23239	-1.21052	-1.38432	-1.96757	-2.1987	-1.66238	-1.84029	-1.88707	-1.84315	-1.8982	-1.75759	-2.24843	-1.72933	-1.75875	-1.85686	-0.837805	-0.59072	-1.25854	-0.513621	-0.616915	-0.297581	-1.70664	-1.57288
-1.81652	-1.80729	-2.03966	-2.25195	-1.85112	-0.949331	-2.58402	-1.87248	-2.36277	-2.82172	-3.60485	-2.11713	0.0727265	0.536489	0.443756	0.68118	0.604274	0.805031	0.894971	0.722587	0.682949	-0.184168	-0.103741	0.0739923	-2.48874	-2.37227	-3.57104	-1.9089	-1.7662	-2.67918	-1.0101	-1.33259	-1.26579	-0.552494	-1.43887	-0.702056	-1.09249	-0.83693	-1.61928	-1.30732	-0.979637	-1.33592	-2.49677	-2.44751	-2.84591	-1.49066	-1.46692	-0.743774	-0.393834	0.369569
1.03276	1.03602	0.699383	0.978422	0.976655	1.29252	0.816237	0.888184	0.818673	0.980237	1.09793	0.96138	0.0963724	0.224186	0.440717	-0.0038911	-0.140307	-0.0122295	2.22521	1.99534	2.09231	1.43229	1.54275	1.70548	1.77093	1.88655	1.59158	1.76339	1.88187	1.83082	1.77238	1.62403	1.16768	1.75294	1.59786	1.66233	1.56806	1.37041	1.7423	1.82205	1.77922	1.74056	1.04906	1.05176	0.300374	0.656731	0.753109	0.967093	1.55601	1.52771
-3.2504	-3.40774	-3.40159	-3.54667	-2.6077	-2.45668	-3.43996	-2.51575	-3.09691	-3.92814	-4.92787	-4.22916	-4.68511	-4.44183	-4.00991	-3.72316	-4.30194	-3.82691	-2.36047	-2.67399	-2.09515	-3.04955	-2.93756	-2.48366	-4.56648	-5.60282	-6.76781	-4.60623	-5.83238	-5.41854	-1.56931	-1.59115	-2.82245	-1.37498	-1.82211	-1.78754	-1.75744	-1.69437	-2.08787	-1.76213	-1.45925	-1.52424	-5.21827	-4.80317	-5.17985	-3.68395	-3.51797	-3.73437	-4.35247	-3.84878
-4.86106	-4.88637	-5.36581	-5.75877	-5.92084	-4.06696	-5.17447	-5.92456	-5.42618	-5.35702	-4.91489	-5.67597	-4.67768	-4.84076	-4.47255	-4.91891	-4.95823	-6.02693	-5.801	-6.17514	-4.94633	-5.29312	-4.75567	-5.33692	-5.7766	-8.9	-5.71249	-7.13652	-6.17588	-6.25356	-3.92513	-4.09767	-4.51722	-3.88688	-3.42709	-3.48261	-2.90117	-2.65125	-3.60705	-4.1369	-3.92043	-3.95018	-4.20018	-4.32808	-4.08465	-3.59646	-4.1916	-3.88556	-3.63109	-4.13294
1.63738	1.28139	1.68398	1.31675	1.29474	1.78417	0.679284	1.13651	0.990515	0.960262	0.849072	1.35879	1.13655	1.57584	1.59388	1.51168	1.02426	1.47331	1.46529	1.23927	1.31505	0.0789889	0.320239	0.58248	1.29826	1.30827	0.788607	0.704013	-0.496202	0.755663	-1.15304	-0.111033	0.296671	0.53338	-0.242392	-0.809877	-0.416574	0.148633	-0.594415	0.280721	-0.36054	0.366861	1.76311	1.24029	1.61134	1.94076	2.10522	2.36142	0.162015	1.28725
-1.42049	-1.62765	-1.76828	-1.64226	-1.26966	-1.26339	-1.96156	-1.68972	-2.02396	-1.66943	-1.66882	-1.7328	-0.499111	-0.676141	-0.499569	-0.91117	-1.0953	-0.746005	-0.913052	-1.22494	-0.782957	-1.78993	-1.75985	-1.83453	-0.824612	-0.850742	-0.697203	-1.03869	-1.00477	-0.967402	-1.38634	-1.6013	-2.85621	-1.34433	-1.8803	-1.69698	-1.74828	-1.96874	-2.09928	-1.81694	-1.75862	-1.79045	-1.81915	-1.815	-1.88937	-2.05103	-1.88448	-1.51261	-0.672817	-1.38354
4.18976	4.31148	4.22168	4.0959	4.0488	4.0367	4.04382	3.99304	4.00565	4.2615	4.22248	4.23595	4.53727	4.43089	4.59319	4.33042	4.31962	4.24689	3.87895	3.97334	4.16872	4.33833	4.16491	4.24391	5.63779	5.62387	5.85886	5.79376	5.78745	5.82269	3.95022	4.05571	3.33916	4.05098	4.16518	4.07526	3.81789	3.66682	3.70732	3.97912	3.91223	4.01058	4.50285	4.39672	4.47531	4.40154	4.46554	4.4221	4.8432	4.50449
0.755454	1.06228	1.11827	1.16853	0.676918	0.916332	1.27779	0.880315	1.29424	1.10492	1.31198	1.14569	-0.764781	-0.971275	-0.713089	-0.755429	0.0226447	-0.426323	-0.215897	-0.0474581	-0.803044	-0.377127	-0.481581	-0.686278	-1.42583	-1.25943	-1.15602	-1.0944	-1.13582	-1.31422	-0.23837	0.0534672	-0.235623	0.0332476	0.095666	-0.0157152	0.158024	0.0647766	0.0224601	-0.735205	-0.0594742	-0.133653	0.420564	0.4771	0.227636	-0.0158998	-0.10204	-0.248854	-0.679168	-1.16107
0.0312634	0.0698744	-0.413444	0.0695935	0.37487	-0.641279	-0.30088	-0.00965129	-0.296694	-0.238169	-0.076185	-0.21216	-1.08344	-0.98333	-0.904076	-1.26523	-1.10311	-1.39132	-1.01911	-1.17985	-0.645247	-1.23226	-1.10277	-0.975706	-3.41382	-4.38108	-3.16048	-2.52104	-4.80239	-3.50861	-1.10063	-1.27519	-1.86652	-1.02961	-1.29808	-1.38122	-1.77948	-1.40327	-1.52818	-1.28707	-1.1333	-1.0372	-0.457161	-0.412646	-0.808373	-0.739319	-0.483055	-0.9277	1.74591	0.940763
1.88128	2.05188	2.20536	2.0815	1.82907	1.81583	3.00455	2.70548	2.82339	2.40451	2.56094	2.34973	3.21685	2.92771	2.8529	3.48457	3.86177	3.80767	3.29844	3.07672	3.1112	3.11541	3.16277	3.04633	-3.68922	-3.63812	-3.03773	-3.91414	-4.52688	-3.96645	3.34164	3.36453	3.38009	3.18687	3.37884	3.38634	3.89373	3.80607	3.92954	3.49966	3.26715	3.28403	2.287	2.26796	2.57671	3.10792	2.62014	2.37873	1.95787	2.00187
-1.63409	-1.51021	-1.37039	-1.61314	-1.76361	-1.72134	-0.317108	-0.774238	-0.516685	-1.10965	-1.15063	-1.32937	1.63892	1.35224	1.32934	1.79273	2.0789	2.08721	1.41253	1.30379	1.42834	1.2851	1.28729	1.17111	-4.90871	-4.89024	-5.40655	-5.61912	-5.36058	-4.58871	-4.42474	-4.48291	-4.45912	-4.59204	-4.24142	-3.53731	-2.68563	-3.04882	-3.63726	-4.66978	-4.77674	-4.37508	-5.96786	-5.30724	-5.10667	-3.31314	-3.42059	-3.57864	-6.09297	-7.10662
3.66947	3.77234	3.91893	3.85717	3.7572	3.6931	3.60768	3.53785	3.51204	3.85993	3.81832	3.75129	3.41757	3.25689	3.29413	3.17606	3.13176	3.25077	2.11627	2.47425	2.03753	2.68698	2.76432	2.7104	3.00204	3.1527	3.38923	3.54948	3.32662	3.26289	3.47848	3.43033	3.80885	3.52418	3.46454	3.37007	3.34756	3.13073	3.38092	3.48406	3.15044	3.26971	3.84811	4.20568	4.03733	3.67208	3.82201	3.9722	3.4338	3.38115
-0.531024	-0.711846	-1.11125	-0.931782	-0.846239	-0.510009	-0.517962	-0.640601	-0.627376	-0.741922	-0.718696	-1.00928	-1.52699	-1.47343	-1.27719	-0.988047	-0.97518	-0.914043	-1.59486	-1.2176	-1.26946	-0.900237	-0.912562	-1.0818	0.644412	0.799893	0.263448	0.546057	0.307842	0.200072	-1.07171	-1.30131	-0.920734	-0.878131	-0.918167	-1.20786	-1.13783	-0.835403	-0.555922	-1.05764	-1.0935	-0.923652	-0.955989	-1.1389	-1.31147	-0.908335	-1.50408	-0.972821	-1.16884	-1.91287
2.94541	2.99828	2.89609	2.92983	2.9721	3.01753	3.21496	3.30649	3.35443	3.05476	3.1781	3.05589	2.37291	2.47819	2.54031	2.62218	3.03672	2.87067	3.33892	3.2562	3.17114	2.95525	2.96478	2.83147	3.27276	3.54649	3.4079	3.15853	3.27162	3.31337	2.05656	1.97137	2.39159	2.13434	2.23754	1.97719	2.02821	2.12966	2.0787	1.8959	1.90268	2.07872	2.1114	2.13204	2.26105	2.41434	2.24404	2.46096	2.48105	2.53087
-2.40678	-5.63728	-1.69718	-1.66142	-2.15774	-1.47688	-3.45567	-1.45538	-4.74267	-1.77245	-4.50483	-2.31859	-1.84222	-1.87322	-2.03686	-1.75301	-1.91708	-2.3361	0.629501	0.734324	0.688662	0.553845	0.612296	0.519581	0.153601	0.0377103	-0.368391	-0.00954732	0.178987	-0.116684	0.81379	0.787196	1.17788	0.94537	0.909964	1.01578	0.644015	0.956372	0.972856	1.6524	0.766287	0.908593	1.05941	1.33612	1.1862	1.24556	1.42773	1.77132	0.484205	1.15541
-3.04109	-3.2918	-3.66268	-3.60551	-3.38972	-3.58857	-3.65914	-3.42502	-4.27037	-7.18675	-4.4651	-4.66208	-2.22218	-0.468028	-0.547292	-0.227208	0.319921	0.49126	-2.97618	0.00322399	-1.01492	-0.43467	-0.366295	-3.1665	0.110283	-0.129071	0.023706	0.205482	0.126462	0.161251	-0.320389	-0.591455	0.273824	-0.460566	-0.528454	-0.404801	-0.851689	0.263643	-0.51363	0.0805928	0.0189932	0.218675	-0.779394	-1.06698	-0.85528	-0.199556	-1.12841	-1.24981	-1.07197	-1.33766
1.8562	1.84239	1.75175	1.80956	1.99555	1.8319	1.70169	1.96649	1.95397	1.97652	2.06235	2.01071	2.17718	2.41417	2.27391	2.13276	2.02875	2.20718	1.26821	1.48624	1.36608	1.79408	1.6023	1.80069	2.09751	1.82593	2.19633	2.22944	2.27116	2.34468	2.28569	2.13191	2.15348	2.22757	2.01228	2.05131	2.01681	2.09183	1.81809	2.23589	2.29323	2.35254	2.03249	2.14555	2.27277	1.9572	1.98934	1.9423	2.8047	2.58464
1.31127	1.48974	1.51997	1.38197	1.7847	1.64286	0.919534	1.59986	1.28613	1.5159	1.31995	1.41348	1.44763	1.67568	1.70461	1.01202	1.11217	1.25762	1.06485	1.13126	0.767653	1.04839	1.2107	1.10818	2.48574	2.12086	2.20277	2.08	2.00066	2.0948	2.00141	1.30751	1.59168	2.17283	1.32808	1.99491	1.5195	2.00267	0.851592	1.45228	1.67805	1.43848	0.92545	1.20433	1.51165	0.86466	1.09052	2.5219	1.70286	2.26212
2.51574	2.69483	2.75867	2.87084	2.72067	2.41191	2.92176	2.7192	2.96526	3.12846	3.03419	3.16103	0.704773	0.451698	0.611493	0.749708	1.18247	0.790551	-0.164895	0.2533	-0.123732	0.894206	0.481299	0.529988	0.339794	0.207536	0.38742	0.407487	0.638752	0.415442	-0.160467	-0.421142	-0.721401	-0.700168	-0.227154	-0.696681	-0.182046	-0.684009	-0.108584	-0.23266	-0.372431	-0.560564	1.22462	0.989734	1.54936	1.22256	1.08682	0.667381	1.83492	1.31378
0.909745	1.02239	1.16059	1.29662	1.04657	1.25254	1.65272	1.71453	2.18519	1.60339	1.61832	1.30872	2.55884	2.47564	2.14008	3.30934	2.981	3.08621	-0.547881	0.183141	0.126482	1.01982	0.933331	0.921138	1.66297	1.975	1.52631	2.48221	2.43335	2.00381	1.65939	1.33504	1.83806	1.43088	1.59158	1.66526	1.65471	1.89938	2.07651	1.75994	1.80769	1.82706	3.72572	3.96456	4.21128	4.16728	3.94564	3.96933	2.69808	2.54313
4.35788	4.50383	4.44911	4.6206	4.60986	4.29342	4.53816	4.59033	4.61033	4.68729	4.55928	4.37966	3.97283	4.29623	3.91748	3.99461	4.13477	4.24312	3.71394	3.90873	3.55718	3.5667	3.35025	3.22632	4.12952	4.09801	4.34331	4.26202	4.17725	4.33632	4.01695	4.01634	4.18968	3.88864	4.13865	4.12261	4.13384	3.95245	4.16951	4.01477	3.84751	4.08293	3.63118	3.40211	3.69961	3.24317	3.20752	3.09711	3.63466	3.50614
-0.152859	0.325671	-0.355636	-0.30062	0.131863	-0.26235	0.211528	0.50177	0.635769	0.436471	-0.637711	-0.416345	2.24803	2.44019	2.12419	2.04472	2.43148	2.49436	2.89112	2.74308	2.72377	2.81254	2.77187	2.86158	0.439214	0.27621	-0.621398	0.390628	-0.900154	0.40349	2.88667	2.74286	3.22021	2.83844	2.61519	2.5434	2.2365	2.59438	2.46095	2.51949	2.76245	2.35828	1.96183	1.60127	1.62495	2.35241	2.36852	2.05347	1.01029	0.991594
2.31957	2.05954	1.91971	2.16787	2.49106	2.2999	1.73141	2.07581	1.92886	1.88971	1.83993	1.81655	1.93546	2.30552	2.08259	1.78937	1.75046	2.2872	0.738913	0.607471	1.09501	0.547746	0.766511	0.78293	1.75577	1.61063	1.1692	1.6641	1.23187	1.42735	0.0572618	-0.197583	-0.442298	-0.265304	-0.591706	-0.744828	-1.23474	-0.502663	-0.71563	-1.1313	-0.325472	-0.756264	2.56684	2.65344	2.22009	2.24591	2.19794	2.62891	2.20041	2.63692
1.74913	1.35638	0.471442	0.663108	1.67058	1.86212	-0.063395	0.664086	0.566137	0.990926	0.9583	1.35439	1.31009	1.25607	1.52123	0.842199	0.496767	0.95639	-0.143474	-0.25436	-0.22269	-0.638936	-0.719986	0.00932616	0.267	0.427307	-0.860966	-0.683782	0.339037	0.450159	1.29427	0.407446	1.33388	1.31179	1.38622	1.27571	0.605632	0.64989	0.767127	1.15197	1.24899	0.47428	1.6187	1.86231	1.14739	1.55532	1.64907	1.74391	1.57928	2.0969
-1.62955	-1.2395	-1.52775	-1.40425	-1.39236	-1.83277	-2.02928	-2.1488	-2.44099	-1.22291	-1.48799	-1.63944	-1.07382	-0.96954	-0.9495	-2.16509	-1.52726	-1.89173	-0.788431	-0.90619	-0.79722	-1.42172	-0.759342	-0.962898	-0.405865	-0.245335	-0.339022	-0.84269	-0.537805	0.0432384	-2.57805	-2.13402	-2.58352	-2.91549	-3.30072	-2.53834	-3.22138	-2.97797	-2.90893	-2.40817	-2.71398	-2.62237	-1.75252	-1.60239	-1.43208	-0.79638	-2.38302	-2.62722	0.0599847	-0.258651
-2.93128	-2.84587	-2.83714	-2.94704	-2.97376	-3.07935	-2.75471	-2.88991	-3.24898	-2.893	-3.07251	-2.82218	-3.03565	-3.19442	-2.99498	-2.89606	-2.58782	-2.92023	-2.88382	-2.62797	-2.95655	-1.94251	-1.92853	-2.06198	-3.49915	-3.62188	-3.16747	-3.10078	-2.91219	-2.87091	-2.88074	-3.29739	-3.71325	-3.34435	-3.10124	-3.04717	-3.22578	-3.06954	-2.45347	-2.83141	-3.11602	-3.91008	-3.52562	-3.37398	-3.36789	-3.08941	-3.37012	-3.56255	-2.73373	-3.06998
-2.62157	-3.30583	-3.70899	-3.58064	-3.27496	-4.00848	-3.44259	-3.52204	-3.68905	-3.56918	-3.38837	-3.54445	-2.58711	-2.04737	-1.87443	-1.93457	-2.52038	-2.05704	-2.3127	-2.13794	-2.02938	-3.04629	-2.78404	-3.3374	-3.53219	-3.22644	-3.88373	-3.83724	-4.01022	-3.93073	-1.6242	-1.73076	-2.4654	-2.02298	-1.83025	-1.94264	-2.32409	-1.41749	-2.19335	-1.84628	-1.85757	-2.11897	-2.39913	-2.21921	-2.25222	-2.9698	-2.20196	-1.55411	-2.26234	-2.7993
-0.474684	-0.950297	-1.26395	-1.13442	-0.622411	-0.705606	-1.11718	-1.08047	-1.29941	-1.03891	-0.652968	-1.10618	-0.747716	-0.372646	-0.623396	-0.466712	-0.693973	-0.376868	-0.503082	-0.755436	-0.127365	-1.28839	-1.10936	-1.0708	-0.439019	-0.452517	-0.79193	-1.07806	-1.31807	-0.761961	-0.930993	-0.981512	-1.05346	-0.949112	-1.16534	-0.506603	-0.94461	-0.717331	-1.41552	-1.42367	-0.718936	-0.430308	-0.802755	-0.526956	-0.665132	-0.680501	-0.537633	-0.373887	-0.648661	0.0464181
-0.849171	-1.05892	-1.28086	-1.0606	-1.13495	-1.15469	-1.23912	-1.11752	-1.09946	-1.26079	-1.11321	-1.02308	-0.106772	0.203768	-0.089892	-0.178401	-0.368304	-0.352888	-1.42062	-1.61698	-1.4025	-1.86149	-1.90423	-2.04479	-0.827541	-0.637971	-0.756315	-0.969776	-1.31279	-0.954808	-0.803208	-0.682768	-0.765478	-0.523034	-0.961518	-0.646564	-0.890018	-0.738045	-0.781794	-0.698763	-0.326776	-0.249817	-1.53848	-1.32368	-1.49383	-1.78599	-1.25353	-1.3526	-1.00146	-0.645265
-3.37339	-3.56687	-3.5887	-3.52955	-3.77917	-3.80795	-3.59628	-3.5039	-3.62028	-3.3813	-3.08026	-3.21306	-1.84422	-2.36413	-2.05959	-2.46188	-2.19898	-2.35403	-3.46138	-3.47626	-3.26277	-2.84657	-3.05446	-3.32933	-2.56383	-2.46272	-2.20055	-2.42886	-2.22532	-2.09978	-2.60549	-2.49454	-3.45756	-2.59144	-2.58839	-2.58442	-2.38069	-2.34325	-2.15637	-2.52195	-2.65724	-2.5204	-3.81592	-3.68986	-4.2054	-4.09788	-4.05173	-4.27951	-4.21337	-3.88626
0.602994	0.775574	0.717979	0.660623	0.982057	0.780128	1.15605	1.08427	1.03751	1.0433	1.12988	1.10677	0.755789	0.960338	0.760221	0.596837	0.699461	0.446037	2.22335	2.64908	2.35014	3.33913	3.21783	3.27596	2.35927	2.42416	2.82935	2.3824	2.19357	2.22074	2.65061	2.62926	2.26826	2.53414	2.63466	2.32755	2.37754	2.4291	2.70393	2.34637	2.42755	2.50637	2.73656	2.86489	2.86707	2.7049	2.74243	2.5718	2.30827	2.08056
-2.54387	-4.41233	-2.22636	-3.68859	-1.72887	-2.22045	-2.0964	-2.57728	-3.54277	-3.59461	-4.38989	-2.74712	-2.66723	-4.11307	-2.55873	-2.47313	-2.84201	-2.45288	6.40767	6.64692	6.49284	7.62209	7.53768	7.46372	3.78672	3.3219	3.84804	4.27712	4.20959	4.27723	-0.891486	-0.791946	-1.16261	-0.531194	-0.384137	-0.735786	-0.664749	-0.538849	-0.250096	-0.578779	-0.762211	-0.628117	-3.19328	-4.32856	-2.37865	-3.40604	-2.27581	-2.43331	4.0289	3.4675
1.31804	1.43042	1.2068	1.29049	1.92136	1.71153	0.792332	1.56682	1.33185	1.16073	0.817838	0.904896	1.02043	1.36252	1.16468	0.901457	-0.189721	0.424458	-0.71318	-1.02824	0.0136013	0.146371	0.0442153	0.0144288	0.810082	0.8741	1.20767	0.710045	0.162733	0.405808	0.843117	1.19799	0.862203	1.33902	0.935482	0.974153	0.452364	0.683787	0.320705	0.712828	1.26043	1.2961	1.97168	1.9355	1.65315	1.86918	2.20161	2.66603	1.87621	2.25831
-0.852012	-1.71563	-1.70878	-2.22276	-1.32789	-1.30437	-1.80594	-1.21656	-1.52186	-1.48184	-1.75956	-1.81649	0.396832	0.516552	0.5519	0.735478	-0.056045	0.375387	-2.6322	-2.73156	-2.66361	-1.7827	-1.68203	-1.54307	-1.16363	-1.68987	-2.1456	-2.01192	-2.07522	-2.20761	-0.784455	-1.0172	-1.52776	-0.714626	-1.04599	-0.928228	-1.50245	-1.05604	-1.24602	-1.30258	-0.81833	-0.904802	-0.673854	-0.839191	-1.6591	-0.191897	-0.297665	0.226509	-1.56465	-0.570325
-0.433454	-0.426531	-0.608745	-0.288451	-0.632727	-1.16524	-0.899258	-1.24234	-1.10692	-0.746899	-0.816203	-1.12072	-1.15228	-0.345963	-0.527792	-0.74556	-2.03428	-2.02456	-1.12081	-1.76922	-1.11287	-0.659246	-0.779818	-0.43601	-1.14411	-1.26019	-1.16959	-1.26425	-1.6292	-1.32938	-1.70974	-1.33465	-1.19091	-1.95211	-1.56005	-1.97034	-2.72493	-2.78296	-1.03459	-1.33475	-1.47795	-1.53647	-0.997971	-0.588012	-0.16507	-0.284178	-0.503881	-0.741472	-1.07402	-1.04334
-1.42751	-1.09585	-1.48255	-1.45745	-1.32469	-1.0857	-1.8686	-1.16935	-1.84323	-1.55747	-1.35412	-1.17763	-0.0103982	-0.16487	0.123665	0.24239	-0.0569526	0.0318503	-1.38736	-1.00454	-1.41986	-0.760967	-0.990195	-0.405566	-1.3185	-1.47112	-1.40379	-1.33121	-1.36687	-1.33692	-1.12802	-0.924496	-1.22001	-1.13681	-1.37342	-1.16278	-0.832895	-0.661301	-0.814091	-0.926834	-0.879207	-0.876149	-0.596823	-0.741617	-1.41289	-0.779166	-0.547421	-0.405182	-0.439433	-0.661119
-3.02994	-2.4071	-2.90558	-2.14032	-1.50349	-2.14019	-2.5935	-1.90964	-2.50271	-2.15544	-2.70798	-2.23989	-0.506765	-0.666044	-0.568921	-0.764405	-1.73379	-0.948145	-3.09768	-2.66763	-2.33631	-1.4804	-1.47553	-2.01649	-0.719968	-0.645341	-1.08532	-1.29614	-1.26987	-1.06493	-2.51902	-1.77194	-2.25795	-1.94772	-3.15143	-1.81656	-1.57457	-1.42743	-1.94548	-2.03252	-1.66098	-1.56744	-0.436071	-0.171697	-0.444033	-0.771678	-0.0329939	0.0230447	-0.613905	-0.404716
-0.578459	-0.166662	-0.41043	-0.203056	-0.28462	-0.346145	0.513143	0.053771	-0.0544842	-0.144572	0.318314	0.283206	0.155344	0.31459	0.506953	0.654683	1.0659	0.661127	1.10062	0.661111	1.16539	1.15152	0.869854	1.08796	2.06615	1.85478	2.07546	2.08181	2.01944	1.84849	-0.326522	-0.241945	-0.132653	-0.622249	-0.621639	-0.125519	-1.00109	-0.559208	-0.237442	-0.224904	-0.384741	-0.514076	-1.07089	-1.68117	-1.23861	-0.33512	-0.523259	-0.48651	0.0176237	-0.136594
-1.72277	-2.10253	-1.95287	-2.14739	-1.80157	-1.30585	-2.61983	-2.1885	-2.57521	-2.70906	-2.61302	-2.5403	-0.829216	-0.0825916	0.0640454	-0.618925	-1.21186	-1.0562	-0.53373	-0.783999	0.668823	-0.00790876	1.27554	1.42944	-1.86543	-1.62088	-2.69711	-1.62604	-2.50924	-2.11431	0.0646517	-0.564494	-1.47518	-0.229342	-0.754274	-0.438261	-0.548249	-0.349589	-0.841865	-0.374746	-0.0685708	0.134019	0.593394	0.515697	0.010086	0.516146	0.890099	0.87772	0.503608	0.210575
1.92437	1.6584	1.71688	1.70388	2.0875	2.07223	1.63066	1.89202	1.63609	1.6967	1.46904	1.73742	1.64343	2.03942	2.12717	1.76788	1.45868	1.74018	2.32822	2.32367	2.73719	2.13078	2.3115	2.30246	2.99053	3.12463	2.9184	2.77356	2.72113	2.65865	3.01385	2.90083	2.45247	3.04483	2.89279	2.97998	2.5953	2.7542	2.64046	2.82214	2.98131	3.0204	3.77936	3.70189	3.67524	3.65307	3.84344	3.88374	3.17777	3.16047
-0.470341	-0.678247	-0.462668	-0.678417	-0.910768	-0.651257	0.0488183	-0.322776	-2.41316	-0.182983	0.324194	-0.0756261	-2.15413	-2.8306	-3.26039	-1.47268	-1.51388	-1.74598	7.53226	7.57739	7.49557	8.30704	8.27157	8.19392	4.80021	4.85848	5.20485	5.05889	5.03957	4.91874	0.195457	-1.08638	-1.66876	-0.879648	-1.38319	-1.42443	0.855356	0.372221	0.156589	0.597835	0.281433	0.729913	1.39444	1.50208	-0.0133668	1.96233	1.71466	1.41459	2.92983	3.0432
2.91667	2.98856	2.76034	3.03397	3.11773	2.67344	2.65223	2.87044	2.62215	2.95634	2.7631	3.13262	-0.526892	-0.902307	-0.676323	-1.46804	-0.989995	-1.17309	2.92355	2.82593	2.81825	2.45923	2.67894	2.62295	2.10823	2.14635	2.32275	2.05205	2.05094	2.10213	2.63779	2.63555	2.27718	2.50364	2.62316	2.46405	2.2757	2.11557	2.31854	2.43727	2.54735	2.45239	2.23052	2.11647	2.25409	2.33465	1.88802	1.99248	2.43751	2.61661
-7.88951	-4.29946	-7.42065	-6.58988	-8.13382	-8.50424	-4.31755	-7.45933	-7.07157	-6.38483	-4.29386	-5.17543	-1.80774	-2.38174	-2.80064	-3.27434	-3.37288	-3.16463	-3.01376	-2.38973	-3.05417	-2.95715	-2.76094	-3.03632	-4.12356	-3.82785	-4.52768	-4.77243	-3.69882	-4.45634	-3.52664	-6.22606	-5.24408	-4.37237	-4.85552	-5.34564	-5.21931	-5.43766	-5.64969	-5.50589	-4.67895	-4.77701	-7.82036	-7.07228	-8.94712	-4.36779	-7.2076	-9.04733	-3.72501	-6.56276
-2.3851	-2.74743	-3.48452	-2.93157	-2.84787	-3.25216	-2.71152	-1.63316	-2.49654	-2.75563	-2.63143	-2.96464	-1.59569	-1.56805	-1.72473	-1.23217	-1.33596	-1.36842	3.19462	3.16151	3.45612	3.95787	3.99505	3.97534	2.67735	2.40208	2.50728	2.3866	2.31958	2.24592	1.87616	1.80271	1.39713	1.91593	1.57731	1.71998	1.91154	1.87475	1.95258	1.86842	1.97831	1.97336	3.04269	2.84076	3.03329	3.38078	3.28892	3.49247	3.66215	3.85455
-2.23937	-2.11666	-1.88861	-1.86386	-1.79313	-2.36918	-1.65802	-1.62754	-1.36907	-1.77727	-1.4962	-1.78183	-1.92	-1.81206	-2.10802	-1.72733	-1.68565	-1.85709	5.34294	5.43462	5.51665	6.59322	6.58999	6.68549	-1.80893	-1.85756	-1.93188	-2.20215	-1.95587	-1.69744	1.47665	2.06044	1.8514	1.78042	1.89129	1.9104	2.59124	2.51693	2.45655	2.12904	2.43455	2.48	-2.9034	-3.57463	-2.64059	-1.6577	-2.58337	-3.27627	-0.849559	-0.815496
1.47678	1.55308	1.56563	1.49201	1.68819	1.54399	1.82195	2.00043	1.92005	1.53271	1.42588	1.62273	1.33679	1.41497	1.10234	1.25516	1.16105	1.00378	4.00084	3.81561	3.77459	3.7266	3.60903	3.53114	1.52913	1.59639	1.64054	1.97503	2.03357	1.8737	1.98912	1.73584	1.9199	1.51905	1.72178	1.61517	1.6707	1.70948	1.82277	1.63269	1.37055	1.71652	-0.0018252	0.395068	-0.223704	0.32722	0.298391	0.366745	1.28775	1.37721
-1.03397	-1.06157	-0.668925	-0.679287	-0.533288	-0.779774	0.173195	0.0538339	-0.138211	-0.355637	-0.25812	-0.438238	0.540547	0.287534	0.0989798	0.612192	0.649562	0.643586	0.584126	0.569114	0.700963	0.54878	0.510442	0.475193	-1.39514	-1.15112	-1.30963	-1.15625	-1.60339	-1.31667	-0.90387	-0.880187	-1.53684	-0.665375	-1.14082	-0.580796	-1.37207	-0.515966	-0.339531	-0.963338	-1.0865	-0.385289	-0.793324	-0.94162	-0.764403	0.110677	-0.438461	-0.302724	-0.409	0.735427
-3.63436	-2.31607	-3.20883	-2.15878	-1.24519	-1.14605	-2.20138	-2.2443	-2.32506	-2.03734	-2.08806	-2.11381	-0.783307	-0.417282	-1.12452	-1.17919	-1.0775	-0.885676	-0.528572	-0.882532	-0.794886	-0.734178	-0.95294	-1.16019	-0.699835	-1.00074	-0.946367	-0.737202	-0.86544	-1.31507	-0.382794	-0.746518	-0.90189	-0.072455	-0.408507	-0.327075	-0.094984	-0.442261	-0.534214	-0.409335	-0.303825	-0.28461	0.209341	0.325076	-0.297927	0.214488	0.246435	0.553561	0.257309	0.649124
-2.3509	-1.8998	-2.01313	-1.52829	-1.26405	-1.91572	-1.18915	-0.63967	-1.0746	-1.99227	-1.73991	-2.23962	-0.258231	-0.472947	-0.570909	-0.345248	-0.210598	-0.530533	-0.890593	-1.03906	-1.11348	-0.445694	-0.45761	-0.647285	0.556126	0.435873	0.507887	0.254576	0.197493	0.0922557	-0.4722	-0.37946	-0.795253	-0.426993	-0.52694	-0.505875	-0.431221	-0.321079	-0.0865993	-0.33351	-0.247979	-0.110878	-0.839797	-1.14015	-0.737805	-0.539786	-0.427739	-0.654407	-0.359337	-0.423928
1.87776	1.64524	3.45997	1.58937	2.13729	1.68911	3.33429	3.38507	2.33014	1.74095	3.40978	3.66607	2.80862	2.67701	2.70315	2.64998	2.85293	2.68681	2.47162	2.34669	2.27	2.50717	3.26736	2.77513	-4.32497	1.89415	-3.13479	-3.67946	-3.6289	-4.5605	2.34901	2.26888	1.70802	2.34039	2.22004	2.35748	3.6929	2.2834	2.41704	3.78515	3.35405	2.35443	2.62136	3.80186	2.75068	3.07701	2.64399	3.17143	4.07864	3.13617
0.69672	0.510893	0.360427	0.680497	0.815288	0.84393	0.944605	0.941176	0.551683	1.13302	0.920242	0.777101	1.08369	1.01885	1.23018	0.878504	0.87386	0.820815	0.610011	0.92312	1.15852	1.32518	1.25897	1.20016	1.49645	1.52535	1.61575	1.57666	1.70077	1.61152	1.44064	1.44299	0.543357	1.21341	1.75688	1.51788	1.41086	1.35005	1.8117	1.18921	1.38165	1.3851	1.95384	2.01265	1.74749	2.09885	1.85026	2.1704	1.75502	1.45348
6.76193	6.90957	6.81439	6.80241	6.79378	6.97112	6.89013	6.80143	6.83853	6.67167	6.78574	6.76988	5.56149	5.45995	5.65234	5.78103	5.84039	6.10301	5.32201	5.0517	5.38554	5.7929	5.62112	5.92936	6.48841	6.53205	6.45515	6.6544	6.68486	6.52034	6.32151	6.04217	5.90116	6.34195	6.34339	6.21292	6.34794	6.36581	6.19701	6.38686	6.32241	6.29258	6.51651	6.7151	6.41592	6.97182	6.88687	6.97758	6.54683	6.50044
2.52347	2.52364	1.50317	2.50868	2.48419	2.54095	2.84964	2.75049	2.80981	2.69654	2.6994	2.75465	1.66658	1.40758	1.45433	1.72032	1.84453	2.11986	1.16866	1.1346	0.631045	1.65701	1.78501	1.54278	3.68782	3.67427	3.60269	3.75153	3.53421	3.38892	-0.470066	-0.270817	-0.980765	-0.353891	-0.963313	-0.575754	0.404664	-0.942064	-0.505579	-0.657421	-0.612512	-0.127688	2.72343	2.69645	2.78687	2.87839	2.94198	2.88731	2.06402	2.14373
-0.415394	-0.126299	-0.223126	-0.605405	-0.174175	-0.328036	-1.02004	-0.604513	-0.92681	-0.87863	-0.938812	-0.581849	-0.978765	-0.617673	-0.971328	-1.37601	-1.52767	-1.20944	0.606774	0.408807	0.743215	-0.13181	0.106792	0.409166	-0.372366	-0.264264	-0.821216	-0.729576	-0.906381	-0.346329	-0.912602	-0.649403	-1.29552	-0.59544	-1.03207	-0.495072	-0.76015	-0.642999	-0.890791	-0.627958	-0.50539	-0.722137	0.109103	0.122151	-0.254717	0.00831406	0.187221	0.489056	-0.153922	-0.0355988
-0.717158	-1.08069	-1.4231	-1.4033	-0.810235	-0.728094	-1.82268	-1.25779	-1.76697	-1.77319	-2.11004	-2.27549	-0.749906	-0.0964512	0.0865127	-0.479695	-0.875597	0.0242853	-2.37311	-2.40298	-1.97497	-2.75743	-1.83144	-2.50533	-1.66815	-1.65389	-2.23641	-1.86613	-2.66795	-2.0292	-1.62618	-2.12674	-2.57336	-1.04376	-2.72457	-3.05724	-2.35876	-2.63755	-2.70953	-2.41414	-2.55402	-2.49918	-3.22024	-2.57372	-2.77434	-2.33435	-2.17738	-1.81713	-2.185	-1.298
-4.06922	-4.65821	-4.51334	-3.18412	-3.15369	-4.52599	-3.79133	-2.82914	-4.43097	-3.14594	-4.42593	-3.81992	-3.96248	-4.56728	-4.23559	-4.40088	-4.24258	-3.86611	-2.82505	-3.42078	-3.00819	-3.02647	-3.12601	-3.27402	-2.43334	-3.0585	-3.44959	-3.16352	-3.52276	-2.63134	-3.92	-3.15985	-4.8916	-3.71279	-3.62856	-3.91203	-3.31281	-3.36373	-3.62124	-3.81665	-2.70204	-3.28542	-5.15926	-5.16724	-5.13146	-5.4542	-5.12175	-4.50484	-5.03759	-5.46312
-0.667664	-0.433216	0.170134	0.00263443	-0.222373	-0.192892	1.2717	-0.429371	0.728568	-1.32967	0.697715	0.740687	-2.06246	-1.57092	-2.34979	-1.68079	0.174847	-1.05655	-1.97861	-1.60474	-1.80792	-1.37037	-1.32376	-1.73081	-1.75008	-1.61677	-1.55199	-1.35626	-1.05483	-1.39772	-2.14044	-2.19969	-1.84204	-2.58967	-0.980436	-2.51582	-2.66148	-0.976103	-2.58412	-3.45142	-0.74054	-2.76211	-4.34035	-4.18726	-3.58041	0.257254	-5.745	-4.46529	-0.597134	-0.672351
-0.897944	-0.758946	-0.959584	-0.96367	-0.380111	0.475309	-1.15597	-1.02753	-1.5279	-1.16281	-1.20182	-1.33309	-0.568041	-0.0505968	-0.0413064	-0.656938	-0.549898	-0.322666	0.638604	0.33353	-0.391788	0.416728	0.316975	0.29299	-0.437894	-0.411914	0.125396	-1.0171	-1.02899	-0.739977	0.185293	-1.55876	-1.66934	-1.31673	-1.56987	-1.16127	-2.00601	-1.4743	-2.95304	-0.94909	-0.892327	-0.901891	-1.01822	-0.953157	-1.91035	-0.956855	-0.692333	-0.616468	-0.632158	-0.31512
-4.19599	-5.44142	-5.65034	-5.69636	-4.85623	-4.05876	-6.24397	-6.32561	-6.29681	-5.68563	-6.07047	-5.43088	-4.3408	-4.77852	-3.88713	-3.785	-5.10155	-3.57251	-2.96423	-2.85121	-3.13869	-3.37515	-3.1885	-3.21237	-3.48993	-3.5793	-4.51351	-5.12707	-4.868	-4.66772	-6.25102	-7.36994	-7.91138	-6.80635	-7.67478	-5.5191	-5.95649	-5.72613	-6.60304	-7.5932	-6.08936	-5.95566	-3.49929	-4.73111	-4.05472	-3.02235	-3.17575	-2.69815	-4.44341	-4.48262
-0.81563	-0.671604	-0.469457	-0.818862	-0.739503	-0.568135	-0.230122	-0.186747	-0.342908	-0.304547	-0.409006	-0.361136	-0.502924	-0.158467	-0.0562646	-0.137282	-0.0832385	-0.125033	0.783797	1.0746	0.884055	-0.0481117	0.13858	-0.0554096	-1.03314	-1.10471	-1.94342	-1.71802	-1.40734	-1.75862	-0.45644	0.0652767	0.577007	0.122602	0.0733505	-0.044189	0.153089	0.330151	0.316763	0.121235	0.171664	0.297503	-0.302289	-0.857383	-0.699218	-0.9857	-1.00822	-1.645	-0.0682918	0.322335
-2.59278	-2.08155	-2.33131	-1.97031	-2.23783	-1.87568	-2.48416	-2.35321	-2.38824	-2.29399	-2.30479	-2.34524	-1.42698	-1.0869	-0.999439	-1.24015	-1.62886	-1.48255	-1.48638	-2.17091	-1.82117	-2.50087	-2.64433	-2.46999	-1.64064	-1.92571	-2.14048	-1.9758	-2.36925	-2.45109	-2.75704	-2.79346	-3.3663	-1.92888	-3.37135	-3.3826	-2.90767	-3.14762	-3.91825	-2.69648	-3.06534	-2.52242	-1.68105	-1.03467	-1.86866	-1.5358	-1.26859	-0.191015	-1.804	-1.40998
-1.0363	-0.707281	-0.834284	-0.844146	-0.446135	-0.460779	-0.985919	-1.07833	-1.01416	-0.967303	-0.903005	-0.716327	-2.15085	-1.90844	-1.83523	-1.89754	-2.39326	-2.11794	-1.15239	-1.05288	-1.96885	-1.81122	-2.14855	-1.72578	-2.7209	-2.76092	-2.90577	-2.70273	-2.5087	-2.48755	-3.09566	-2.4563	-3.03714	-2.41708	-2.42034	-2.47117	-4.12999	-2.76176	-2.79737	-2.72647	-2.61914	-2.34564	-1.26864	-1.00631	-1.43773	-1.00753	-1.52444	-0.901757	-2.23633	-2.48361
-2.6957	-3.32141	-3.28068	-3.07876	-2.59768	-2.73045	-3.58876	-2.70775	-2.93172	-3.53232	-3.56961	-5.079	-2.1506	-2.04413	-2.0001	-1.963	-2.05638	-2.28018	-2.25992	-2.28812	-2.41073	-2.71122	-2.7771	-2.79014	-3.1373	-3.8145	-3.70509	-3.4357	-2.91291	-2.74743	-1.36438	-1.70935	-2.02887	-1.61878	-1.47076	-1.98066	-1.39667	-1.78314	-1.70488	-1.69359	-2.19047	-1.50077	-3.6312	-3.55595	-3.37868	-4.10292	-3.82688	-3.88429	-1.31534	-1.71596
-1.83073	-1.70471	-1.69875	-1.65486	-1.16519	-1.06259	-3.56664	-2.06605	-2.99957	-2.47426	-3.71716	-2.31637	-1.39653	-1.10506	-1.0714	-1.72448	-2.4052	-1.85239	-6.11915	-4.40634	-4.04022	-5.12944	-3.71022	-2.83927	-1.3484	-1.51775	-2.04633	-1.62042	-1.83029	-1.56271	-3.30059	-3.47013	-3.30484	-3.25226	-4.03055	-3.60727	-4.54749	-4.01827	-4.2874	-3.78257	-3.45354	-3.13248	-0.590937	-0.572445	-1.00794	-1.16125	-0.562493	-0.477941	-1.41733	-1.49806
-0.321026	-0.37918	-0.266168	-0.447715	-0.454181	-0.338899	-0.488759	-0.323982	-0.31901	-0.205034	-0.0263579	-0.405155	-0.995017	-1.02192	-0.781093	-0.915218	-0.74691	-0.516427	-0.220452	-0.198772	-0.251143	-0.615573	-0.984845	-1.02645	-0.420445	-0.609069	-0.436796	-0.358659	-0.228406	-0.21926	-0.457128	-0.449628	-0.916113	-0.713404	-0.729022	-0.521791	-0.562832	-0.776439	-0.461096	-0.773504	-0.703091	-0.556479	-0.269859	-0.369924	-0.62405	-0.629768	-0.362409	-0.788868	0.290237	-0.0051884
-2.46756	-3.15145	-3.33952	-2.9183	-2.40236	-2.52475	-4.05666	-2.40389	-3.19383	-3.6393	-4.4839	-3.66105	-2.71381	-2.10849	-2.2127	-2.6667	-4.20561	-4.65748	-3.32162	-3.40805	-2.58166	-3.80107	-3.52469	-3.54351	-1.76329	-1.39933	-1.96096	-2.36361	-2.3792	-1.52204	-1.8306	-2.87504	-2.29767	-1.89846	-2.91674	-1.69059	-3.65527	-2.98451	-3.8412	-3.624	-1.75269	-2.45503	-3.42748	-4.23286	-4.28764	-4.60495	-3.15448	-1.4592	-3.06965	-2.71453
3.33861	3.28027	3.48348	3.64956	3.69778	3.95884	3.64568	3.98048	3.69294	4.24206	3.82969	3.63756	4.24703	4.72601	4.03313	4.43065	4.44547	4.52045	3.99364	4.06089	2.91361	3.38052	3.23654	3.30858	3.82558	3.81116	4.23602	4.16125	4.02205	4.02262	3.97394	4.11254	4.44911	4.11653	4.43415	4.29539	3.58257	3.60651	4.2058	3.7834	3.71883	3.965	3.39058	3.72545	3.76636	3.44893	3.34326	3.91917	4.01893	3.95114
-3.84063	-3.37849	-3.63095	-3.76125	-3.55539	-3.13654	-2.29979	-2.42051	-2.49184	-2.4805	-4.65325	-4.05881	-4.49973	-3.97118	-5.78501	-3.12137	-3.46479	-2.56637	-3.07865	-2.84249	-3.4438	-3.00361	-3.01642	-2.88607	0.14736	0.550767	0.37172	0.421666	0.296508	0.125626	-0.649928	-0.724797	-0.93474	-0.508767	-0.742901	-0.623425	-0.594183	-0.55501	-0.256399	-0.332044	-0.296199	0.00988379	-4.2167	-3.88769	-5.24473	-2.55796	-2.74713	-3.16194	-1.64083	-1.76327
-3.75564	-4.32464	-4.24918	-4.12138	-3.4712	-2.74372	-5.49455	-4.69342	-4.97111	-4.65191	-5.11541	-4.6999	-3.76263	-3.91062	-3.39089	-3.32202	-4.71013	-5.33533	-3.74592	-4.2461	-3.71668	-4.36945	-4.03872	-4.12865	-3.41009	-3.47929	-4.79997	-4.38268	-4.36231	-4.47533	-2.82807	-2.86037	-3.21573	-2.38037	-3.56061	-2.64949	-2.93528	-3.03637	-3.82435	-3.07959	-2.46358	-2.20019	-1.96313	-2.13369	-2.46718	-2.16217	-1.53298	-1.10037	-2.18357	-1.87559
-2.51111	-2.9299	-2.97708	-3.06556	-2.28341	-2.09104	-3.52654	-3.13361	-3.28871	-3.38546	-3.6294	-3.17632	-1.42619	-1.17189	-1.14275	-1.6372	-2.19286	-2.04667	-2.87706	-4.24639	-3.59365	-2.55565	-2.7993	-2.42325	-1.48106	-1.21868	-3.18082	-0.993266	-2.99557	-1.35277	-1.5127	-1.65885	-2.43358	-0.793979	-1.34644	-0.881561	-1.36128	-1.49503	-1.11982	-1.36947	-1.18449	-0.755182	-0.169475	-0.2836	-0.129593	0.4572	0.119226	0.402025	-2.93085	-1.63462
-1.34813	-2.02969	-2.02265	-2.01991	-1.28292	-0.982921	-2.51129	-2.07152	-2.56378	-2.6221	-3.21979	-2.50412	-1.15096	-0.734911	-0.766792	-0.969238	-1.63236	-1.16623	-0.511313	-1.12231	-0.685097	-1.56336	-1.10987	-0.838657	-1.66767	-1.66069	-2.33405	-1.88344	-1.90302	-1.83264	-0.0215003	-0.40516	-0.382234	0.0563954	-0.530984	-0.700177	-0.382202	-0.671006	-1.15502	-0.501776	-0.676081	-0.443004	-0.552276	-0.21253	-0.673092	-0.122742	0.398894	0.579269	-1.25552	-0.824628
1.24087	1.01392	0.89003	0.986111	1.15441	1.29074	0.492507	1.12294	0.914358	0.924674	0.436064	0.768638	-0.599077	-0.413135	-0.511396	-0.940327	-0.964643	-0.936391	-2.05638	-3.212	-2.69377	-1.6028	-1.86788	-1.17383	-0.0686406	0.0954382	-0.0194035	-0.00462721	-0.296853	-0.110332	-0.768501	-0.673206	-2.11621	-0.351837	-0.537501	-0.789434	-1.58391	-1.53378	-1.70612	-1.77728	-1.63767	-1.66101	0.289832	0.210776	0.101926	0.163461	0.198761	0.460997	-0.811481	-1.30756
-3.03801	-2.58836	-2.88271	-2.33216	-2.17622	-2.55109	-4.37425	-2.8935	-3.81367	-3.50717	-4.30618	-3.0129	-4.51414	-2.59461	-3.12078	-4.28594	-5.32965	-4.73946	-5.12478	-4.19455	-4.67348	-3.91526	-4.0134	-3.15524	-1.48515	-1.52186	-2.60551	-1.74051	-2.20832	-1.7091	-4.79941	-3.60157	-4.29445	-3.71475	-3.86925	-4.46383	-3.81631	-4.77113	-4.96958	-4.35384	-4.27062	-3.62255	-3.31862	-2.27498	-2.49047	-2.54009	-1.47184	-1.42759	-2.50972	-2.25049
-1.66455	-1.97751	-2.12621	-2.15215	-1.67518	-1.36198	-2.97115	-2.18754	-2.83461	-2.224	-2.52225	-2.27988	-1.61233	-1.87112	-1.48322	-1.92222	-2.7948	-2.28364	-1.87642	-1.93129	-1.40977	-2.29211	-1.98935	-1.81517	-1.7211	-1.56115	-2.11122	-2.08818	-2.25521	-2.03859	-1.23396	-1.43788	-2.83491	-1.08456	-1.54837	-1.55815	-1.70476	-1.39743	-1.89433	-1.70959	-1.16915	-1.21736	-1.19527	-1.40708	-1.72198	-1.71853	-0.906002	-1.06384	-1.67515	-1.8766
-3.20612	-3.19221	-3.33142	-3.47603	-2.36259	-2.66506	-3.97886	-3.92971	-4.32568	-3.58651	-4.17904	-3.95229	-2.37173	-2.10423	-1.41973	-3.18381	-3.62023	-3.79437	-1.96849	-2.3348	-2.06085	-3.06667	-2.73739	-3.31978	-2.44542	-2.02363	-3.50982	-2.87316	-3.51061	-1.96461	-2.48429	-1.55211	-1.39611	-2.13573	-1.84017	-2.15515	-1.62684	-2.05426	-1.8654	-1.3324	-1.37226	-1.21234	-0.727374	-0.646217	-1.15531	-1.25516	-0.973473	-1.98739	-2.13375	-0.79631
-1.20675	-0.957874	-1.16617	-1.62692	-1.46723	-0.518359	-2.91754	-1.35313	-2.38172	-1.49876	-2.39371	-1.79585	-1.32519	-0.866399	-0.695556	-1.56684	-1.97768	-1.87112	-1.0558	-1.17281	-0.936913	-1.62714	-1.28999	-0.995299	-1.3718	-0.934637	-1.31963	-1.65818	-1.54625	-1.73793	-0.346184	-0.456705	-0.724179	-0.255783	-0.290246	-0.856375	-0.967009	-1.01223	-1.27985	-0.881669	-0.618941	-0.356523	-0.138355	-0.497776	-0.767663	-0.271196	-0.447607	0.287468	-1.22505	-0.450401
-2.51518	-2.39333	-2.67486	-2.51131	-1.95908	-2.8333	-3.00724	-3.57236	-2.65632	-2.67954	-2.86668	-2.85458	-1.67977	-2.3684	-1.5713	-2.51691	-2.6678	-2.83311	-2.29518	-2.10236	-2.05887	-2.73874	-2.60161	-2.75855	-2.76359	-2.16653	-3.04227	-2.57534	-3.048	-3.05851	-2.20681	-1.83341	-2.8323	-1.78312	-2.11959	-1.86296	-2.67733	-2.21069	-2.2947	-2.12493	-1.77551	-1.71609	-1.74085	-1.91656	-2.01129	-2.60509	-2.05026	-2.01595	-2.34606	-2.74279
-1.54513	-1.35036	-1.43664	-1.22452	-1.28866	-1.21082	-1.93624	-1.71907	-2.10516	-1.55882	-1.7925	-1.61353	-0.683836	-0.699791	-0.653076	-1.37444	-1.64005	-1.70948	-1.12016	-1.13919	-0.737239	-1.47459	-1.29075	-1.50119	-1.31118	-1.12867	-1.01584	-1.2407	-1.18194	-1.12759	-1.00703	-0.829859	-1.68051	-0.877037	-0.904564	-1.04534	-1.92889	-1.73138	-1.41093	-1.04136	-0.731197	-0.704381	-0.868396	-0.649303	-1.17551	-0.607702	-0.898871	-0.786037	-0.672387	-0.786056
-0.284859	-0.841602	-0.788961	-0.679139	-0.527983	-0.245337	-1.19442	-0.964913	-1.12355	-0.978485	-0.90279	-0.72549	-1.18588	-0.751696	-0.4885	-1.54012	-1.82427	-1.5891	-0.257503	-0.480055	0.000507603	-0.936734	-0.728339	-0.662199	-0.117947	-0.14526	-0.297257	-0.143431	-0.102144	0.0101861	-0.276197	-0.327197	-0.983116	-0.0343216	-0.510154	-0.40024	-0.842976	-0.892135	-1.21492	-0.3563	-0.141814	-0.182426	-0.34876	-0.461088	-0.975085	-1.1249	-0.754267	-0.0864329	0.411625	0.550305
-4.82501	-4.72471	-4.74498	-4.71615	-5.01198	-4.30706	-4.40993	-5.06389	-5.39307	-4.57258	-4.73187	-4.52253	-3.62069	-3.59706	-3.8151	-3.8412	-4.02118	-3.5376	-4.40405	-4.85385	-5.78882	-5.46269	-5.40246	-4.58523	-2.4198	-2.39999	-2.41791	-2.20266	-2.17264	-2.2728	-4.73708	-2.68689	-4.47158	-4.64729	-4.41752	-4.39321	-4.01738	-4.32585	-4.48844	-4.22529	-4.43841	-4.30476	-4.68959	-4.66422	-4.65386	-5.12465	-5.0836	-4.37064	-4.48963	-3.91486
-6.81972	-8.6788	-7.34679	-7.04303	-7.38608	-6.7297	-6.38138	-7.14796	-7.81028	-7.8443	-7.00808	-6.40504	-10.1217	-9.66442	-8.34794	-6.15281	-6.23651	-6.35991	-4.87983	-5.65294	-4.19691	-4.64721	-4.20414	-4.36784	-4.40448	-4.8941	-4.94769	-4.85551	-4.55001	-4.89091	-3.40314	-3.3748	-3.88125	-3.16519	-1.68664	-2.93959	-2.48664	-2.55105	-2.86351	-3.07394	-1.27458	-1.46636	-2.341	-2.32007	-6.6522	-5.96887	-6.61265	-6.28651	-4.08361	-4.60815
-1.7537	-1.48635	-1.65338	-1.85332	-1.30328	-1.71304	-1.81498	-1.4704	-1.50288	-1.5525	-1.75414	-1.71576	-2.3031	-1.97416	-2.0451	-2.84913	-3.2556	-2.52226	-1.93224	-1.99673	-1.76251	-1.78006	-1.51841	-1.29268	-1.82548	-2.09751	-2.0688	-2.23089	-2.15835	-2.17773	-1.44637	-1.78474	-2.85765	-1.64445	-1.5219	-1.72316	-1.70821	-1.96399	-1.68981	-1.76781	-1.32598	-1.62326	-1.84447	-2.01659	-1.93456	-1.47458	-1.69266	-1.72624	-1.40821	-1.98603
-1.80677	-1.95852	-3.25334	-1.6499	-3.36065	-3.41796	-0.682381	-1.23231	-1.01244	-3.21322	-3.18419	-1.18805	-2.62829	-2.81526	-2.79666	-2.75945	-1.99627	-1.98964	-3.54086	-0.318174	-2.79942	-3.14311	-2.75809	-3.41084	-1.19369	-1.83077	-1.5664	-1.64886	-1.74006	-1.87442	-2.17293	-2.20648	-3.15241	-2.43094	-2.17536	-1.21685	-1.44454	-1.57961	-2.43554	-1.8933	-2.26422	-2.41335	-2.54437	-2.36642	-2.23738	-2.90911	-2.09746	-2.09703	-2.34962	-2.22507
0.510817	0.198158	1.37685	-0.0887752	-0.577821	2.01335	-0.627117	0.577379	0.113609	0.0342517	-0.388916	0.151079	-0.522446	0.274874	1.46193	0.970382	1.01201	0.771546	1.35912	-0.244039	0.595917	0.42635	-0.146238	0.0218362	1.91125	2.33443	1.68433	1.59231	1.32777	0.954378	1.75002	-1.85673	-3.00094	-1.82033	-1.70638	-1.81303	-2.18548	-2.24662	-1.66983	2.24538	2.20671	2.09521	-1.46715	-1.4551	-1.53604	-1.10662	-1.44234	1.5854	0.589724	-1.20006
-2.47494	-1.87679	-2.25298	-1.75569	-2.65348	-2.18277	-2.34211	-2.15418	-1.97119	-1.77993	-0.754818	-2.05984	-1.1103	-0.940791	-1.06133	-0.759989	-0.312723	-0.396749	-1.69597	-1.0915	-1.5899	-1.22563	-2.11115	-1.83193	-3.56531	-3.11839	-3.37297	-3.47437	-3.42237	-3.25846	-1.6753	-1.57631	-1.43601	-1.93296	-1.55245	-1.51141	-1.11111	-0.924441	-1.08353	-1.81791	-1.87238	-1.6348	-1.6473	-1.86367	-1.56671	-0.504845	-0.879394	-0.680113	-2.12693	-2.49074
-3.28685	-4.11236	-3.91108	-3.95732	-3.65806	-4.24179	-4.36377	-3.83319	-4.02586	-3.62595	-4.05165	-3.90224	-4.20601	-4.23243	-5.08478	-4.07923	-4.57059	-4.78815	-4.67167	-4.71443	-4.09605	-5.03925	-4.86885	-5.08432	-2.85772	-2.78347	-3.0647	-3.22242	-2.89529	-3.30379	-2.5712	-2.76267	-3.73506	-2.99814	-3.0084	-3.01298	-3.53838	-3.03103	-3.16837	-2.94836	-2.9806	-2.7995	-3.40977	-3.21762	-3.37037	-3.36779	-3.25349	-3.59852	-3.18468	-3.20622
-4.7144	-5.49834	-7.22561	-6.39238	-7.47483	-7.52382	-6.70136	-7.11392	-8.38968	-6.04369	-7.70425	-6.42609	-1.08665	-1.35435	-1.01053	-1.15455	-1.91798	-1.42997	-1.7277	-1.85475	-1.28705	-2.16411	-8.02054	-1.72029	-0.873451	-0.623833	-5.00846	-1.36216	-1.63725	-1.00135	-5.93205	-3.07856	-3.45052	-4.96652	-4.53682	-4.9691	-5.30731	-6.31643	-5.24784	-4.67112	-4.86289	-4.17909	-5.11988	-4.03366	-5.05001	-6.00266	-3.97506	-4.5742	-4.14266	-3.72375
-2.51868	-1.66642	-1.5968	-1.69455	-1.45512	-1.28503	-2.25765	-1.61448	-1.91987	-1.78628	-2.32614	-2.0752	-3.45942	-3.31873	-3.10879	-4.23426	-4.37747	-4.63545	-4.75728	-4.27857	-3.61246	-4.25539	-3.64942	-3.65427	-3.41638	-3.29511	-3.66361	-3.60516	-3.89721	-4.12224	-1.96753	-2.2203	-3.60894	-1.99123	-2.17736	-2.83601	-3.07936	-2.93317	-3.10339	-2.64237	-2.07411	-1.74947	-2.67343	-2.4482	-4.10667	-3.52427	-2.54022	-2.68612	-2.1179	-2.10525
-2.58833	-3.57546	-3.42326	-4.04161	-7.26017	-1.75718	-7.33401	-6.0141	-6.47761	-6.69279	-3.86258	-6.79629	-4.98466	-4.1866	-7.97726	-8.48441	-7.60921	-3.85735	-6.22665	-4.81857	-6.40195	-3.85369	-9.91783	-5.15569	-1.32641	-1.4951	-1.52833	-1.43182	-1.23332	-1.28061	-5.11291	-3.14259	-2.20325	-2.84622	-3.01095	-3.93207	-2.97439	-2.60179	-3.83688	-2.90043	-2.73556	-2.38369	-2.51896	-2.32922	-5.8908	-2.42861	-2.22813	-2.08017	-5.80155	-2.53163
-5.25403	-5.00306	-5.0174	-4.87803	-5.08652	-5.12845	-4.782	-5.00612	-5.39323	-4.55331	-4.91328	-4.57873	-4.80417	-4.37861	-4.39559	-4.6774	-4.08008	-4.08634	-3.92701	-4.12468	-8.06768	-4.59201	-5.03012	-4.98939	-3.30002	-3.23543	-3.04795	-3.66181	-3.32304	-3.69842	-4.76488	-4.54739	-4.15165	-4.54222	-4.32716	-4.67346	-3.66739	-3.83915	-5.40094	-4.96038	-4.66535	-5.40387	-4.78264	-4.22994	-4.67653	-3.45907	-4.52668	-3.97581	-5.58642	-5.48614
-3.50137	-3.83152	-3.7421	-3.55618	-4.10206	-4.42343	-3.07093	-2.98839	-3.73626	-2.62268	-2.59238	-2.98106	-4.54257	-4.71371	-4.25912	-5.89777	-3.86023	-3.30879	-4.24298	-4.43213	-4.48712	-4.42245	-4.12519	-4.93515	-4.66161	-4.75509	-4.94198	-5.57145	-4.37086	-4.68143	-3.78595	-4.03652	-5.12114	-4.47375	-3.79135	-3.4726	-4.52462	-3.3188	-4.03945	-4.07427	-3.87522	-4.06561	-4.52194	-3.35975	-6.69422	-3.31069	-4.25805	-3.73256	-3.57504	-3.8912
-3.95299	-3.94451	-4.62154	-4.15495	-3.20009	-4.22082	-5.48004	-4.44114	-4.18638	-5.23131	-5.08485	-5.51836	-6.08449	-5.44589	-5.60553	-5.74232	-6.38132	-5.88169	-7.0375	-7.61905	-4.78814	-7.06167	-7.84604	-5.41947	-4.47979	-5.34781	-7.39666	-6.48781	-5.08389	-6.25709	-6.0814	-7.13316	-9.05054	-6.51352	-4.51704	-5.94757	-6.73766	-6.87209	-8.13899	-8.34955	-6.02538	-5.23987	-3.42978	-3.52217	-3.72539	-2.94937	-3.1031	-3.0447	-4.96491	-6.01329
-4.58352	-5.16607	-9.17444	-4.36852	-5.55777	-3.57627	-6.91103	-5.81283	-5.56288	-4.9578	-6.12529	-5.43966	-5.38418	-4.7687	-4.46812	-6.1138	-5.18345	-5.73521	-4.92858	-4.81479	-4.03939	-4.61964	-5.00951	-4.30815	-2.28214	-1.89056	-2.01511	-1.4497	-1.14837	-1.31145	-6.67712	-5.51018	-6.50425	-4.98789	-5.16888	-4.6426	-5.30959	-5.14915	-5.95727	-5.41549	-5.49962	-4.83108	-2.88522	-2.49017	-2.70811	-2.58641	-2.36354	-1.68758	-3.45011	-3.01738
-1.69231	-2.37351	-2.13056	-2.29993	-2.38849	-1.90098	-3.12167	-1.91208	-2.69715	-2.58828	-3.20528	-2.62938	-2.81144	-2.87589	-3.15425	-3.42753	-3.56963	-4.02021	-3.84475	-4.41114	-4.3018	-2.96883	-3.2907	-2.81433	-1.96495	-1.98732	-1.80004	-1.7387	-1.94168	-2.08693	-1.69639	-1.51979	-1.82664	-1.24538	-1.49545	-1.50832	-2.12213	-2.30465	-2.02213	-1.85242	-1.54551	-1.39973	-1.14608	-1.06869	-1.64984	-1.82362	-1.68032	-0.739722	-1.06887	-0.539743
-0.202237	-0.440692	-0.185035	-0.113066	-0.436079	-0.324494	-1.14944	-1.11311	-1.31421	0.203282	0.320706	0.065685	-1.69106	-1.91034	-1.39727	-2.341	-2.18227	-1.70165	-2.2083	-2.14108	-2.53496	-4.13403	-3.90679	-5.0258	-2.08336	-2.20653	-2.06165	-1.63945	-1.48566	-1.36541	-1.12221	-1.52898	-2.1844	-1.54057	-1.05332	-0.903819	-1.16857	-1.46685	-1.41376	-1.78372	-1.68708	-1.59376	-2.59159	-2.1725	-1.4251	-2.60134	-2.64748	-2.45544	-0.357844	-0.711399
3.36435	3.54401	3.50979	3.54209	3.26581	3.28621	3.58081	3.45583	3.57823	3.65145	4.0762	3.85038	3.7856	3.5239	3.45331	3.84524	3.36445	3.53681	2.7447	3.61354	3.50514	3.63606	3.37811	3.30224	4.59825	4.44953	4.44746	4.52325	4.54869	4.55373	3.97765	3.76676	4.42416	3.87084	3.86152	3.96798	3.88577	4.06415	3.91638	3.99691	3.74206	3.87811	3.83143	3.83262	4.14984	4.00971	3.41021	3.56297	3.51001	3.29599
2.01924	2.38195	2.51731	2.18935	2.16456	2.07009	2.4667	2.36724	2.49199	2.80745	2.68574	2.73223	3.16872	3.06627	2.87583	2.66768	2.94201	2.46567	2.32314	2.5816	2.88357	2.36995	2.26479	2.26414	2.57938	2.52249	3.09006	2.86374	2.77257	2.75826	3.11921	2.96905	3.47746	2.74988	3.09379	2.99494	2.80254	2.77865	3.19205	2.97058	2.72758	2.76169	3.35119	3.33682	3.79447	3.28125	2.92088	2.65364	2.48282	2.2835
2.62926	2.706	2.68656	1.96228	2.48558	2.26671	2.54713	2.4951	2.27467	2.72806	3.01086	3.04087	0.880962	1.03441	0.903974	0.74481	0.708773	0.353694	0.29783	0.403351	0.909278	0.605849	0.351498	0.478276	1.32671	1.37632	1.57513	1.35585	0.950216	1.03035	-0.0665337	-0.0228847	1.08105	0.00724375	0.370944	0.232767	0.600373	0.32516	0.405188	0.535325	0.280937	-1.34555	1.06916	1.27435	1.62671	1.28882	-0.188334	-0.0644883	0.959035	0.6166
5.99605	6.18629	6.14205	6.10514	6.02258	5.65432	6.67598	6.39024	6.36969	6.26654	6.28678	6.30951	6.12414	5.87147	5.96601	6.04107	6.41243	6.07761	6.11312	6.37323	6.19011	7.12702	7.10636	7.08156	-5.18595	-4.70115	-4.24624	-4.44649	-5.5321	-4.1029	4.84212	4.84502	5.37088	4.79448	4.97773	4.95076	5.42728	5.02453	5.31574	4.9524	4.56034	4.64221	1.87802	1.69598	2.26763	2.80668	2.49493	2.11338	3.3802	3.09291
0.87021	0.652418	0.431347	0.306619	0.59242	0.598908	0.812399	0.962013	0.945318	0.900592	0.731578	0.54769	1.48713	1.32281	1.16377	1.60569	1.56568	1.39401	0.622846	0.67482	0.823094	1.72779	1.53631	1.54561	0.916804	0.995825	1.24823	1.09385	0.915006	0.793076	2.5908	2.53609	2.57835	2.66684	2.41079	2.81552	2.62377	2.89755	2.58074	2.81484	2.88905	2.58511	1.31027	0.961653	0.875249	1.26527	1.29363	1.31625	3.09772	2.91738
-5.13306	-3.71519	-5.44477	-4.2035	-4.22768	-3.1307	-6.17044	-2.84902	-2.55798	-2.34478	-2.54357	-3.29713	-4.87244	-3.99141	-3.44527	-2.99563	-2.76115	-3.76987	0.789727	0.936052	0.663173	3.10753	2.84337	2.79036	4.71933	4.72618	5.10821	4.88487	5.00183	4.89579	-2.70486	-1.99463	-1.27919	-1.56179	-1.81804	-1.8766	-1.47319	-1.51337	-1.85541	-1.6279	-2.22804	-2.15873	-3.42212	-3.94433	-3.50119	-5.03302	-3.05191	-3.65143	-2.46311	-3.68378
6.69713	6.72179	6.87207	6.85799	6.65334	6.58347	7.33672	6.97793	7.16473	6.92711	6.89632	6.97848	6.69351	6.32449	6.63144	6.90144	7.05406	6.8187	8.44035	8.5989	8.3344	8.37763	8.50959	8.48373	3.57479	3.29069	3.40422	4.45559	4.39403	4.13155	7.38121	7.41094	7.58863	7.44625	7.45901	7.46177	7.86811	7.80718	7.84207	7.62885	7.41787	7.40371	6.55266	6.6145	6.83797	6.8962	7.08971	6.84622	6.59684	6.46509
2.94962	2.88491	2.60621	2.59136	2.86552	2.87325	2.55448	2.84062	2.89832	2.53861	2.1658	2.59334	2.96156	3.14906	2.84179	3.41452	2.96683	3.36481	3.84824	3.92475	4.33726	5.68191	5.73835	5.96443	2.84879	2.94791	2.88698	2.80608	2.69266	2.82273	4.17013	3.9221	4.15715	3.73212	4.08438	3.94804	4.15295	4.12962	4.24109	3.88725	3.95062	4.16959	2.45386	2.05692	1.72915	2.41744	2.48587	2.90476	3.6477	4.30449
6.01377	6.06679	6.14927	6.22729	6.08115	5.93408	6.40115	6.36525	6.30896	6.33014	6.01757	6.01383	4.88029	4.86285	4.43193	5.06704	5.00182	4.86771	3.53335	3.7258	4.23993	4.98854	4.95271	4.97619	2.36723	2.51025	2.90742	3.10572	2.79369	2.95212	5.31626	5.09453	5.62912	5.06251	5.17945	5.28005	5.42776	5.29577	5.45072	5.12063	4.94803	5.05391	6.36828	6.19995	6.4584	6.32991	6.38262	6.00206	4.19505	4.47681
2.1204	2.09278	2.02007	1.99082	2.07307	2.04025	2.47661	2.40423	2.59717	2.26562	2.05578	2.11366	2.53283	2.35409	2.32415	2.7588	2.84275	2.66709	-0.306578	-0.148789	0.19289	0.662537	0.340782	0.655386	0.324575	0.339232	0.442839	0.275679	0.212068	0.380473	2.02732	2.06826	2.05014	2.0571	2.07768	2.13199	2.09561	2.13529	2.31204	1.97125	1.9572	2.04906	2.40242	2.38896	2.34014	2.79766	2.7109	2.68959	1.62627	1.61893
2.24823	1.91894	1.70164	1.74782	1.99113	1.7302	1.37856	1.76182	1.54803	1.86184	1.42343	1.5499	1.13417	0.854281	0.898615	0.896139	0.336526	0.843271	-0.0885079	0.0953251	0.536886	1.38704	1.65428	1.41907	1.12453	1.59267	1.82873	1.77756	1.7472	1.70003	0.882863	1.12298	1.38676	1.30942	1.08514	1.26643	1.13835	1.30885	1.14509	1.16969	1.27217	1.32676	1.49821	1.65795	1.41702	1.78431	1.97721	2.42789	1.82235	1.87176
0.454375	0.690577	0.661478	0.503909	0.612145	0.785446	0.768769	0.655345	0.629855	0.675149	0.631627	0.59572	0.687615	0.449405	0.65338	0.307495	0.67377	0.552231	-0.953443	-0.84291	-0.591424	-0.499316	-0.211385	-0.48383	0.801972	0.795712	0.74799	0.467821	0.541288	0.701493	0.37994	0.0516768	-0.686663	0.0992642	-0.195711	-0.0159708	0.383244	0.386427	0.224007	0.355096	0.341776	0.493088	-0.559246	-0.076906	-0.0379413	-0.587841	-0.270485	-0.134498	0.911608	0.731925
1.4539	0.931559	1.09143	1.14861	1.33986	1.51156	0.774054	0.855223	0.857674	0.461551	0.46706	0.955607	1.01863	1.49281	1.76906	1.61049	1.26929	1.55695	0.454694	0.287822	0.819315	0.742215	0.71987	0.992451	1.36728	1.28279	0.832191	1.04123	0.563001	0.959469	1.32278	1.40258	0.622297	1.69043	1.15759	1.38706	1.29756	1.21536	1.01422	1.20452	1.32901	1.42573	1.00194	1.03942	0.299473	1.0584	1.24126	1.43778	1.48993	1.43912
-2.29532	-2.43034	-2.61919	-2.91128	-2.00765	-1.84515	-2.55885	-2.59166	-2.76127	-2.36946	-2.57164	-2.90571	-4.02169	-3.63306	-3.51412	-3.62056	-3.73728	-3.93039	-3.15589	-3.23294	-3.43458	-2.72858	-2.60524	-1.90273	-2.12969	-1.8322	-2.0374	-2.21531	-2.20323	-2.17046	-2.17124	-2.13193	-2.74102	-1.88975	-2.78362	-2.11375	-2.63479	-2.38408	-2.06603	-2.1861	-2.26049	-1.76428	-2.61514	-4.05531	-2.57408	-3.54638	-3.31463	-2.52115	-1.05442	-1.09383
1.29338	1.48939	1.39805	1.26523	1.28767	1.13777	1.65514	1.5866	1.67776	1.52106	1.58833	1.4413	1.61944	1.41879	1.51498	1.58394	1.42617	1.72684	0.868975	0.9651	1.00441	1.0815	0.91034	0.968915	0.900409	0.742915	1.25483	1.13969	1.10476	0.967909	0.732474	0.363529	0.20247	0.486336	0.708651	0.287384	0.101078	0.0731184	0.758497	0.669606	0.56603	0.927834	0.252532	0.844009	1.08139	0.0367132	0.967682	1.28097	0.164946	0.494372
-0.50274	-0.706014	-0.957488	-1.09625	-0.793869	-0.883596	-0.347533	-0.864705	-0.539394	-0.784147	-0.998554	-1.38937	-0.751646	0.0254358	0.0142005	0.296325	-0.944463	-0.372125	-2.24951	-2.07227	-1.5157	-1.93411	-1.87217	-1.82276	-1.05109	-0.804775	-0.856023	-0.960622	-0.961687	-0.971641	-0.57491	-0.621503	-0.863202	-0.594083	-0.742466	-0.731717	-1.33694	-1.0296	-1.04862	-0.836015	-0.521648	-0.51083	-1.12805	-0.809363	-1.00183	-0.914602	-0.984882	-1.23499	-0.707939	-1.27169
0.843851	0.168563	0.159869	0.102301	0.284782	0.650912	0.710722	0.348064	0.131233	-0.127452	-0.459404	-0.240907	1.01849	0.775801	0.80365	0.809498	0.475982	0.906828	1.21045	0.87096	1.49258	1.19473	1.31502	1.1642	0.386358	0.225082	-0.0405984	0.329285	-0.0021972	0.130149	1.54021	1.33731	0.625789	1.62864	1.37305	1.49593	1.53338	1.64237	1.37511	1.43297	1.63479	1.70906	0.11179	0.488473	0.343181	0.775284	0.903687	0.977517	0.403084	0.147401
-0.227665	-0.0166773	-0.361594	-0.477804	-0.0464447	-0.37248	-0.552512	-0.112066	-0.554525	-0.710788	-0.806968	-0.334844	-0.0305565	0.051785	0.0555444	0.246481	-0.614797	-0.0665566	0.445011	0.0674488	0.594308	0.585174	1.17094	0.946887	0.423502	0.0543485	-0.21642	-0.0186284	-0.438569	-0.201183	0.758453	0.63344	-0.810512	0.842434	0.296503	0.662395	0.498891	0.612303	0.401383	0.334265	0.702917	0.425801	-0.618183	-0.806784	-0.507859	-0.659702	-0.501591	-0.669494	-0.315984	-0.456244
1.70475	1.65972	1.61575	1.69905	1.68715	1.75439	1.74107	1.73738	1.73703	1.70466	1.76696	1.65904	2.12512	1.94689	2.16582	2.09443	2.15362	2.33946	2.18962	2.31566	2.65827	2.48451	2.35153	2.32456	1.76712	1.55655	1.44154	1.53675	1.78822	1.67594	2.65349	2.56327	1.74815	2.50167	2.52153	2.55112	2.56482	2.56489	2.69202	2.46965	2.44686	2.65873	1.4879	1.58938	1.50875	1.75653	1.76435	1.67206	1.55117	1.50795
0.195214	0.1169	0.628777	0.279512	0.178236	0.409275	0.839253	0.912708	0.972493	0.303131	0.611903	0.341741	0.87917	1.06517	1.18066	1.34236	1.27514	1.37494	1.40303	1.59632	1.05323	1.97671	1.49686	1.50617	0.905279	1.15746	0.661264	0.82138	0.99405	0.248603	2.25222	1.96812	2.16628	2.17563	2.04761	2.13974	2.47291	2.72885	2.04666	1.87112	2.0183	1.86665	0.733634	0.411586	0.58557	1.17882	0.877453	0.998195	-0.0393774	0.138677
1.37612	1.73949	1.53278	1.48516	1.76582	2.19704	1.54378	1.54267	1.72804	1.39219	1.23053	1.33577	1.43738	1.57738	1.70087	1.89822	1.83896	1.92071	2.14844	2.18162	1.68534	2.19658	2.35579	2.45043	1.23045	1.18016	0.477513	0.356891	1.08553	1.28	1.79732	2.28864	2.42547	2.3691	2.32512	1.71209	2.29505	2.34869	2.13863	2.3856	2.63374	2.59968	1.59285	1.52195	1.14059	1.59679	1.81274	1.96182	1.59573	1.86238
-0.189633	-0.205673	-0.301143	-0.191332	0.451154	0.0432763	-0.34963	-0.144158	-0.0496464	-0.204606	-0.28087	-0.302104	-0.298858	0.0718023	0.049427	0.34575	-0.0327456	0.136216	-1.2883	-0.64413	-0.937212	-0.563379	-0.469806	-0.55063	-0.255676	-0.23258	-0.340235	-0.65907	-0.461261	-0.422588	0.211446	0.358228	0.291019	0.457081	0.534658	0.121938	0.255842	0.437369	0.433119	0.559706	0.489755	0.549058	-0.233293	-0.559021	-0.462423	0.0414458	-0.225232	-0.105124	0.610725	0.818128
-0.512494	-0.340673	-0.356947	-0.355836	-0.261104	-0.16467	-0.171424	-0.441905	-0.312804	-0.29776	-0.286086	-0.114095	0.43939	0.413754	0.487971	0.143494	0.0630069	0.0380611	-1.33541	-1.0693	-0.0619929	-0.681974	-0.715918	-0.684579	0.113328	0.341825	0.222344	0.156512	0.0803669	0.173502	0.165228	-0.117958	-0.903051	-0.058281	-0.0497438	0.0323841	0.00102018	-0.00503333	0.102282	0.00272129	-0.0397426	0.182093	-0.950676	-0.8971	-0.60568	-0.798467	-0.718073	-0.385689	0.364485	0.412149
-0.318713	-0.305101	-0.439191	-0.650715	-0.236916	-0.244433	-0.139269	-0.332784	-0.181709	-0.294778	-0.490381	-0.580145	0.0384231	0.157473	0.136951	0.0758904	0.00326912	0.0806926	-1.34983	-0.74901	-0.812369	-0.37284	-0.19834	-0.568444	-0.235659	-0.240207	-0.335424	-0.08968	-0.559625	-0.499386	0.548697	0.312582	0.204518	0.501098	0.739357	0.333498	0.286231	0.445571	0.236047	0.344702	0.480715	0.718008	-0.411031	-0.468703	-0.0117015	-0.251799	0.0713903	0.190207	0.624541	0.883352
-0.690567	-0.595419	-0.227076	-0.229743	-0.789165	-0.509751	-0.0598384	0.154175	0.245037	0.0497947	0.0546927	-0.091949	1.40521	1.32552	1.26936	1.64277	1.65425	1.45094	-0.110883	0.0320274	-0.585037	0.438943	0.117689	0.205057	0.419141	-0.128183	0.855765	0.924849	0.841675	0.649441	0.326056	0.147954	0.152711	-0.0405745	0.476328	0.354368	0.351766	0.424574	0.571568	0.239656	0.147681	0.0317069	0.367544	0.274471	0.720968	0.964241	0.353067	0.0765861	1.09517	0.981828
-4.86579	-4.64336	-4.82023	-4.57342	-6.17149	-4.35453	-5.01213	-5.32202	-4.97852	-5.22089	-5.4336	-3.96313	-3.91955	-3.11102	-2.9212	-3.46777	-4.07249	-3.38775	-5.38196	-4.62811	-4.794	-5.51071	-4.90503	-5.04496	-5.06627	-3.56262	-5.33727	-5.59569	-5.09203	-5.49804	-7.5635	-4.77157	-6.15367	-5.55351	-4.11238	-5.36218	-4.20219	-4.13023	-5.27599	-5.0495	-4.02926	-4.27441	-4.40489	-5.24113	-4.81741	-4.52283	-5.18632	-5.79361	-3.81176	-4.28259
-4.78119	-4.67038	-4.28813	-4.99893	-4.83698	-5.02688	-5.15401	-4.04965	-3.58087	-4.27274	-3.91495	-4.49126	-4.69393	-4.14417	-4.17042	-5.27549	-4.54659	-4.93764	-4.50628	-3.98477	-4.78874	-3.18865	-3.28521	-3.15379	-4.41873	-3.79846	-3.91404	-4.49409	-4.00291	-4.47364	-4.60221	-4.33972	-5.45686	-4.2171	-4.17851	-4.09916	-4.63551	-4.42557	-4.62078	-0.536808	-4.6285	-0.34633	-3.99682	-3.93584	-4.03963	-0.929477	-3.40558	-3.69621	-0.162973	-3.32365
-1.18714	-1.87143	-1.62855	-1.53188	-2.08518	-1.25901	-2.14327	-2.04589	-1.83525	-1.8967	-2.06	-1.57693	-1.75725	-1.78343	-1.59348	-1.52788	-1.80638	-1.78409	-2.241	-2.08698	-1.90337	-1.61027	-1.47796	-1.12235	-1.40905	-1.19431	-1.63382	-1.54785	-1.50734	-1.5234	-2.29856	-2.61641	-1.72002	-1.65005	-2.33761	-2.44775	-2.65533	-2.28089	-2.39237	-2.35324	-2.68993	-2.02216	-1.05892	-1.76898	-2.00491	-1.2793	-0.72946	-1.21323	-1.41607	-0.862503
-6.69531	-5.99945	-6.69138	-5.77702	-6.41882	-5.63215	-5.23253	-6.87461	-6.4242	-6.34476	-5.15816	-4.38335	-3.4222	-2.85665	-3.00695	-2.8122	-4.04649	-2.94193	-4.7563	-4.71895	-4.86965	-4.83461	-4.61301	-5.00616	-3.66538	-3.86866	-4.21901	-3.58784	-4.01745	-3.85457	-2.59083	-3.74107	-4.32187	-3.23181	-4.01643	-3.83851	-4.12261	-3.8319	-4.0384	-3.88516	-2.97704	-3.38205	-2.56585	-2.667	-2.68017	-2.4145	-1.94347	-1.66587	-3.13843	-3.37044
-2.55834	-3.18731	-2.27299	-2.077	-1.58666	-1.36465	-2.91275	-2.00432	-3.0963	-2.48417	-3.59901	-2.50056	-0.513495	-0.511599	-0.863167	-0.304317	-0.686368	-0.727744	-3.08728	-2.81564	-7.12233	-2.54118	-1.71701	-2.34172	-1.17417	-2.46247	-2.41546	-1.86983	-1.66121	-1.43308	-1.07627	-1.60969	-0.816862	-0.971089	-1.56634	-1.45777	-1.22455	-1.08142	-1.44611	-0.966367	-0.925996	-0.869695	-0.586765	-0.355937	-0.536299	-0.322413	0.201569	0.477291	-1.78428	-1.51904
-4.23158	-4.68889	-3.78444	-4.19189	-3.72481	-3.2816	-4.41218	-4.4895	-5.01354	-4.5034	-5.08258	-3.7731	-2.11233	-1.95428	-1.76179	-2.25648	-3.12017	-2.66806	-4.66437	-6.44672	-4.69122	-4.29866	-4.57995	-4.37696	-2.87664	-2.53114	-3.29374	-4.14318	-3.10856	-3.01949	-3.99765	-3.8848	-5.13877	-3.78131	-3.60299	-3.99818	-3.49369	-3.21935	-4.08333	-5.37895	-3.97999	-3.5845	-2.58479	-2.62432	-2.21401	-2.06802	-1.97969	-1.59531	-4.0043	-5.62673
-2.43061	-1.9275	-1.8009	-2.13017	-2.71213	-2.09265	-1.34995	-0.600032	-0.831492	-1.27023	-0.821006	-1.54976	-2.73286	-3.1091	-2.28497	-1.88813	-1.43337	0.214806	-1.82101	-5.24681	-4.95365	-1.77526	-1.93631	-2.80717	-2.61586	-3.43174	-3.71368	-3.92338	-5.7909	-3.28158	-2.20622	-2.71516	-2.16298	-2.92109	-2.65393	-2.6279	-2.02824	-1.89143	-1.83468	-2.1822	-2.34715	-3.31132	-1.72272	-1.60876	-2.35277	-1.44799	-3.41733	-4.18711	-2.26396	-3.97203
-7.18228	-6.99201	-6.07358	-4.2325	-6.96545	-4.10677	-6.01574	-3.64008	-2.59822	-3.75191	-3.80317	-5.91416	-7.02278	-6.24967	-6.52374	-5.26186	-6.10207	-5.13711	-2.56041	-5.91445	-2.91238	-2.31796	-6.16295	-2.52743	-4.49702	-3.75454	-4.85359	-4.24152	-3.9671	-3.86985	-6.59367	-6.4084	-5.30125	-5.1513	-5.83204	-4.70113	-6.09814	-6.2548	-6.96919	-6.68405	-6.74405	-8.10633	-6.74811	-5.71503	-5.52513	-7.35121	-5.66348	-5.89735	-7.77466	-6.57442
1.74325	1.71049	1.6092	1.49924	1.64379	1.75842	1.37562	1.65577	1.57251	1.47983	1.20383	1.38642	0.928404	1.16301	1.31253	0.870814	0.70896	0.884475	-0.449786	-0.565361	-0.30924	0.339723	0.243161	0.291224	-0.375876	-0.305938	-0.198869	-0.48166	-0.569251	-0.656278	2.23262	2.19552	1.58923	2.36483	2.16984	2.25903	1.95149	1.85438	2.11011	1.84299	1.98143	2.02912	1.38453	1.21128	1.31247	1.55953	1.28938	1.88874	1.55269	1.54921
3.09432	3.46473	3.73262	3.53639	3.46119	3.45917	2.91383	3.4484	3.38247	3.51037	3.43774	3.7556	2.62429	2.40233	2.41712	2.26564	2.31746	2.22032	3.18494	3.20736	3.13038	3.37748	3.28539	3.45266	3.4965	3.48003	3.73844	3.76074	3.61991	3.40047	4.1028	3.75284	3.80837	4.20536	4.33937	3.82979	3.74807	4.08456	3.93265	3.85005	4.07671	4.1053	3.79331	3.50252	3.83982	3.86792	3.70996	3.60188	3.17904	3.16313
1.44558	1.43396	1.41988	1.70209	1.42151	1.56082	1.44738	1.29094	1.67185	1.72068	1.64311	1.88477	1.39354	1.77048	1.50978	1.51672	1.52117	1.55841	1.69689	1.63193	1.97094	1.65513	1.49041	1.20692	1.29811	1.82263	2.1044	1.8976	1.96184	1.81662	2.31942	2.09934	2.04025	1.98341	2.17806	2.19253	1.87573	2.06671	2.20459	2.23062	2.05602	1.88641	2.48568	2.27559	2.4711	2.23031	2.00574	1.84241	2.11662	2.18689
-2.21532	-1.98313	-1.79767	-2.11479	-1.66738	-1.92293	-1.82692	-1.89555	-1.64031	-1.35428	-1.65391	-1.7625	-0.481201	-0.659659	-0.604952	-0.768773	-0.73673	-0.87311	-2.22539	-1.77099	-4.12173	-0.72121	-1.1088	-1.6504	-1.44892	-1.17525	-0.940576	-1.25414	-0.968127	-1.20736	-0.478873	-0.411096	-0.745045	-0.225274	0.0121949	-0.265217	-0.973088	-0.52385	-0.0895149	-0.71706	-0.774988	-0.486241	-0.707578	-1.41011	-0.637245	-0.0993152	-0.777615	-0.848274	-1.2447	-1.82603
-2.5516	-2.97552	-2.9095	-2.67329	-3.13521	-2.91886	-3.67521	-2.40829	-4.97986	-2.0791	-3.87379	-2.43669	-5.28482	-2.99203	-3.62143	-2.87566	-4.34074	-4.73557	-0.993975	-0.319606	-0.952956	-2.34974	-2.46569	-3.28987	-4.55311	-3.19652	-3.82479	-2.88047	-2.97163	-3.60641	-2.62748	-3.08047	-2.91494	-4.07407	-2.3987	-4.06774	-2.06694	-1.15166	-1.68831	-2.43259	-2.17648	-1.83836	-2.45953	-1.78186	-1.65744	-3.12694	-2.52515	-3.34981	-3.70137	-3.93719
-0.764273	-0.599404	-0.53994	-0.587252	-0.90864	-0.156999	-0.0313698	0.127011	0.120964	-1.29484	-1.19716	-0.980021	0.515043	1.02577	0.920537	1.41636	0.989857	1.21521	-0.805576	-1.07911	-0.884992	-1.47173	-1.30059	-1.50288	-2.3202	-2.27708	-2.71248	-2.60383	-2.48868	-2.98886	0.0488196	-0.303091	-0.314499	0.037429	-0.318176	-0.164667	-0.521387	-0.284332	-0.51645	-0.523964	-0.251052	0.00390302	-1.51334	-1.27131	-2.82199	-0.565779	-1.17519	-0.0196002	-1.33442	-0.841474
2.57499	2.34084	2.18147	2.26277	2.716	2.45446	2.29746	2.63513	2.59789	2.25639	2.01643	2.21163	1.98502	2.43464	2.12627	2.29074	2.11422	2.40285	3.83919	3.87781	3.74086	3.41815	3.67857	3.72823	3.30343	3.01233	2.92495	3.42243	3.10204	3.30471	2.74061	2.49947	2.5433	2.93392	2.7281	2.44211	2.28646	2.80557	2.71987	2.92328	3.03162	2.53249	3.25387	3.2296	3.12959	3.14077	3.56875	3.63663	2.15473	2.35031
2.84307	3.06818	3.03825	3.08253	3.13448	2.79564	3.12155	3.32834	2.90979	3.26415	2.9647	3.1651	1.27826	1.03433	1.01631	0.902955	1.07665	1.14718	0.967413	1.31793	0.857231	1.07736	1.04972	1.11794	3.62758	3.58951	4.02274	3.79356	3.79589	3.63583	1.52803	0.983349	1.08069	0.997481	1.31696	1.08299	0.929405	0.800016	1.22989	1.28092	1.14269	1.14395	1.45609	1.33565	1.86877	1.8911	1.32423	1.3607	1.65601	1.10579
-6.61492	-6.58118	-6.59905	-6.08561	-6.53071	-5.39066	-6.04297	-6.77532	-6.67854	-6.77509	-5.60561	-6.46976	-6.68481	-7.19521	-5.19543	-4.90598	-4.61002	-3.86154	-4.4883	-3.87851	-5.53784	-4.93694	-4.43297	-4.60235	-4.80145	-5.41959	-4.91196	-5.3536	-5.22177	-5.29123	-5.52258	-6.0518	-4.25344	-5.88545	-4.73089	-5.59386	-4.16026	-3.87121	-5.06968	-4.71717	-5.63228	-5.46057	-4.70026	-4.66848	-4.75089	-4.28381	-4.71314	-5.06931	-4.92379	-4.71874
0.0407028	0.207814	0.193644	0.518067	0.581249	0.259046	-0.83496	-0.206771	-0.733855	-0.220127	-0.562889	0.0900088	-6.26541	-7.13631	-6.25294	-5.20925	-5.50515	-6.6923	-0.915357	-1.15889	-1.3731	-4.45088	-3.5672	-2.6575	-1.28603	-1.98147	-2.56975	-1.17007	-1.44523	-1.1589	1.39416	1.77728	1.5337	2.02976	1.67777	1.69003	1.28448	1.35424	0.74506	1.6114	1.83135	1.93472	0.891407	1.01837	0.400471	-0.00239625	0.511255	0.608875	0.548965	0.878744
-0.75665	-0.760695	-0.6556	-0.770951	-0.814825	-0.53704	-0.656656	-0.497753	-0.411307	-0.699933	-0.53643	-0.678445	-0.887388	-0.443791	-0.529477	-0.418856	-0.467229	-0.382848	-0.512085	-0.407063	-0.319509	-0.222305	-0.363266	-0.335844	-1.29568	-1.53384	-1.30552	-1.61582	-1.44912	-1.40168	0.337388	0.151372	0.0734336	-0.035433	0.262637	0.748584	0.814875	0.695139	0.444213	0.253327	0.4524	0.3828	0.132538	-0.136919	0.0980856	0.37176	0.174229	0.140609	0.553274	0.372687
-2.44241	-1.74562	-2.44536	-2.23233	-1.23952	-1.37299	-2.66891	-1.36382	-2.13918	-2.50676	-2.72354	-2.75972	-2.07045	-1.61812	-1.79083	-1.54279	-2.16298	-2.24309	-2.93242	-3.06758	-2.1576	-2.39556	-2.15239	-2.74025	-2.329	-2.20858	-2.23621	-2.22941	-3.23432	-2.64483	-0.481853	-1.21632	-1.84062	-1.12788	-1.40237	-0.685764	-0.773442	-0.959407	-1.22251	-1.19182	-0.704872	-1.12025	-2.66624	-2.15228	-2.06423	-2.43412	-1.6688	-0.976702	-1.70327	-0.161285
-0.261377	-0.376793	-0.553503	-0.258141	-0.525192	-0.0416933	0.00342132	-1.073	-0.962054	-1.67729	0.253353	0.275983	-0.385329	-0.414568	-0.264315	0.649584	0.642736	1.07957	0.784173	0.829997	-0.31691	0.305621	0.387085	-1.06352	-0.0683354	0.112579	-0.397464	0.834308	0.681859	-0.0346007	1.43487	1.01554	2.01216	1.96415	1.5617	1.38528	1.62272	1.96241	1.50284	1.70489	1.96692	1.96182	-0.335616	-0.762961	-2.23671	0.95695	0.693479	0.0295688	0.264495	0.762641
-1.18838	-1.32607	-1.48968	-1.27389	-1.10876	-0.693155	-1.23167	-0.678932	-1.40146	-0.870719	-1.25301	-1.27924	-0.0567911	0.207803	0.177919	0.494146	-0.0214382	0.517776	-0.280776	-0.128814	0.258358	-0.517974	-0.198271	0.0524689	-0.231892	-0.461072	-0.714174	-0.252738	-0.527355	-0.429538	-0.679419	-1.70605	-1.66742	-1.60349	-1.52383	-1.21676	-1.77174	-2.02246	-1.70681	-1.46614	-1.45373	-1.33429	-0.322921	-0.769393	-1.09298	-0.696629	-0.861678	-0.80015	-1.87038	-0.909787
-0.0222079	0.112346	0.393625	0.0986798	0.0540192	0.241744	0.591605	0.328234	0.267489	0.65022	0.683859	0.228155	0.406402	0.502696	0.136962	0.536751	0.579264	0.855893	-0.160673	-0.356794	-0.506178	-0.487686	-0.691936	-0.853774	0.602746	0.499045	0.743622	0.581579	0.917284	0.721263	-0.705615	-1.38778	-0.615446	-1.51341	-0.441143	-1.13079	-1.45188	-0.879388	-0.901584	-1.22963	-1.21492	-0.913752	-0.303889	-0.289307	0.282814	0.406104	-0.804367	0.0182083	-1.33863	-0.931266
-1.49319	-1.43293	-1.90609	-1.46869	-1.32177	-1.52657	-1.37444	-1.1	-1.19465	-1.49882	-1.44139	-1.65902	-1.04044	-0.471838	-0.731906	-0.167701	-0.291721	-0.389851	-0.450114	-0.540639	-0.39949	-0.560221	-0.413737	-0.947791	-2.78778	-3.1482	-3.106	-2.95279	-2.48211	-2.76838	-0.0127218	-0.0481031	-0.104106	0.141378	-0.278304	0.245202	-0.21293	0.192656	-0.118242	-0.158504	0.123428	0.335688	-0.81154	-0.766558	-2.03889	-0.051034	-0.379349	0.115731	-1.98512	-1.45422
-1.08985	-1.33284	-1.71197	-1.58064	-1.15659	-0.897381	-1.96863	-1.45184	-1.35484	-1.69797	-1.68546	-1.83471	-1.27827	-0.850092	-1.1484	-1.09404	-1.30035	-0.862252	-3.73879	-3.31339	-2.80932	-2.47482	-2.73462	-2.58664	-2.77173	-2.61212	-2.76676	-3.12589	-2.7718	-3.31209	-1.59095	-1.48481	-1.65366	-1.35755	-1.51329	-1.29602	-1.66404	-1.29101	-1.46024	-1.30145	-1.17949	-1.21897	-0.660658	-0.674377	-1.06364	-0.745253	-0.576933	-0.217163	-0.672598	-0.875827
3.36306	3.09853	3.3277	3.25876	3.36182	3.20884	3.0109	3.17723	3.02173	3.16447	2.50593	3.35426	3.98531	3.74919	3.18933	3.40118	3.10842	3.5329	1.42799	2.14872	2.41189	2.70796	2.66486	3.00512	3.22493	3.14958	3.85082	3.85091	3.57732	3.64531	3.84888	3.36696	3.88842	3.12872	3.86065	3.75117	3.54491	3.52854	3.67601	3.9148	3.86648	3.83715	2.16775	2.48982	2.60298	1.79058	2.38539	1.7659	4.18979	4.47636
-1.55205	-1.71324	-1.82041	-1.82869	-1.31736	-1.55401	-1.85762	-1.93857	-1.9243	-1.64104	-1.8137	-1.66694	-2.19007	-1.79931	-1.96209	-1.85078	-2.06243	-1.76629	-0.933778	-0.93411	-1.30418	-1.27546	-1.67641	-1.81179	-1.64154	-1.65776	-2.25285	-2.36744	-2.25357	-1.93449	-2.61043	-1.9836	-2.05655	-1.87384	-2.09565	-1.79898	-2.70514	-2.11706	-2.043	-2.46919	-2.0625	-1.77029	-1.36397	-1.32176	-1.52098	-1.2633	-1.29876	-1.22228	-1.32484	-1.51887
-0.190334	-0.0350486	-0.120409	-0.185177	0.206579	-0.0421765	-0.675232	-0.436617	-0.682831	-0.300805	-0.560333	-0.29485	-0.0354264	0.144369	0.427361	-0.854334	-0.841198	-1.0088	-0.433366	-0.71167	-0.458655	-1.61441	-0.982854	-1.18435	-0.351801	-0.28292	-0.410692	-0.534176	-0.580445	-0.348241	-0.991471	-0.571639	-1.81694	-0.909596	-0.68072	-0.796998	-1.296	-1.30935	-1.31181	-0.909789	-0.84402	-0.687156	-0.212747	-0.133895	-0.245688	-0.877202	-0.0994555	-0.180308	0.0481977	-0.23807
-2.49946	-2.73078	-3.32089	-2.26185	-2.78614	-3.05308	-3.30815	-2.7949	-2.84304	-2.88338	-3.89827	-3.34487	-3.30053	-4.24191	-3.97763	-3.89008	-4.39524	-5.11324	-2.81178	-2.55772	-2.98226	-3.33818	-2.85339	-3.25671	-2.66655	-3.26156	-2.66871	-2.53418	-3.24431	-3.21576	-2.12889	-2.39916	-2.74833	-2.32603	-2.80867	-2.80896	-2.79074	-3.52637	-3.26055	-3.5265	-2.17393	-3.85799	-2.37054	-3.09442	-3.25583	-4.43879	-2.04615	-2.14211	-2.78674	-2.4428
-2.09367	-2.16104	-2.33912	-2.49225	-1.84517	-1.94214	-2.06832	-1.41896	-1.69507	-2.53539	-3.38315	-2.81131	-1.95743	-1.99016	-1.94424	-2.22938	-3.46808	-3.16502	-3.5163	-3.39844	-3.78711	-3.28636	-2.94065	-3.08232	-2.02762	-1.8616	-2.02992	-2.52676	-2.5313	-3.07502	-0.738424	-0.891613	-2.03532	-0.698077	-0.69039	-0.776807	-0.766652	-0.831221	-1.06245	-0.758615	-0.639558	-0.439264	-1.5691	-1.30177	-1.74199	-1.16687	-1.02005	-0.620639	-1.67676	-1.62577
2.57523	2.31191	2.38051	2.34698	2.16848	2.83067	2.3948	2.43353	2.46484	2.33592	2.43097	2.09703	2.43781	2.34187	2.71963	2.64555	2.35195	2.51609	1.75246	2.06937	1.81819	2.53552	2.33318	2.35797	2.57622	2.67923	2.39093	2.40673	2.39912	2.38299	2.40728	2.45195	2.16186	2.48635	2.40328	2.82113	2.69719	2.56678	2.6116	2.4502	2.9034	2.86567	2.92118	2.89862	2.43715	3.12011	3.17939	3.46856	2.76026	2.83752
6.91791	6.52312	6.52214	6.72286	6.5932	6.72587	6.24562	6.653	6.17598	6.07836	5.83	6.46123	5.33306	5.97636	6.07628	6.14644	5.783	5.89332	5.1849	5.29352	5.54085	6.03484	6.50989	6.33836	6.30918	6.34227	6.11813	6.24851	5.64591	6.34482	6.32816	6.43893	6.56693	6.62654	5.92715	6.52515	6.4592	6.3574	5.84757	6.24776	6.58613	6.51231	6.99517	6.65687	6.49089	6.473	6.73593	6.70271	5.87065	6.45144
3.32109	3.07632	3.0131	2.87702	3.40547	3.27771	3.10075	3.13146	3.32747	2.90153	2.71679	2.74517	2.86203	2.93207	2.94343	3.19148	3.05936	3.39083	1.87163	2.14102	2.07171	2.56579	2.85922	2.8686	1.60867	1.62055	1.30897	1.8774	1.72779	1.73324	4.55943	4.40264	4.77737	4.44794	4.48909	4.41404	4.23597	4.23684	4.74543	3.87464	4.28437	4.43598	3.49503	3.6775	3.11792	3.47724	4.05001	4.13775	3.54023	3.73579
2.18782	2.30314	2.64755	2.12155	2.33451	2.95984	2.52913	2.2152	2.23932	2.30547	2.36683	2.33453	1.24458	0.748681	1.0206	0.954611	1.33644	0.932146	0.955173	0.98166	0.0981081	1.23905	-0.0145366	1.16209	2.1436	3.06554	2.01901	2.41568	2.51593	2.18787	2.28473	2.43349	2.98448	2.49915	2.19602	2.5221	2.4749	2.49854	2.42737	1.75024	1.63412	2.21064	2.01961	1.73344	2.05746	1.54246	1.88954	2.73154	1.91767	1.91381
0.824532	0.797148	0.738113	0.858281	0.871134	0.917708	0.966519	1.26655	1.25411	0.724837	1.08135	0.747782	0.915136	0.742534	0.812128	0.849831	1.1168	1.22003	1.3285	1.50169	1.33852	1.6335	1.61351	1.55669	0.0196521	0.27913	0.318018	-0.0208566	-0.226786	-0.19158	1.60951	1.62505	1.66468	1.67455	1.4941	1.46921	1.18804	1.31657	1.33406	1.17237	1.28776	1.35921	1.03702	0.813205	1.05648	1.30495	1.26437	1.36104	2.06724	2.70031
0.129175	0.173175	0.268807	0.0370484	0.00208962	-0.194911	0.510355	0.498455	0.532566	0.403796	0.484748	0.419057	-1.06471	-1.28356	-1.13592	-0.834627	-1.05048	-1.90938	-1.95898	-1.84157	-1.43456	-1.76188	-1.57356	-1.21462	-1.48596	-1.54151	-1.59612	-1.60492	-1.134	-1.19107	-1.80377	-1.98988	-1.05347	-1.74641	-2.48064	-1.63587	-1.6329	-1.4623	-2.0609	-2.22063	-2.0184	-1.60901	-1.45238	-0.729707	-0.971142	-0.531	-1.16282	-1.30219	-1.56353	-1.82797
-3.39487	-3.12666	-3.11612	-3.10419	-3.28895	-3.53351	-2.86445	-4.65881	-3.69835	-2.89721	-3.31761	-3.04191	-2.28974	-3.26332	-3.19653	-1.9226	-2.3985	-3.71003	-3.7376	-3.68923	-4.01936	-1.76324	-2.33706	-2.46476	-2.20168	-2.22379	-2.03052	-2.16068	-1.95955	-2.64808	-1.86628	-1.67794	-1.29342	-1.85901	-2.13984	-1.96898	-1.99566	-1.70254	-2.01194	-1.96579	-2.10307	-1.97977	-3.61931	-3.3305	-3.27806	-3.28376	-3.30247	-3.49937	-3.18293	-2.66788
-3.57819	-3.07939	-2.38848	-3.73511	-2.73379	-4.05042	-2.87443	-1.93132	-3.00156	-3.44228	-3.30625	-3.58651	-3.44577	-4.0623	-3.98326	-3.82353	-3.23018	-5.77501	-4.84107	-8.14394	-6.10477	-2.79376	-4.27747	-4.01912	-3.97932	-3.65169	-2.9618	-3.67524	-3.31098	-3.2181	-3.66556	-3.92374	-4.49981	-4.00511	-4.01425	-3.3791	-4.90529	-5.32297	-2.9848	-4.13434	-4.21634	-3.86698	-3.20376	-2.9966	-2.0959	-2.14778	-2.57373	-2.87898	-2.23786	-2.744
-2.77005	-2.77724	-2.7642	-2.9841	-2.61444	-2.80148	-2.90981	-2.69315	-2.8882	-3.21743	-3.21763	-3.23021	-0.438535	-0.729146	-0.417593	-0.499751	-0.60602	-0.623681	-3.02879	-3.21995	-2.79521	-2.31906	-2.43073	-2.07215	-4.14833	-3.47794	-3.60943	-3.73036	-3.51385	-3.60555	-2.36829	-2.42343	-4.51971	-2.61109	-2.57844	-2.13257	-2.64647	-2.47229	-2.45425	-3.04925	-2.59795	-2.50352	-1.4853	-1.97001	-1.62946	-1.5488	-1.38711	-1.59266	-1.9328	-2.27495
-2.46119	-1.9889	-2.27178	-2.3743	-2.40024	-2.63987	-2.27862	-2.28654	-2.217	-2.30161	-2.68162	-2.60434	-2.89068	-2.78276	-2.84638	-3.20473	-2.90233	-2.90945	-3.35345	-3.85306	-3.35907	-3.3594	-2.89384	-3.28241	-4.5349	-3.99018	-3.77343	-3.89942	-4.1969	-4.16842	-3.29564	-3.20923	-4.67391	-2.8848	-2.72895	-3.02082	-2.67517	-2.49487	-2.54304	-2.9339	-2.67071	-2.68111	-2.19779	-2.0234	-2.24901	-2.24209	-2.11555	-1.75824	-2.75418	-2.98494
-7.02499	-7.36583	-7.26777	-7.08311	-5.63701	-5.13995	-5.79943	-5.98435	-6.06541	-6.44061	-7.12723	-7.1758	-3.44705	-3.9483	-3.23256	-3.38052	-3.69543	-3.73435	-7.32657	-6.32413	-5.53453	-5.09463	-4.90035	-5.23045	-1.735	-1.80816	-1.8665	-1.65764	-1.43832	-1.24374	-3.20594	-5.33525	-6.06455	-4.81738	-5.89197	-5.77414	-6.09767	-5.66495	-5.57408	-6.73086	-5.35028	-4.14875	-2.48968	-2.76751	-3.41202	-3.0029	-2.65052	-2.37403	-2.87244	-2.56772
0.258524	0.659637	-0.559094	0.00567697	-0.331275	-0.461227	-0.112234	0.621496	0.638304	0.840322	0.00506699	1.88865	1.45416	0.931209	0.672471	0.812948	1.46125	0.307321	0.966005	1.06741	-1.02112	1.20652	0.636019	0.770106	1.01362	0.91262	1.78443	1.15763	0.228234	0.230526	1.7017	1.50772	1.6366	0.762003	1.3849	0.798055	1.41262	1.34446	1.72499	0.807795	0.674502	0.515998	1.63607	1.18576	1.98112	1.10469	1.1702	1.07289	1.56538	1.1419
-1.41603	-1.54169	-1.8917	-1.72635	-1.71867	-0.986733	-2.31834	-1.53709	-1.94776	-1.97152	-2.01741	-2.12557	-2.78841	-1.84692	-2.67655	-3.52254	-2.95513	-4.19126	-1.88144	-2.2996	-1.93099	-1.34345	-1.64821	-1.47743	-0.252568	0.120125	-0.337528	-0.33254	-0.323534	-0.309743	1.15997	0.948372	1.27266	1.2038	0.903002	0.319737	0.211649	0.465747	0.518416	0.865485	1.35336	1.22543	-1.62059	-1.92165	-1.89329	-1.89647	-2.2421	-0.875699	-0.409599	0.187453
0.673006	0.88535	0.995676	1.06764	0.790523	0.494732	1.38793	0.919355	1.11937	1.12824	1.52013	1.53407	0.999998	0.8687	0.644425	0.909373	0.695155	1.17827	0.801705	0.776401	0.361298	1.1051	0.18211	0.0330309	0.0750257	-0.0665596	0.766653	0.078753	0.768457	0.554989	1.68613	1.47131	1.93391	1.17345	1.90096	1.52597	1.47162	1.55939	1.84472	1.42763	1.20556	1.31394	1.12871	1.19446	1.44656	1.01083	0.861196	0.681758	0.876384	0.826254
1.25189	1.05887	1.13345	1.20368	1.10787	0.932895	1.29743	1.43123	1.323	1.2491	1.30288	1.42822	1.34221	1.31938	1.36245	1.45201	1.67965	1.46072	0.390336	0.54225	-0.373672	1.5616	1.56759	1.60262	0.97962	0.822935	0.980133	0.861391	0.962716	1.32424	1.10006	1.32787	2.13728	1.07238	1.60422	1.56713	1.51832	1.57741	1.24822	1.0148	1.38976	1.39929	1.40117	1.48527	1.22629	1.00284	1.12214	1.17212	0.235085	0.41172
-6.05903	-6.6359	-5.76286	-5.6925	-6.96585	-4.83919	-5.69844	-5.93561	-5.32242	-5.06782	-4.13236	-4.93192	-4.94954	-5.47776	-5.30163	-4.88673	-5.23418	-3.22531	-4.5057	-4.35449	-6.03069	-4.21589	-5.10608	-5.02297	-6.74301	-6.59443	-5.85188	-6.75989	-6.73982	-7.55189	-4.35604	-3.77817	-4.28807	-3.63659	-3.99214	-3.31531	-3.70003	-3.75201	-4.20496	-3.54189	-3.80946	-3.50723	-4.94381	-4.83794	-4.36868	-4.5286	-4.70499	-4.0751	-3.81505	-3.90403
-5.02708	-5.22302	-5.6618	-5.05054	-5.75876	-4.32044	-5.72855	-4.50905	-4.13381	-4.49297	-5.02312	-4.89945	-5.94577	-4.12581	-6.70911	-6.71625	-6.35217	-5.3373	-4.80798	-5.38612	-5.112	-9.52444	-7.20376	-7.68171	-5.11868	-5.52392	-5.13529	-4.41518	-4.39534	-3.85724	-4.95788	-4.8119	-5.91645	-5.3166	-5.15543	-4.56298	-5.03566	-4.77665	-4.9607	-5.85876	-5.78014	-6.06437	-3.88848	-3.86439	-3.75035	-4.46146	-6.87302	-6.33348	-3.29155	-3.01907
-3.83281	-3.90992	-4.30392	-3.99773	-4.27267	-4.93674	-3.15068	-3.5675	-3.23432	-3.94661	-2.91775	-4.42216	-3.9982	-4.41754	-4.97899	-3.48323	-4.2943	-3.72394	-2.80583	-2.18893	-3.38362	-1.55871	-1.86488	-2.47333	-3.79539	-3.58915	-3.28588	-3.59058	-3.18628	-3.34478	-3.10128	-3.37413	-3.2651	-3.4769	-2.81041	-3.38709	-3.70163	-3.48926	-2.8268	-3.56262	-3.5323	-3.5063	-2.58888	-2.55614	-2.86309	-1.92414	-2.1233	-2.48405	-2.1235	-2.24
-1.55082	-1.27237	-1.24511	-1.39168	-1.45014	-1.35456	-1.14377	-1.18874	-1.04918	-0.495253	-0.707382	-0.971567	-2.06496	-1.72782	-1.94369	-1.9129	-1.56265	-1.77102	-2.85846	-2.41966	-3.33948	-2.51442	-2.39806	-2.38984	-2.24752	-2.04082	-2.23531	-2.04525	-1.90818	-2.04751	-1.69824	-1.95104	-1.86396	-1.79432	-2.00357	-1.7432	-1.67454	-1.61758	-1.23663	-1.58767	-1.77014	-1.71555	-2.26635	-2.49877	-2.32009	-2.21675	-2.54248	-2.49622	-1.55102	-1.86823
-3.9635	-7.4536	-8.50959	-6.96429	-6.22813	-4.07561	-5.8877	-6.50192	-6.31122	-8.16561	-9.47696	-10.9679	-5.73396	-5.29709	-5.85264	-5.67057	-5.98072	-5.64024	-4.9159	-5.74454	-5.55433	-5.10895	-5.00877	-4.60019	-6.25261	-5.62101	-4.77079	-6.27656	-6.50222	-7.18597	-5.73561	-5.44879	-6.36	-4.74189	-4.54896	-5.41965	-5.45302	-5.59902	-6.28294	-5.41592	-5.04067	-5.89742	-5.20193	-4.24121	-4.63391	-6.45532	-5.09452	-5.10799	-5.31658	-5.24061
-3.23563	-3.98896	-3.37423	-3.01469	-3.50122	-3.30219	-3.46017	-3.24093	-3.25748	-3.80224	-3.99743	-3.62196	-4.98613	-4.92206	-4.98597	-3.97833	-5.69022	-5.39453	-4.74158	-5.4373	-4.84661	-4.80201	-4.24729	-4.52607	-3.49982	-3.32803	-3.87324	-3.45482	-3.3299	-3.36565	-1.76073	-1.80086	-2.26949	-1.0085	-1.70345	-1.95329	-1.89406	-1.9772	-1.94113	-2.31211	-1.74575	-1.59013	-4.15667	-4.70647	-4.97713	-4.42604	-4.12648	-2.82394	-2.32583	-2.6515
-2.28135	-1.88505	-1.8598	-3.48152	-2.03187	-1.85731	-1.39078	-3.1498	-1.20256	-1.7069	-1.45461	-1.84396	-4.54297	-1.13382	-1.50952	-0.911694	-3.83593	-3.43863	-4.31005	-3.68143	-5.50303	-3.55092	-2.93584	-2.95027	-4.2378	-3.99316	-2.54609	-3.99605	-2.78762	-2.97913	-2.96771	-2.62223	-3.29787	-2.5314	-1.81857	-1.93961	-1.64154	-1.97884	-1.77509	-2.19191	-2.54172	-2.71569	-4.78314	-4.96767	-3.36433	-2.65393	-4.31551	-2.91985	-4.08201	-2.76418
-4.57337	-4.59191	-4.36952	-4.3862	-4.48858	-4.09462	-4.41772	-4.38251	-4.14851	-4.66687	-4.17604	-4.51913	-5.05213	-5.27158	-3.98483	-4.54854	-4.97342	-3.78791	-6.42564	-5.98882	-7.08917	-5.43283	-5.14809	-5.83625	-5.42874	-5.014	-4.89254	-4.31392	-4.98694	-4.99594	-2.8937	-2.59602	-4.00015	-2.60242	-2.7753	-2.78246	-2.82101	-2.3754	-2.59716	-2.90965	-2.37422	-2.21462	-6.93614	-5.43728	-6.95421	-5.99211	-6.86688	-7.56552	-4.70245	-4.32476
-3.13389	-2.52731	-2.51722	-3.043	-2.74431	-2.5836	-3.05698	-2.90584	-2.71287	-2.83882	-2.7425	-2.74933	-3.02205	-3.26175	-3.15069	-3.15005	-3.01725	-2.84836	-3.49001	-2.79508	-2.8381	-2.26266	-2.38015	-2.42251	-2.70452	-2.57325	-2.43345	-2.65999	-2.19523	-2.36305	-1.03703	-1.18377	-2.53501	-1.17822	-1.151	-1.03109	-1.18872	-1.05692	-0.717161	-1.17348	-1.11199	-1.03976	-2.55147	-2.55761	-2.36265	-1.84803	-2.27512	-2.36482	-0.630355	-0.995734
-2.44451	-2.36853	-2.35048	-2.33252	-2.48909	-2.19505	-1.69819	-2.05872	-2.22156	-2.35062	-1.7349	-2.25138	-3.43856	-3.48338	-3.06274	-3.62046	-3.28961	-3.70063	-3.01828	-3.01095	-3.61306	-2.48196	-2.47263	-2.41192	-2.21501	-2.28025	-2.48599	-2.31181	-2.32747	-2.11342	-1.19916	-1.1813	-2.26965	-1.26239	-1.21852	-1.18156	-1.24479	-1.34404	-1.05835	-1.27005	-1.15667	-0.964257	-2.49285	-2.21149	-2.40958	-2.4764	-2.22669	-2.08466	-1.91244	-2.2919
4.236	4.12365	4.20246	4.42443	3.94982	3.90077	4.16574	4.0209	4.18292	4.3116	4.29739	4.15752	4.51244	4.52442	4.1086	4.38713	4.66328	4.30897	3.11711	3.37253	3.50441	4.0285	3.73864	3.68313	4.32577	4.54316	4.65523	4.47104	4.68698	4.63416	4.47956	4.48647	4.82017	4.38698	4.56012	4.49409	4.34713	4.47621	4.65719	4.24973	4.2135	4.3603	4.61239	4.4818	4.86863	4.76669	4.50332	4.33046	4.1973	4.22263
-1.34749	-1.31618	-1.46641	-1.47735	-1.08134	-1.02591	-1.74645	-1.88581	-1.69593	-1.45866	-1.81689	-1.46725	-0.372812	-0.175561	-0.147083	-0.755846	-0.986621	-1.03372	-1.26209	-0.97138	-0.875954	-0.244176	-0.0760207	-0.163079	-2.54041	-2.21078	-2.58416	-2.86465	-2.9347	-2.88123	-0.882821	-0.640614	-1.45112	-0.555791	-0.977374	-0.575812	-1.18809	-0.934238	-0.990377	-1.03092	-0.732625	-0.558847	-0.185537	-0.412055	-0.633285	-0.716797	-0.186588	0.297191	-0.122937	0.0252394
-4.53173	-4.59497	-4.51739	-4.2348	-3.86155	-4.44515	-4.02017	-4.01462	-5.08704	-4.76121	-4.31003	-4.03878	-3.62832	-3.80155	-4.01452	-3.85115	-3.84279	-3.65717	-6.05542	-6.4126	-5.97775	-6.35557	-4.7759	-5.00318	-6.2383	-7.55796	-6.56374	-7.9395	-6.99204	-7.29785	-2.79728	-2.80265	-4.84283	-2.843	-2.83989	-3.18709	-2.24719	-2.85244	-2.34041	-2.33536	-2.68948	-2.57673	-3.29815	-4.16351	-3.16785	-2.41017	-2.93569	-2.90682	-3.55153	-3.61214
-0.695945	-1.37555	-1.50779	-2.61606	-1.03953	-1.19265	-2.16726	-1.44462	-1.56495	-1.7004	-1.65722	-1.62149	-0.169657	0.26512	-0.753171	-0.414035	-1.73018	-0.968862	-4.2043	-2.56195	-2.32199	-2.36938	-2.11937	-1.70624	0.804829	0.468185	0.355883	0.394163	-0.230223	-0.326888	0.726398	0.684801	0.687465	0.729812	0.472087	0.644901	0.432886	0.506381	0.484095	0.503712	0.718808	0.600101	0.00711592	-0.211856	-1.31376	-1.59588	0.259665	-0.821434	-0.605899	0.334421
-3.91028	-3.94412	-4.17915	-4.20107	-4.01287	-2.93877	-4.36293	-3.75503	-3.89197	-3.82205	-4.07733	-3.85978	-3.98028	-4.55541	-4.29202	-4.25091	-3.76771	-3.69445	-5.83445	-4.79972	-5.44157	-4.81503	-4.70109	-4.8172	-5.12831	-4.39099	-5.1512	-5.39638	-4.89948	-5.28	-3.40882	-3.35007	-3.48602	-2.91077	-2.94222	-3.26862	-3.19119	-2.75381	-2.90082	-3.02105	-2.89459	-2.98157	-3.27258	-3.43187	-3.56006	-3.11169	-2.66102	-2.50405	-4.08734	-4.18683
1.35415	0.980589	0.842035	0.888353	1.30629	1.43976	0.542713	1.01976	0.872759	0.416956	0.0679555	0.458016	1.64585	1.85219	1.8446	0.837019	0.135951	0.634619	-1.97768	-2.03223	-0.985053	-1.66312	-1.80773	-1.23918	0.407613	0.701608	0.075829	0.157283	-0.279728	0.154598	-0.506323	-0.782281	-1.37231	-0.496707	-0.685931	-0.778185	-0.845752	-1.01498	-1.19723	-1.36935	-1.00093	-1.0625	1.80174	1.46534	1.39713	0.735859	1.32441	1.54858	-0.62101	-1.12277
-5.402	-4.93335	-5.28503	-4.52879	-4.12229	-4.08573	-4.11901	-3.93568	-3.9532	-3.99629	-4.72104	-4.089	-4.02335	-4.19288	-4.32674	-4.31466	-4.29517	-4.54506	-4.62728	-4.62641	-12.735	-4.41987	-5.31217	-4.7419	-4.02704	-3.3791	-4.19153	-3.76067	-4.06131	-3.69038	-1.99256	-2.28249	-3.06253	-2.21503	-2.34675	-2.26656	-2.43055	-2.39766	-2.10757	-2.42368	-2.17563	-2.07694	-3.23962	-2.81434	-2.79279	-2.65472	-2.26574	-2.23282	-3.01132	-2.24668
-1.57934	-1.50718	-1.15266	-1.10856	-1.59319	-1.40532	-1.15293	-1.36211	-0.887381	-1.01935	-0.981058	-1.06015	-2.02591	-2.55853	-2.4758	-2.18506	-1.69211	-2.45347	-2.41428	-2.10542	-2.21546	-1.76023	-1.96262	-2.07928	-2.48277	-1.97452	-2.06604	-2.11184	-2.31054	-2.2731	-1.15324	-0.845153	-1.36463	-1.28901	-1.07886	-0.94681	-0.929636	-0.856065	-0.768839	-0.9713	-1.18194	-1.03679	-0.423421	-0.783642	-0.191665	-0.314024	-0.545543	-0.948849	-0.845213	-1.35896
-3.09927	-3.5884	-3.11606	-3.15582	-2.63152	-2.57144	-3.49471	-3.3288	-3.45239	-2.91807	-3.37074	-3.46559	-0.667198	-0.949278	-0.829939	-1.30595	-1.85074	-1.77539	-2.60517	-2.42357	-2.44875	-3.11748	-3.22029	-3.32728	-1.18929	-0.89598	-1.234	-1.25887	-1.48559	-1.30061	-3.51906	-3.16845	-4.16919	-3.261	-3.59098	-3.45009	-4.33635	-4.21886	-4.13771	-3.95736	-3.69872	-3.54975	-1.89283	-1.59153	-1.97099	-2.64501	-1.76739	-1.99437	-2.61816	-2.79192
-4.13001	-4.10412	-3.72089	-4.01753	-4.15062	-4.19958	-3.56143	-4.28502	-4.00992	-3.5917	-2.99245	-3.19067	-3.47303	-3.92561	-3.77054	-3.80757	-3.30282	-2.76614	-2.62118	-2.77048	-2.44095	-3.34732	-3.51329	-3.825	-2.58376	-3.4179	-2.46451	-2.95548	-2.67056	-3.17455	-3.64719	-3.32374	-3.17433	-3.40601	-3.11882	-3.47363	-2.88759	-3.10706	-2.79207	-3.28326	-3.60393	-3.15586	-3.79497	-4.1852	-3.72673	-3.74286	-4.61973	-4.00208	-3.845	-4.12848
-5.21404	-5.15907	-4.64344	-4.37526	-5.33638	-5.06163	-4.77833	-4.9382	-4.32716	-4.34944	-3.3689	-4.40575	-6.39194	-5.47461	-5.28514	-4.63274	-3.31353	-3.64078	-4.87461	-3.85896	-9.00291	-5.54224	-5.68114	-6.32458	-4.52304	-4.9924	-5.29115	-6.34811	-6.47894	-6.58809	-8.31276	-5.892	-6.69657	-5.06929	-5.15821	-6.7027	-4.323	-3.96422	-5.0962	-5.80109	-5.3415	-4.70083	-7.32894	-4.17761	-7.55835	-6.56763	-5.27538	-7.9152	-6.17902	-4.37422
-0.86204	-1.12608	-1.01233	-0.916341	-0.551602	-0.0742404	-1.92095	-1.04146	-1.32108	-1.62316	-1.60866	-1.97614	-1.16276	-1.07831	-0.971264	-1.48268	-1.94518	-1.47976	-1.69689	-1.23117	-1.52113	-1.13583	-0.925589	-0.540878	0.506221	0.71748	0.669815	0.880099	0.632769	0.499889	0.00950215	-0.223815	-0.522395	0.0665092	-0.202542	-0.167681	-0.810024	-0.313533	-1.53854	-0.686674	-0.193457	-0.238257	0.197507	0.231703	-0.631318	-0.00797733	0.733266	-0.164533	-0.0249816	0.0594928
-1.82437	-1.89841	-1.99946	-1.6514	-1.92815	-2.26332	-2.13948	-1.81818	-1.90177	-1.40298	-1.85373	-1.69206	-2.4652	-3.02785	-2.78843	-3.00611	-2.93464	-4.04455	-3.44066	-3.36421	-1.8405	-2.72445	-3.55142	-3.17474	-2.19299	-2.37767	-1.9708	-1.70096	-2.01691	-2.05346	-2.95039	-2.31651	-2.54928	-2.50022	-2.5168	-2.95467	-3.05351	-2.86352	-2.83163	-2.66458	-2.95892	-2.61938	-1.32454	-1.69591	-1.27215	-1.43692	-1.45359	-1.98376	-1.18384	-1.56743
2.18275	2.04782	1.87708	2.17042	2.35149	2.33476	2.09633	2.42427	2.3385	2.02277	1.92469	2.17389	2.12593	2.41867	2.3933	2.65427	2.33393	2.58047	1.97534	2.40789	1.84129	2.53877	2.51774	2.4175	2.47893	2.4816	2.4294	2.57299	2.45874	2.17455	2.77743	2.84034	3.09014	2.94536	2.84114	2.83483	2.50427	2.52105	2.82506	2.48849	2.55748	2.64008	2.10806	2.2722	2.42943	2.60484	2.60913	2.79795	2.07589	2.54809
-3.32736	-3.98775	-3.23646	-2.76364	-3.78447	-3.58474	-2.79635	-3.11737	-3.20452	-3.07579	-3.63344	-3.71604	-3.47338	-2.94642	-2.40315	-3.50577	-3.60918	-2.83381	-3.04819	-2.98113	-3.1773	-4.2377	-4.26823	-4.36502	-3.4602	-2.88511	-2.86828	-2.58601	-2.07994	-2.5166	-4.48844	-4.2991	-4.41276	-5.61129	-4.75563	-4.65974	-4.74874	-4.51987	-4.99591	-4.31573	-4.53611	-4.29924	-2.82596	-2.64256	-4.06586	-2.93216	-3.72305	-3.36995	-3.34325	-3.54003
-3.74554	-3.97252	-3.38365	-5.53316	-3.8463	-4.48283	-3.45892	-5.41206	-4.99083	-3.38945	-3.48557	-3.46386	-2.6188	-2.22939	-2.5863	-1.67271	-1.4869	-2.63918	-2.81835	-2.85135	-3.40463	-2.68616	-2.97537	-2.74755	-4.75616	-2.97364	-3.29535	-3.65717	-3.12024	-4.32621	-2.26964	-2.52296	-2.36088	-2.28832	-1.72144	-3.00339	-2.45578	-2.6775	-2.54949	0.156996	-3.26593	-2.79798	-4.26829	-4.5867	-4.17742	-4.28773	-4.4738	-4.00477	-3.78285	-3.12995
1.33244	1.0671	1.02137	1.29153	1.7075	0.65366	0.365317	0.968132	0.61808	1.04949	0.787259	0.869268	0.892014	1.07885	0.986894	0.843731	0.348956	0.853009	1.11642	0.976758	0.984833	1.30644	1.31076	1.55639	1.07577	0.788345	0.760538	0.801713	0.102184	0.647633	0.096912	0.237981	0.667933	0.490439	0.243466	0.45891	-0.118755	-0.28865	-0.779725	-0.194267	0.128691	0.342346	0.11871	0.43968	0.057674	0.173662	-0.445192	0.723741	0.33789	1.35546
-0.846719	-1.81034	-1.49124	-2.10599	-1.4823	-1.31132	-0.729878	-0.69174	-0.332154	-0.462898	-1.40659	-1.0332	-0.187081	-0.213482	-1.16736	-0.095601	-0.0759507	-0.331352	-2.66851	-1.51844	-2.84249	-1.1862	-0.82079	-1.9989	-0.301257	-0.662306	-0.65331	-0.67958	-0.92269	-1.15361	-1.83853	-2.22455	-0.962102	-1.72142	-0.558284	-0.90199	-2.36119	-0.810208	-0.971556	-1.13485	-0.786451	-1.90898	0.956351	1.00959	1.21186	0.653765	0.805517	0.658869	-0.456837	-0.391317
0.871486	1.10518	1.20006	1.20482	1.14015	0.912915	1.69211	1.47682	1.52778	1.62351	1.42995	1.60333	1.17085	1.04526	1.0097	1.45413	1.51745	1.33244	-0.0426858	0.146268	-0.0870509	1.30747	1.37532	1.35668	2.2467	2.32422	2.73115	2.50425	2.59892	2.42045	1.39334	1.00754	1.83873	1.27718	1.64436	0.623894	0.926652	1.28327	1.19264	1.21588	0.819728	1.21518	0.87084	1.07188	1.09801	0.604747	0.624007	0.68489	-0.181897	-0.20663
-2.89812	-2.46299	-2.41798	-2.7558	-2.66586	-2.98486	-1.92461	-1.9191	-2.13698	-1.97191	-2.03058	-2.11304	-1.20525	-1.10381	-1.45737	-0.859799	-0.964391	-1.07718	-1.28905	-0.987784	-0.900887	-1.11169	-1.27408	-1.55798	-1.81395	-1.78585	-1.52333	-2.05186	-1.51208	-1.49759	-1.16288	-1.0322	-1.08985	-1.45206	-0.944648	-1.0789	-0.891868	-1.08575	-0.776188	-1.30835	-0.897862	-0.993722	-1.63099	-2.09602	-1.47835	-1.78063	-1.97785	-1.6272	-1.93915	-1.38914
0.65267	1.0035	0.804464	0.328169	0.146763	0.762153	1.48069	1.17401	1.87549	0.926577	0.891751	0.20688	1.92158	1.29409	1.60896	2.24912	2.33406	1.97862	2.65157	2.68902	1.26979	2.40477	2.45291	2.27187	-2.70461	-1.85574	-3.1617	-0.812257	-1.68659	-0.912507	1.15335	0.0409214	1.93369	1.07236	1.35179	0.86684	1.49118	1.05212	0.759598	1.65295	0.9496	1.06052	0.648457	0.546129	-0.732978	1.27556	1.5802	0.5449	0.108243	-0.217962
-4.28167	-4.47162	-4.37916	-5.0567	-2.50644	-2.03916	-5.48338	-4.51526	-4.71861	-3.69784	-6.07562	-5.44707	-2.48494	-2.24607	-1.90266	-2.04418	-3.54865	-2.21198	-6.4401	-5.86564	-3.2194	-6.11506	-6.12871	-5.94457	-2.5845	-2.17206	-4.21248	-2.77529	-3.39408	-3.93318	-5.02124	-2.67944	-2.30858	-2.76103	-2.86164	-2.52889	-2.82412	-2.66938	-3.65509	-2.94666	-2.1678	-2.22626	-3.26235	-3.83299	-4.01096	-3.27278	-3.73441	-2.78082	-4.72058	-3.59787
-0.315778	-0.293109	-0.628928	-0.588157	-0.134898	-0.626347	-1.02354	-0.542004	-0.524371	-0.759208	-0.860975	-0.914016	-1.27881	-0.659004	-1.10267	-0.797626	-1.09543	-0.552537	0.889383	0.878388	1.17163	0.487643	0.799404	0.878477	-1.43359	0.167823	-1.79848	-1.5892	-2.21069	-1.73558	-0.0489932	-1.38027	-1.61309	0.122095	-2.01607	-1.43177	-0.385141	-1.44859	-1.96482	-0.38855	-0.28518	-1.26039	-1.46885	-0.628338	-2.27617	0.885819	0.926029	-0.109471	-0.528573	0.313824
1.07625	1.41606	1.33096	1.73252	1.42254	1.40498	1.46974	1.68968	1.71919	1.72489	1.53283	1.25196	0.90228	1.01065	0.929454	1.14323	1.09078	1.2534	3.02064	2.64811	3.24021	2.47264	2.35977	2.18226	0.644855	0.389656	-0.0506815	0.671309	0.260094	0.34397	1.31466	1.63915	1.34324	1.5523	1.36057	1.65261	1.47416	1.67319	1.83442	1.28249	1.44976	1.53078	2.42432	2.3006	2.38237	2.83269	2.74959	2.57538	1.80979	1.67725
0.86562	0.384306	1.32391	0.692994	0.912372	1.07473	-0.262734	0.196488	-0.0364444	0.417649	0.0849159	0.329724	1.03494	1.12635	1.10635	0.931212	0.256149	0.466396	-0.77274	-0.351564	-0.0973482	-0.254371	-0.402832	0.101544	0.337926	0.301436	-0.177742	0.0452171	-0.193067	-0.184121	0.126149	0.25571	0.595368	0.623576	0.141999	0.497029	0.0288898	0.0579134	-0.120052	0.325201	0.386633	0.781631	1.15736	1.14266	0.533863	0.831557	1.17425	1.007	0.829547	1.22927
-1.48394	-1.52689	-1.72132	-1.18184	-1.29342	-1.25954	-1.69026	-1.66966	-1.54772	-1.68824	-1.49507	-1.25375	-0.777431	-0.76865	-1.13703	-0.639711	-0.594887	-0.355694	-0.432001	-0.440532	-0.877712	-1.30612	-1.12018	-1.16155	-0.187062	-1.18625	-0.994519	-0.860172	-1.68788	-1.31196	-1.49971	-1.12554	-0.560125	-1.87215	-1.36201	-1.37689	-1.70374	-1.7603	-2.09637	-1.28172	-1.78144	-0.959117	-0.221598	-1.05061	-0.252338	-0.132451	-0.869986	0.507901	-0.525292	-0.0313826
-4.25582	-4.36603	-4.06687	-5.03202	-3.75578	-3.16922	-5.00086	-4.79433	-4.929	-4.76492	-5.25812	-5.27347	-4.3235	-4.21291	-3.56046	-3.12297	-3.64493	-3.71749	-6.34843	-6.68463	-4.52965	-4.44836	-4.2616	-4.00001	-3.41707	-3.81956	-4.3657	-4.11693	-4.33796	-1.33576	-4.29885	-3.8796	-5.44154	-4.2624	-4.20621	-3.69727	-3.98467	-4.13444	-4.84206	-3.97264	-3.79249	-3.43224	-4.2437	-3.46461	-5.20479	-4.48021	-3.56197	-4.52013	-3.82749	-3.83919
-0.889211	-0.947346	-1.28106	-0.834464	-0.911402	-2.01857	-1.98293	-1.84522	-1.64608	-0.969041	-1.19875	-0.657307	-2.46611	-2.63895	-2.64012	-4.35958	-4.62725	-4.12847	-5.64416	-4.33798	-4.10911	-6.6436	-3.91699	-5.72393	-1.00547	-1.1946	-2.17439	-1.66012	-0.993656	-1.03484	-1.91706	-1.21205	-1.48704	-0.888908	-1.02439	-1.42636	-1.5419	-1.53034	-1.81618	-1.21747	-2.01645	-1.38585	-0.706605	-0.567197	-1.08837	-1.07678	-0.676229	0.175469	-0.476903	-0.233117
-1.20135	-1.25074	-1.34871	-1.81646	-1.23095	-1.91495	-1.95892	-1.37798	-1.45127	-1.32828	-1.90718	-1.68116	-1.795	-1.5563	-1.75941	-2.16719	-2.60195	-2.2954	-3.22453	-3.33073	-3.19323	-4.19675	-2.99118	-3.76096	-2.13032	-2.03483	-1.58387	-1.89585	-2.28968	-2.12733	-2.02046	-1.79989	-2.65242	-1.58855	-1.82475	-1.86936	-1.75303	-1.69093	-1.52887	-1.57917	-1.13289	-1.66205	-1.56353	-1.3371	-1.91831	-1.60486	-1.27483	-1.54994	-1.30923	-1.44553
-1.37892	-1.20321	-1.42471	-1.43771	-1.29043	-1.04837	-1.34112	-1.10751	-1.09441	-1.30776	-1.55671	-1.42149	-1.5636	-1.21007	-1.65893	-0.887695	-1.46175	-0.722606	-2.34296	-1.89434	-2.43972	-2.545	-2.39044	-2.15061	-2.39977	-2.51292	-2.64472	-2.60161	-2.87615	-2.52691	-2.28983	-2.44976	-2.64589	-2.45845	-2.14242	-2.87142	-2.56839	-2.6086	-2.41001	-2.49663	-2.9563	-2.33898	-1.28171	-1.33205	-1.69929	-1.47404	-1.206	-0.851632	-1.87486	-2.22311
0.525131	0.0403105	0.133367	-0.102209	0.245474	0.0573339	0.291676	0.55172	0.299732	-0.0655103	-0.133092	0.141098	0.434233	0.705944	0.60291	0.626846	0.187309	0.749028	0.382008	0.14559	0.480528	-0.00166799	0.176529	0.24737	-1.32599	-2.47689	-2.13725	-1.66529	-1.94455	-1.70474	-0.0763005	0.154566	0.280631	0.229252	0.143709	0.0500632	-0.459755	-0.421873	-0.153427	-0.0952725	0.105295	0.216492	1.09942	1.06623	0.902967	1.19215	1.33291	1.76296	-4.33551	-4.038
-0.281382	0.887176	0.00722647	-0.0318819	-0.108532	0.793108	0.271186	1.01683	-0.0350709	-0.306744	0.218514	0.102435	0.776986	0.771219	-0.172757	-0.226891	0.948888	0.321034	-3.43814	-2.70787	-2.86709	-2.17986	-2.3194	-1.43163	-0.319811	-0.502113	0.573994	-0.33471	0.606576	-0.113311	0.239482	0.505043	-0.348856	-0.605606	1.03373	-0.106175	0.323134	0.887757	-0.131076	0.353769	-0.0991195	0.0374188	-0.47763	0.696246	1.07732	0.717833	0.406241	0.340044	-0.574559	-0.0803693
-1.44273	-1.45574	-1.13089	-1.976	-1.24716	-1.46335	-0.972193	-1.14896	-0.629376	-1.27065	-1.39691	-1.19715	-0.161388	-0.241626	-0.0423218	-0.292982	-0.477068	0.154851	-1.35101	-1.08808	-1.17696	-0.981479	-0.85887	-0.865571	-1.08022	-1.32304	-0.939296	-1.0002	-0.914316	-0.789477	-0.261136	-0.288309	-0.646677	-0.247707	-0.464225	-0.478553	-0.320281	-0.19627	-0.401902	-0.285837	-0.158473	-0.0928963	0.64894	0.637374	0.755792	0.3111	0.729267	0.486389	0.327067	0.123007
2.696	2.72243	2.84092	2.25837	2.71968	2.57769	3.20961	3.27696	3.30689	2.97831	2.97639	2.92866	2.11358	2.09483	2.53825	2.31221	2.69067	2.39507	1.93132	2.07081	1.37831	2.41633	2.28151	2.08593	0.884114	0.925629	1.54273	1.5756	1.38979	1.34354	2.44783	2.53197	1.51669	2.2575	2.40132	2.39574	2.1612	2.30068	2.44054	2.28198	2.05528	2.36773	2.39546	2.42122	2.31215	2.51604	2.50617	2.48857	1.83643	1.60782
4.39071	4.45429	4.56338	4.57429	4.56732	4.60567	4.5589	4.61173	4.67959	4.35568	4.33986	4.42239	3.83059	4.04232	4.01474	4.31982	3.89545	4.28773	3.75167	3.77632	3.68141	3.86431	3.97202	4.04435	3.17395	3.08546	3.05422	3.1457	3.07021	3.30813	3.83821	4.13343	4.20059	4.21061	4.05382	4.09537	4.07126	4.27223	4.17661	4.02953	4.11484	4.15091	4.71974	4.51119	4.37633	4.71469	4.7696	4.61489	3.44796	3.63426
2.2705	2.87122	2.79351	2.79637	2.23641	2.51877	3.15226	2.62168	2.69445	2.37794	2.74446	2.13023	2.074	2.11761	1.92371	1.86454	2.41001	2.27438	2.34429	2.03226	2.23428	2.56251	2.09219	2.45615	1.65759	1.34287	1.93473	1.67489	1.85851	1.60637	2.52414	2.47756	2.79759	2.42077	2.60552	2.56995	2.63643	2.65331	2.87718	2.48733	2.44639	2.32135	2.81297	2.77629	3.19213	2.90011	2.73893	2.63779	2.17694	2.10887
3.71066	3.80677	3.95209	3.73353	4.09746	4.3209	3.64931	4.18268	4.05995	3.71766	3.25799	3.60702	3.04563	3.48374	3.11157	3.61654	3.19135	3.55075	2.96406	2.99828	3.21704	3.08017	3.38896	3.62065	2.85358	2.45411	2.76093	2.76481	2.52476	2.53001	3.55709	3.49184	3.6323	3.94726	3.55662	3.74012	3.41365	3.78011	3.08441	3.63232	3.78652	3.88722	4.19162	4.10672	4.11854	3.89326	4.41821	5.09826	3.18858	3.46828
2.43456	2.56101	2.4906	2.59212	2.64945	2.49548	2.97385	2.9539	3.01801	2.73735	2.6525	2.41446	2.02949	1.95865	1.72271	2.124	2.11487	1.99267	1.97716	2.21521	2.01517	2.63644	2.42289	2.37243	1.05612	0.995801	1.25881	1.30911	1.50329	1.43927	2.46496	2.28161	2.79356	2.26661	2.3752	2.33656	2.11299	2.48238	2.63106	2.34962	2.1914	2.39034	2.02931	1.97597	2.2519	2.43247	2.11189	1.96181	1.8457	2.31312
1.41608	1.67593	1.03344	1.40268	1.84894	1.35543	1.15116	1.5179	1.44123	1.43743	0.778732	1.22034	1.5839	2.0901	1.63411	1.96522	1.89004	1.87675	0.085144	0.537243	0.766795	-0.0589199	-0.143462	0.044971	-0.322419	0.0941062	0.278631	0.892993	0.668915	0.416109	1.6083	1.73085	1.94186	1.14676	1.62194	1.64782	1.16455	0.748963	1.23952	1.22035	0.90844	1.2942	2.21097	2.46938	2.66388	2.38373	2.29476	2.29806	-0.0895585	-0.286733
-1.49491	-1.08798	-1.5914	-1.42239	-1.52169	-1.77462	-1.15203	-1.5691	-1.32562	-1.09046	0.910886	1.01346	0.233891	0.0810382	-0.0626778	0.200201	0.351818	0.161877	-0.0460905	-0.135875	-2.13371	1.02326	0.535406	0.732469	0.887359	1.06857	1.5462	1.5158	1.69424	1.63016	0.636369	0.915016	1.55189	1.00887	0.983361	0.96297	0.767601	1.55811	1.15806	1.07123	0.832675	0.997877	0.764281	0.434565	0.838037	1.14796	0.53722	0.213578	0.643407	0.058427
-0.840539	-0.444146	-0.236695	-0.162677	-0.0982721	-0.0767597	-0.080247	-0.150259	-0.168972	-0.222148	-0.310313	-0.399865	-4.55326	-3.89989	-4.8511	-4.23017	-4.83367	-2.74353	-2.08323	-2.18493	-1.9487	0.316889	0.0708606	0.0032856	1.03824	1.00701	1.44981	1.03874	1.01304	0.874215	0.565272	0.732868	0.418283	0.70553	0.6473	0.530903	0.409118	0.399447	0.557457	0.523373	0.555415	0.225308	-0.128037	-0.0472811	-0.442578	-0.19327	-0.517117	0.0614691	1.11998	1.24047
-1.85142	-1.89715	-2.09048	-2.36675	-1.92549	-1.35206	-1.57398	-1.43868	-1.69124	-2.51875	-2.70038	-2.54956	-3.49925	-3.52235	-3.53024	-2.95303	-3.34207	-4.18227	-1.37826	-1.69012	-1.38261	-1.56425	-1.08168	-1.04058	-2.1938	-2.15608	-3.0875	-3.23078	-3.40925	-2.60042	-4.03192	-2.13192	-2.11393	-2.47386	-3.15264	-2.64814	-2.56977	-2.3251	-2.17884	-2.49212	-1.9653	-1.87395	-2.03695	-2.66943	-3.71013	-1.48637	-1.48702	-1.373	-3.24212	-2.23665
-6.38611	-3.51872	-3.26016	-3.24251	-3.40896	-4.36091	-4.31822	-3.58641	-2.98579	-3.50432	-6.04028	-3.37571	-3.76434	-3.45328	-4.43177	-2.91736	-3.66569	-3.31408	-2.37461	-2.74535	-2.04614	-2.51343	-2.00849	-1.73557	-7.14841	-7.92976	-7.33241	-6.2168	-10.5079	-7.66675	-2.43021	-1.99569	-1.81725	-2.91064	-1.89241	-3.08295	-3.04355	-2.79073	-1.84243	-1.89921	-1.80321	-1.93258	-5.1859	-5.29636	-5.32212	-3.37475	-3.41078	-3.28867	-5.10394	-2.46314
-3.03262	-4.14377	-4.06907	-3.68845	-3.72389	-3.60727	-4.94046	-3.70636	-4.27444	-4.39085	-4.53125	-4.20125	-3.76572	-3.78403	-3.42612	-4.0252	-4.06485	-3.65627	-3.70037	-3.82292	-3.53858	-4.51582	-4.32663	-3.85897	-4.45326	-3.7813	-4.0942	-4.31589	-4.01032	-3.13529	-4.13392	-3.95293	-3.79266	-4.22014	-3.77541	-4.27848	-4.04353	-2.82998	-4.10168	-4.24554	-3.81211	-4.14172	-4.08423	-3.96799	-4.55901	-3.60832	-3.71308	-3.50032	-6.21658	-4.74808
-2.29604	-2.60378	-2.19333	-3.23903	-2.53889	-3.68503	-2.32443	-2.44745	-1.42779	-2.65771	-2.17243	-4.21233	-0.799045	-1.11785	-1.16897	-0.424473	-0.223011	-0.549301	0.612079	0.57703	0.0989933	0.801246	0.317341	0.554195	1.09986	0.901164	0.978425	0.7319	0.520083	0.654502	-0.936191	-0.970108	-0.179223	-0.63256	-0.614671	-0.460021	-0.565574	0.336392	-0.0222355	-0.621296	-0.581276	-0.458187	-3.07106	-2.60004	-3.06808	-2.6684	-2.63196	-2.29246	-1.03018	-2.44431
-4.22271	-4.29341	-4.49508	-4.49344	-4.48592	-4.37482	-3.94024	-4.50802	-4.26498	-3.45094	-3.36479	-3.8276	-3.14035	-3.7212	-3.31791	-3.55489	-2.94973	-3.04299	-4.37277	-3.85725	-5.19738	-3.90397	-4.31761	-4.8316	-5.38558	-5.23085	-6.90452	-4.97631	-5.13264	-6.04374	-5.32776	-5.92981	-5.81268	-7.31519	-6.25784	-6.67434	-4.29662	-4.07913	-7.27472	-5.59038	-5.21057	-5.68442	-2.33962	-2.36856	-2.32604	-1.97062	-2.20262	-2.11866	-5.53336	-5.42546
-1.78211	-2.4742	-2.24877	-2.12856	-2.30061	-1.86186	-4.21385	-3.12728	-3.24584	-2.46296	-2.55747	-2.50586	-2.41046	-1.9598	-1.84486	1.06722	-2.53517	-2.14798	-1.00999	-4.16477	-5.52872	-6.02791	-5.64382	0.0464336	0.25622	-0.505681	-3.56335	-2.74505	-2.68767	-2.4749	-3.7605	-3.44147	-3.06562	-3.25093	-2.61844	-3.17662	-3.63781	-6.02068	-7.68215	-3.33189	-2.58485	-2.74511	-0.670726	-0.38319	-1.13032	-0.737699	-0.888718	-0.613557	-2.15179	-3.2539
0.53322	0.559489	0.0614373	-0.0600751	-0.568336	-0.448458	-0.275291	0.155565	0.239747	0.0555552	-0.853254	0.129973	-0.581737	0.670217	0.416289	0.00740374	-0.223456	0.00185278	-1.22078	0.0644241	0.388568	-0.114901	-0.234578	-0.0966161	-0.0227471	0.907313	-0.184941	0.940691	-0.232304	0.771277	0.783575	-0.666595	-0.809504	-0.908107	-0.912779	-0.986454	-1.45259	-1.38824	-1.4994	-1.40522	-1.36583	-0.684931	-0.646111	-0.830252	-0.934028	-0.906099	0.00413421	0.550925	-0.573842	0.290583
-2.204	-2.56357	-2.59422	-2.54528	-1.97284	-2.16085	-3.32344	-2.63836	-2.88326	-2.82739	-3.1111	-2.7255	-2.23962	-2.10821	-2.38718	-2.37929	-3.14272	-2.28524	-3.42272	-3.30157	-2.31469	-2.64647	-2.44168	-2.26286	-1.65937	-1.35004	-1.60281	-1.6258	-1.61094	-1.61109	-2.72521	-2.55067	-2.92014	-2.50627	-2.08155	-2.58085	-3.00104	-3.23593	-2.60976	-2.73901	-2.56819	-2.5165	-2.30174	-2.05961	-2.55767	-2.31789	-0.676269	-1.89852	-1.99319	-1.92491
-1.30106	-1.3738	-1.19208	-1.36322	-0.947431	-1.18507	-1.49052	-1.41707	-1.65717	-1.36249	-1.45897	-1.38232	-1.10602	-1.06464	-0.806579	-1.40324	-1.23342	-1.14786	-2.22903	-1.52586	-1.76024	-1.47558	-1.31468	-1.36984	0.04811	-0.213886	-0.335502	-0.326385	-0.189888	-0.116942	-1.36598	-1.21679	-2.61771	-0.982505	-1.21736	-1.35461	-1.43762	-1.31834	-1.64978	-1.35934	-1.12897	-1.19995	-0.909834	-0.798731	-1.08431	-0.769974	-0.553637	-0.358089	-0.690899	-0.74668
0.113541	-1.13904	-0.458898	-0.905693	-1.78011	0.926852	-2.47499	-0.91329	-1.80453	-1.36184	-1.05772	-1.12768	1.20678	1.27243	1.67352	1.58085	0.997512	0.999393	-0.181425	-0.385445	-0.813514	-0.657652	-0.630677	-0.523802	-0.0582371	0.202065	-0.111032	0.340888	0.160251	0.203096	1.7315	1.67944	1.94066	1.24289	1.61121	1.08755	1.8117	1.67094	1.48363	1.86177	1.19152	1.81823	1.33745	0.52519	0.0597234	1.78574	0.779215	0.576952	0.338145	1.01215
0.237763	-0.471027	-0.905977	-0.491957	-0.683398	-0.355609	-2.81812	-0.972236	-2.74885	-0.671927	-2.02577	-0.420729	-1.2175	0.063322	-0.0543948	-0.975347	-0.97012	-0.790341	-1.66137	-2.19607	-0.198305	-2.72186	-3.09204	-2.24208	-0.526256	0.514366	0.0741867	0.591872	0.411279	0.910149	1.27923	1.25395	0.809491	1.29672	0.874358	1.01291	0.90012	0.811372	0.471237	1.15861	1.39218	1.25346	0.388785	0.284369	0.661414	0.0177484	0.484499	0.672663	1.31975	1.79748
-1.77047	-1.6913	-1.92905	-1.79105	-2.41576	-2.03614	-1.62082	-1.64505	-1.61309	-1.44864	-1.17397	-2.01691	-0.761665	-0.944454	-0.882952	-1.25941	-1.16309	-0.898924	-0.832226	-0.94182	-1.12299	-1.26065	-1.3839	-1.4541	-0.721184	-0.802376	-0.834962	-1.16797	-0.974214	-1.15123	-0.951284	-0.8429	-1.36044	-1.26348	-1.22123	-1.12555	-1.1183	-1.16443	-1.49308	-1.17031	-1.17428	-1.28831	-1.58755	-1.54959	-1.25528	-1.54771	-2.07588	-1.93265	-1.34955	-1.21888
-1.4129	-1.72521	-1.5857	-1.20544	-1.14732	-1.0309	-1.38835	-1.33244	-1.47385	-1.80404	-1.69392	-1.52508	0.621899	0.37501	0.385759	0.756183	0.220248	0.680598	-3.17601	-3.20235	-2.65248	-0.947669	-1.09197	-0.537694	-0.996015	-1.20586	-1.00387	-0.676461	-0.730798	-0.955007	0.361351	-0.0232918	0.262119	0.117087	0.406903	-0.14614	0.0704435	0.123834	0.282453	0.0609189	-0.196644	0.249782	-0.484615	-0.892278	-1.02798	-0.0230902	-0.556045	0.466429	0.558247	0.442683
2.51088	2.2181	2.12435	2.13987	2.53787	2.61074	1.71977	2.19076	1.89235	2.05581	1.92372	2.17828	1.73557	1.87506	2.46092	2.29016	1.83895	1.9987	1.01116	1.36471	1.3259	0.936283	1.22289	1.80526	2.02313	2.29502	1.90843	2.17134	1.77545	1.95292	2.05216	2.21261	2.01091	2.45524	1.91137	1.97657	1.25957	1.68298	1.78852	1.79515	1.74546	2.37501	2.32709	2.20692	2.6979	2.16938	2.38258	2.1841	1.32149	1.95057
2.58374	2.66389	2.60057	2.50147	2.58896	2.68656	2.27532	2.24422	2.31404	2.4538	2.54447	2.54427	3.96584	3.84271	4.02565	2.22973	1.84683	1.55993	0.898854	0.982272	1.15543	0.690913	0.494234	0.789147	3.49148	3.26008	3.46723	3.35887	3.11405	3.16759	2.9372	2.89609	2.95278	2.94003	3.07535	2.93036	2.42536	2.52171	2.68982	3.00593	2.89988	2.78414	4.37448	3.88409	4.36621	3.04956	3.22183	3.23017	2.41777	2.52661
-1.91639	-2.06864	-2.30614	-1.81486	-1.63973	-1.52759	-2.12423	-1.48388	-1.96623	-1.87582	-1.59457	-2.55303	1.49299	1.60708	1.44767	1.51599	1.49862	1.63341	3.48735	3.19369	3.55591	3.00449	3.17809	3.02367	-3.94429	-4.23119	-4.43554	-4.48729	-5.02003	-5.11559	1.53074	1.5529	1.71845	1.3448	1.43427	1.28925	1.57562	1.57321	1.49749	1.45467	1.30531	1.46148	1.52286	0.602487	0.751146	0.946925	0.705492	0.617027	-1.32488	-1.24262
-4.28465	-4.80672	-4.72188	-4.49248	-4.52558	-4.43265	-5.28475	-5.11854	-5.01245	-4.20644	-4.55556	-4.62229	-5.37612	-5.5711	-4.82179	-4.95874	-4.99997	-5.40759	-4.70522	-4.90103	-4.2455	-5.45483	-5.27221	-5.66498	-4.60127	-4.69804	-5.16529	-4.66082	-3.9635	-4.17521	-5.45099	-5.17257	-6.56059	-5.64814	-5.10815	-4.91874	-5.72392	-5.52878	-5.55439	-5.89876	-6.07267	-5.28655	-5.87377	-6.33813	-6.93602	-7.76844	-6.44362	-6.42259	-5.82811	-5.94919
-0.407655	-0.533807	-1.05126	-0.749896	-0.401016	-0.312207	-1.10095	-0.562068	-0.848125	-0.794657	-1.43333	-1.23109	-0.683575	-0.299047	-0.817761	-0.995663	-1.37219	-0.228443	-1.59142	-1.45724	-1.17035	-1.42653	-1.17266	-0.869141	-0.555065	-0.877563	-1.70416	-1.24317	-2.11615	-1.78499	-1.26364	-2.15128	-1.60435	-1.48176	-1.50577	-1.29742	-1.80635	-0.976876	-2.32078	-1.47102	-1.2501	-1.21755	-1.73275	-1.96081	-2.66203	-2.81666	-1.68207	-1.8563	-1.8057	-2.47284
-2.2743	-2.30035	-2.05183	-2.66916	-2.35286	-2.43822	-2.48098	-2.44171	-1.93301	-2.22376	-2.41672	-2.78051	-5.45918	-3.81508	-1.44727	-2.82802	-1.72747	-4.08861	-3.26996	-4.11741	-3.24965	-1.45845	-1.63946	-1.58667	0.92998	0.746879	1.29126	-0.611342	-0.969764	-0.916866	3.493	3.44893	3.64536	3.52879	3.61657	3.64298	3.38253	3.74409	3.46955	3.34098	3.53522	3.35335	-1.89416	-2.38413	-1.64833	-2.42401	-3.17187	0.250734	4.25649	3.97894
-1.36593	-1.36311	-1.31925	-1.38584	-1.26114	-0.908234	-1.75833	-1.38407	-1.40321	-1.33524	-1.57725	-1.22066	-1.7797	-1.93564	-1.73707	-2.64615	-2.4799	-2.58171	-0.987852	-1.1913	-0.837237	-1.65814	-1.74261	-1.83447	-0.730408	-0.701669	-0.799121	-0.631927	-0.673058	-0.535778	-1.83541	-1.64177	-2.32719	-1.55807	-1.91009	-1.72056	-1.91087	-1.89802	-1.71666	-1.62176	-1.57965	-1.26601	-1.08035	-1.05736	-1.36909	-1.0275	-0.911287	-0.854558	0.480016	0.256992
-7.29192	-6.38013	-6.36318	-6.5663	-5.20304	-4.96914	-5.45195	-6.59671	-6.31122	-5.97348	-6.07648	-6.08135	-4.31631	-4.42263	-4.59105	-4.6249	-4.59809	-4.6271	-5.01253	-5.00257	-5.68194	-6.02959	-5.87108	-5.55278	-5.84577	-5.68417	-5.70812	-5.44695	-6.95359	-8.18546	-4.45225	-5.1106	-5.44931	-4.74284	-4.79332	-4.78106	-5.39757	-5.39461	-5.85613	-5.46871	-4.4629	-4.10652	-3.25685	-3.29639	-3.67435	-3.83876	-3.1325	-2.90496	-4.18438	-3.29459
-3.89772	-3.68637	-3.80785	-3.85421	-3.81228	-3.96197	-3.72118	-3.98841	-3.70561	-3.5274	-3.89963	-3.588	-3.81165	-3.84026	-3.84667	-4.45496	-3.70219	-5.20439	-5.97034	-5.49792	-6.0892	-5.18908	-4.74896	-5.50299	-4.7827	-3.81573	-4.02732	-3.92096	-4.18705	-4.11794	-4.39953	-4.7986	-4.44228	-4.52529	-4.58973	-4.72721	-4.05881	-4.34915	-4.10554	-4.51313	-4.40083	-4.44356	-4.75523	-4.39525	-4.25634	-4.54603	-4.9507	-5.41578	-4.60021	-4.87953
-0.092773	-0.0273604	-0.269472	0.0241365	0.0870395	0.460013	-0.457092	0.0158943	-0.31947	-0.685136	-0.561475	-0.149206	-0.254103	0.619636	0.393658	-0.310514	-0.500604	-0.0775525	0.317371	0.311305	0.269941	-0.531415	-0.482393	-0.0851843	0.620342	0.410612	0.161227	0.522648	0.401028	0.416569	-0.00189469	-0.174386	0.105027	0.36517	0.238227	-0.353299	0.154503	0.234755	-0.271738	0.563165	0.470688	0.267383	0.0918854	0.0731297	-0.762732	-0.507145	0.0528242	0.22319	0.653833	0.496594
-2.4021	-2.75518	-3.04707	-2.78567	-2.69798	-2.67609	-3.39225	-3.36989	-3.30058	-2.92531	-3.28196	-3.325	-1.65262	-1.21559	-0.966869	-2.36735	-2.37855	-2.0973	-1.42484	-1.98539	-1.21024	-3.98142	-3.53996	-3.06785	-0.708089	-0.758506	-1.37858	-1.28795	-0.755498	-1.08746	-1.07804	-1.10251	-2.47228	-1.15155	-1.35772	-0.941636	-1.89975	-1.88829	-2.04644	-1.58121	-1.57469	-1.39248	-0.657787	-0.556503	-0.304612	-1.68577	-0.976351	-0.987812	-0.570112	-0.711538
-7.90557	-6.65995	-7.1395	-7.39711	-6.25244	-7.05631	-6.53104	-7.96603	-7.18047	-6.93772	-6.91559	-10.7929	-6.97056	-6.53781	-5.26048	-8.38133	-8.07384	-7.38531	-3.99719	-4.13248	-4.04686	-5.84641	-5.21395	-6.7876	-1.83179	-1.71488	-2.32456	-2.35761	-2.80072	-2.45082	-10.895	-7.21349	-7.28164	-10.969	-8.45484	-6.14706	-11.4299	-6.74975	-7.21607	-5.54574	-12.0676	-11.5414	-7.08204	-9.42655	-10.8907	-7.18666	-6.83259	-8.14802	-3.51978	-4.55098
3.22349	3.01139	3.00154	3.03038	3.22341	3.50562	2.42227	3.0241	2.78742	2.94055	2.62744	2.85524	2.92566	3.29247	3.3228	3.02007	2.77292	3.00294	1.92126	1.8419	1.80409	1.11641	1.24614	1.20424	3.50691	3.7195	3.30933	3.56915	3.39962	3.35326	2.77356	2.84816	3.15258	2.91374	2.76514	2.8214	2.27203	2.5268	2.43353	2.63492	2.86864	2.92372	3.40328	3.28816	3.08725	3.05629	3.30811	3.30497	2.5604	2.76397
0.149914	-0.0395921	-0.195724	-0.0146173	0.447043	0.313519	-0.539598	0.325841	-0.391477	-0.288693	-0.486384	-0.210182	-0.441052	0.227137	-0.0908185	-0.260864	-0.539055	-0.467405	-3.57376	-2.98326	-3.0937	-4.14489	-1.1096	-1.18354	-0.506681	-0.260583	-0.860204	-0.980847	-1.37729	-0.863075	-2.14019	-1.791	-2.7512	-1.95727	-2.0963	-1.99515	-3.19343	-2.5857	-2.98295	-1.89641	-1.62442	-1.81219	0.623844	0.632529	0.0824284	0.248728	0.579171	0.49312	0.814292	0.379594
-3.42103	-3.30601	-3.53967	-3.8503	-3.39152	-2.9085	-4.68019	-3.86425	-3.99004	-3.94168	-4.8508	-4.48406	-3.10195	-3.20551	-3.38572	-3.09896	-4.31284	-3.44161	-4.64021	-5.46686	-5.12181	-5.41815	-5.2768	-4.87327	-2.33967	-2.31044	-2.71024	-2.25911	-1.98258	-1.70441	-3.62073	-3.18981	-3.88652	-3.02987	-3.23943	-3.38327	-3.28331	-3.07061	-3.3023	-3.37678	-2.74023	-2.43383	-5.31079	-6.31707	-5.89187	-5.72756	-6.17427	-4.118	-3.49006	-3.25251
-3.97029	-3.12012	-2.69316	-2.48797	-2.53993	-2.78984	-3.85313	-3.24493	-3.06596	-3.19641	0.498705	-3.54659	-2.63794	-3.28285	-2.87446	-3.15936	-2.90074	-4.08573	-2.82148	-2.60799	-3.27772	-1.0543	-1.12813	-1.11525	-2.46763	-2.19203	-1.91748	-2.2443	-2.28923	-2.21013	-2.94824	-3.87799	-3.55346	-3.78707	-3.31999	-2.8142	-2.74786	-3.39821	-3.1458	-3.41299	-3.68357	-3.13787	-2.43127	-2.95418	-2.60377	-2.9615	-3.13846	-3.13557	-2.33796	-2.57978
-3.06041	-3.34011	-3.52293	-3.23128	-2.99577	-3.36267	-3.66315	-4.1949	-3.60492	-3.23235	-4.01969	-3.76296	-2.20736	-2.2453	-2.19272	-2.35383	-2.32383	-2.56713	-3.89368	-4.13447	-4.9974	-5.19021	-6.26902	-6.14204	-2.93467	-2.63496	-2.83234	-2.79997	-3.09635	-3.24903	-3.6601	-3.61122	-3.52018	-3.36329	-3.51209	-4.30881	-3.86684	-3.54885	-3.84547	-3.11152	-3.09659	-3.32706	-3.89818	-3.60788	-4.7385	-4.60309	-3.46506	-4.86086	-3.65879	-3.5735
-3.59679	-3.5929	-3.90521	-3.09497	-3.35339	-3.30127	-3.01277	-2.61511	-3.1206	-3.01912	-3.60964	-3.18491	-2.62811	-2.81326	-2.93884	-3.00866	-2.51753	-2.20271	-4.599	-4.09513	-2.53366	-4.2358	-3.99645	-3.66544	-2.95893	-4.01083	-3.06248	-3.26311	-3.15687	-2.89636	-3.25058	-3.19208	-2.48289	-3.8682	-3.34559	-2.90089	-3.46092	-3.69947	-3.06238	-3.43958	-2.77318	-3.42854	-2.31278	-2.36631	-2.26911	-2.18924	-2.49611	-3.17845	-2.30648	-2.00882
-3.20555	-4.25998	-3.98146	-3.75991	-3.65798	-3.52102	-4.13217	-4.60739	-4.98384	-4.33486	-4.01433	-4.51384	-2.8757	-2.93568	-3.14329	-2.912	-2.97982	-2.22285	-5.04572	-4.2296	-4.3709	-5.31502	-5.34563	-5.32383	-4.60773	-5.2042	-5.5842	-5.44826	-4.84378	-4.29987	-4.01324	-4.39041	-3.73776	-4.87644	-4.21762	-3.5458	-5.81252	-4.49078	-4.49819	-4.72442	-5.9463	-4.65447	-3.70333	-3.6026	-4.0207	-2.75033	-3.70548	-3.35073	-5.83739	-4.19157
-2.15575	-2.06558	-1.7296	-1.87368	-1.60089	-1.7115	-1.78814	-1.59119	-1.61423	-1.61415	-1.75714	-1.67146	-2.02303	-2.28211	-2.12544	-3.04179	-2.14203	-1.89354	-3.33125	-2.73637	-3.07724	-2.04894	-2.82017	-3.17421	-1.85782	-1.8488	-1.53073	-1.48893	-1.46552	-1.26836	-1.42093	-1.83251	-2.27817	-1.72716	-1.46526	-1.24732	-2.2508	-1.85329	-1.81441	-1.79433	-1.92075	-1.8123	-2.46892	-1.9678	-2.85725	-1.92821	-2.26283	-2.28941	-1.70895	-1.48067
-1.90663	-2.23259	-2.33044	-2.19937	-1.56935	-1.30082	-3.55683	-3.10922	-3.27269	-2.15521	-3.13434	-2.77692	-2.81369	-2.2429	-2.35885	-3.74946	-3.97753	-3.69587	-2.87454	-3.36554	-4.76332	-3.79195	-3.55004	-3.12883	-2.4828	-1.91645	-2.98416	-2.66507	-2.65933	-2.81235	-2.74472	-3.09196	-3.48577	-3.02097	-3.02643	-3.07683	-3.46684	-3.37757	-4.86021	-4.53932	-3.9555	-4.21212	-2.52705	-2.69182	-3.05637	-2.24059	-1.96719	-1.22944	-2.47815	-2.90634
-0.160897	-0.00917403	-0.547792	-0.108205	-0.153117	-0.552076	-0.379776	-0.111543	-0.50862	0.0252986	-0.511355	-0.301639	-0.287273	-0.142215	-0.316194	-0.42361	-0.878633	-0.728721	-1.8356	-2.21107	-1.70209	-1.69959	-2.03696	-1.6004	-1.0075	-0.858246	-0.74118	-0.447009	-0.530613	-0.925712	0.056723	-0.533821	-1.04995	-0.369585	0.262629	-0.584789	-0.899551	-1.24127	-0.802541	-0.684583	-0.866616	-0.794391	-0.556468	-0.807273	-0.384851	-0.728487	-0.721289	-1.2267	-0.0694018	-0.35622
-1.00401	-1.4267	-1.28049	-1.37612	-1.02114	-0.716134	-1.27384	-1.20027	-1.25365	-1.39809	-1.30298	-1.27341	-1.09524	-0.981882	-0.797651	-1.17644	-1.28552	-1.17137	-4.00788	-3.47026	-3.28567	-3.51878	-4.21432	-2.86642	-0.379381	-0.605724	-0.521717	-0.673859	-1.01223	-0.781483	-1.68272	-1.611	-2.19832	-1.43382	-1.72317	-1.45895	-1.55402	-1.45469	-1.43277	-1.74789	-1.45752	-1.47088	-1.30391	-1.34742	-1.58668	-1.35591	-1.11383	-0.945885	-0.873162	-0.920754
-3.63637	-3.96098	-6.33363	-5.01879	-5.49854	-5.29315	-6.67135	-5.6094	-6.19734	-6.42079	-4.77608	-4.80728	-6.07067	-7.54419	-7.14865	-4.84266	-5.82301	-6.6425	-6.13113	-6.26453	-7.00042	-5.71604	-6.36035	-5.19331	-6.03854	-3.49781	-5.27193	-5.48995	-6.48812	-6.48604	-4.19574	-4.31108	-4.77659	-4.33781	-3.87895	-3.97638	-5.03507	-4.41986	-4.44991	-4.79408	-4.41083	-4.25845	-4.30087	-4.58086	-4.5723	-5.38864	-4.56457	-5.13305	-4.8505	-4.41861
-0.860073	-1.08709	-1.06872	-1.08469	-0.730846	-0.629912	-1.07382	-0.786907	-0.55767	-0.915728	-1.30253	-1.26161	-0.792813	-0.554654	-0.728293	-0.804363	-1.04695	-0.472742	-2.17874	-1.9827	-1.671	-1.32655	-1.43995	-1.72958	0.274764	0.226224	0.389273	0.227981	0.343218	0.431934	-0.899572	-0.915597	-1.04481	-1.11928	-0.84475	-0.887173	-1.09263	-0.681214	-0.848781	-0.745327	-1.02281	-0.983046	-1.69892	-1.4015	-1.49566	-1.36582	-1.50627	-1.40051	-0.349062	-0.622168
1.1832	1.08045	1.22851	1.02637	1.2598	1.0489	0.892931	1.3345	1.05937	0.705197	0.458767	0.606667	0.293288	0.0854741	-0.182854	-0.398344	-0.501972	-0.154558	-2.05403	-2.3147	-2.07761	-0.865997	-1.16626	-0.764478	-3.18085	-2.63808	-3.79517	-3.43846	-3.90838	-2.64833	-1.75474	-1.23432	-2.33725	-0.973564	-1.26886	-1.31117	-0.983195	-1.23035	-1.41787	-1.31914	-1.18698	-0.744811	-0.321045	-0.487668	-0.67676	-0.253342	-0.0540294	0.0673548	-0.429375	-0.43643
-1.19671	-1.8351	-2.02082	-1.88454	-1.32327	-1.31576	-2.69947	-1.98387	-2.53271	-2.42921	-2.65857	-2.12152	-2.30541	-1.94099	-1.91488	-2.10362	-2.58822	-2.17567	-1.93466	-2.3775	-1.90717	-3.05735	-2.49843	-2.13583	-1.28844	-1.24845	-1.63145	-1.5368	-2.129	-1.58564	-2.96625	-2.75141	-3.68763	-2.59474	-3.08016	-2.56745	-2.86413	-2.50969	-3.51955	-2.90632	-2.4587	-2.25898	-2.38015	-2.2524	-2.72938	-2.86027	-2.46675	-1.79531	-3.45069	-3.02522
4.09464	4.40561	4.31332	4.33744	4.4058	4.21841	4.29295	4.2569	4.26184	4.47658	4.34936	4.46083	3.35531	3.16615	3.30922	2.97233	3.06404	2.95425	3.04079	3.24057	3.36369	3.89243	3.78883	3.81295	4.16003	4.20606	4.38742	4.14064	4.18781	4.12171	3.92289	3.75975	3.24094	3.76734	3.99942	3.9429	3.82649	3.54845	3.80065	3.82166	3.78722	3.84384	3.85607	3.83182	3.84036	3.65509	3.64534	3.38252	4.13849	3.94228
-0.419304	-0.282439	-0.557041	-0.523695	-0.298611	-0.341907	-0.742484	-0.466397	-0.739594	-0.472033	-0.262055	-0.493389	-1.72427	-1.61743	-1.57006	-1.81994	-2.3152	-1.4411	0.133763	-0.108946	-0.649861	-0.746961	-0.859379	-0.976386	-0.026904	0.212873	-0.0195681	-0.266416	0.100002	0.215461	-0.24712	0.275973	-0.613867	0.418321	-0.113947	-0.322562	-0.778987	-0.882079	-0.930939	-1.12193	-0.137221	-0.550998	-0.921805	-0.836395	-0.846981	-0.578508	-0.666088	-0.706488	-0.567514	-0.621933
2.23175	1.99895	2.17066	2.18561	1.88748	2.32375	2.18221	2.25824	2.06817	1.83488	1.94083	1.9448	1.40878	1.65028	1.60652	1.81437	1.68661	1.95509	3.05728	3.01239	2.7174	2.55341	2.68972	2.6728	1.56783	1.44263	1.19502	1.22384	1.3567	1.36208	0.384581	0.348437	0.449993	0.650549	0.348549	-0.136106	0.364395	0.390149	0.375554	0.432387	0.592539	0.270727	1.70295	1.67703	1.33789	2.17476	2.07782	2.49216	-0.662061	-1.0493
-7.43229	-7.52468	-7.40609	-7.98684	-7.63468	-6.31415	-5.80679	-6.76022	-9.56452	-5.7983	-6.79672	-8.5388	-2.91623	-3.3245	-3.08321	-3.24685	-3.46981	-3.69512	-4.60378	-4.46931	-4.49048	-3.59913	-4.89217	-5.27855	-4.55545	-4.71505	-4.91937	-5.55322	-5.06536	-5.46531	-5.00175	-4.98676	-7.73259	-4.56202	-5.15583	-5.22888	-4.0082	-5.00996	-4.93949	-5.03809	-4.9363	-4.62285	-3.91833	-4.84702	-3.877	-4.69012	-4.8625	-4.81819	-4.27112	-4.92372
-2.13913	-2.9772	-2.73188	-2.99033	-2.14548	-2.65042	-3.49696	-2.14952	-3.31571	-2.62927	-3.63066	-3.27543	-3.07381	-2.93034	-3.44809	-3.28438	-3.59735	-3.56446	-4.15019	-4.17599	-3.86899	-4.17005	-3.78227	-4.16411	-4.67869	-4.52923	-5.32867	-5.05676	-5.85249	-5.15763	-3.31707	-3.46132	-3.43778	-3.17252	-4.00111	-3.67221	-4.40069	-3.92228	-4.03038	-3.81967	-2.80306	-3.06351	-3.26796	-2.75775	-3.588	-4.03576	-3.05009	-2.42974	-3.26844	-2.87634
-2.70505	-2.22708	-2.25828	-2.24115	-2.06438	-2.1427	-1.77833	-1.67017	-1.40519	-2.43287	-2.15138	-2.47915	-3.63106	-4.33893	-3.85514	-3.80181	-3.5969	-3.16336	-4.71761	-4.23448	-4.55847	-4.98394	-5.00726	-5.37049	-6.40798	-10.3858	-6.86656	-5.12411	-4.91277	-7.22468	-5.03155	-4.81815	-4.8335	-4.99251	-4.88186	-4.91796	-4.22614	-4.28759	-4.90396	-4.60752	-4.7016	-4.10542	-3.81355	-3.62461	-3.51472	-4.10547	-3.46007	-3.60263	-4.22187	-4.14915
-5.59888	-5.45137	-5.7018	-5.42098	-5.55286	-6.02666	-5.02081	-5.28957	-5.04296	-5.54628	-7.5834	-5.54211	-3.74838	-4.20339	-3.96005	-3.86862	-3.78715	-4.10918	-4.72021	-4.5262	-3.89538	-5.88908	-4.74943	-5.61336	-5.28524	-4.42499	-5.2118	-4.66815	-4.34896	-4.30678	-3.22145	-2.84134	-4.01431	-3.31684	-2.75104	-2.43252	-3.00519	-2.61015	-2.79635	-2.76233	-3.50356	-2.96513	-4.34964	-4.02708	-4.03674	-3.9379	-3.54389	-3.91175	-4.00473	-4.03503
-1.93757	-3.74246	-3.58094	-3.60058	-3.4742	-2.45179	-3.46236	-3.73472	-3.46673	-3.56221	-3.70946	-3.23434	-4.89204	-4.03206	-3.84365	-3.89077	-3.74361	-3.25872	-3.99543	-4.15841	-3.29517	-3.87912	-4.48419	-3.98415	-3.30713	-2.6161	-3.5718	-2.7371	-3.24814	-3.13186	-4.67767	-4.78242	-5.02773	-4.80902	-4.61817	-4.42253	-4.03518	-4.3735	-4.61505	-3.96406	-4.15054	-3.77714	-2.90393	-2.68543	-3.126	-2.96464	-2.767	-3.05172	-4.36276	-4.05682
-1.52153	-1.98776	-1.88345	-1.85509	-1.375	-1.45056	-1.95246	-1.40258	-1.55967	-1.80907	-2.24228	-2.22659	-0.622231	-0.430696	-0.49005	-0.747669	-1.06926	-0.817872	-0.768402	-0.728897	-0.445382	-1.05594	-0.984273	-0.971721	-1.60921	-1.3669	-1.39032	-1.48371	-1.40686	-1.49584	-0.79383	-0.922899	-2.45908	-1.19952	-1.0368	-1.22379	-1.30217	-1.10772	-1.25866	-1.29773	-1.23927	-1.0663	-1.23266	-1.03046	-1.41962	-0.900547	-0.817313	-0.904575	-0.716173	-1.01141
-4.75443	-4.20101	-4.03161	-4.05631	-4.41517	-6.31308	-3.9952	-4.9301	-4.82039	-5.60589	-3.73956	-4.19858	-3.63344	-3.52456	-3.36235	-3.38048	-3.02219	-2.73176	-5.24448	-4.59423	-6.39567	-5.64067	-6.17567	-4.75907	-4.62712	-4.90276	-4.83692	-3.91925	-4.27267	-4.69678	-5.82484	-6.04756	-5.8969	-5.5412	-5.34887	-5.32261	-5.33901	-4.95746	-4.85022	-7.15447	-6.24622	-6.67836	-4.69646	-4.23061	-4.00105	-3.42271	-3.92192	-2.88286	-5.27379	-5.59583
3.31701	3.54804	3.48297	3.49751	3.82745	3.67769	3.68723	3.89938	3.78832	3.51046	3.43594	3.48225	2.67169	2.65705	2.89548	2.78198	2.89777	3.10584	2.94637	2.85899	3.19809	2.6734	2.69186	2.50729	2.38214	2.2844	2.19555	2.35507	2.40072	2.42863	3.32634	3.23261	2.16533	3.36189	3.36203	3.29521	3.16222	3.24731	3.36165	3.15787	3.13966	3.13998	2.6817	2.55838	2.45754	3.14266	2.79035	2.93329	3.73937	3.54863
0.458967	-0.00130284	0.19426	0.406998	0.558993	0.784499	0.282697	0.544226	-0.0878996	0.119674	0.151085	0.0184408	1.33514	1.91977	1.62999	1.79822	2.2027	2.0289	3.04574	3.0212	2.96339	2.70631	2.65382	2.47232	1.9278	1.95218	1.47755	1.94409	1.89607	1.93881	2.73545	2.7517	2.67852	2.78719	2.64432	2.6839	2.7752	2.80581	2.5999	2.66387	2.60768	2.82124	0.599452	0.508077	0.596009	1.53481	1.4627	1.51082	2.0423	2.24897
2.89911	3.22327	3.07389	3.24598	3.26568	3.12453	3.64677	3.80855	3.86427	3.19208	3.42035	3.18808	1.84069	1.91006	2.03026	2.00338	2.06199	1.8959	1.26533	0.965698	1.02494	0.456994	0.363247	0.412514	1.5496	1.36711	0.85707	1.42774	1.56485	1.61725	2.05519	2.15569	2.30662	2.38924	2.14654	2.15471	2.07007	2.27423	2.17784	2.51273	2.50525	2.36942	2.17007	2.10726	2.31488	2.24136	2.17282	2.47951	3.08128	3.18352
2.97461	2.97699	2.83065	2.96729	2.88511	2.81569	3.27519	3.28896	3.32332	2.95986	2.97483	2.90644	2.88147	2.73166	3.03844	2.82726	2.84409	3.01942	3.95962	3.95053	4.07463	3.61481	3.59727	3.48568	3.35998	3.22198	3.33722	3.46658	3.48217	3.51238	2.57928	2.62161	1.7675	2.59533	2.82525	2.64117	2.67743	2.60547	2.74916	2.55104	2.4867	2.61341	2.81815	2.90488	2.94617	3.11015	3.04416	3.02282	3.13893	2.75575
0.279147	0.338026	0.143797	0.425692	0.41515	0.537667	0.699324	0.81996	0.735653	0.160416	0.299844	0.0865423	-0.794939	-0.759084	-0.764541	-0.766187	-0.753812	-0.899464	0.971957	0.981648	1.17443	0.955201	0.945527	0.836866	-0.606825	-0.400293	-0.737349	-0.748287	-0.891403	-0.779149	-0.359063	-0.55399	-1.65554	-0.285582	-0.457162	-0.249429	-0.446831	-0.542397	-0.61607	-0.457226	-0.396873	-0.436878	-2.656	-2.82926	-3.1946	-2.87871	-3.14393	-3.36365	-0.743833	-0.703148
0.00926824	0.11079	-0.00776299	0.163212	0.0598364	-0.297081	0.695383	0.834742	0.841802	0.110579	0.231287	-0.0559022	-0.930679	-0.961877	-0.588226	-0.533453	-0.525416	-0.359951	0.314727	0.251361	0.580098	0.31067	0.0723678	0.287564	-1.28952	-2.32969	-2.15802	-1.31955	-1.09987	-1.87654	-1.38014	-0.832129	-2.62364	-0.963743	-0.804051	-0.854716	-1.14152	-1.10223	-0.945695	-1.14266	-1.17147	-1.09434	-2.26377	-2.48537	-2.6809	-1.22927	-1.17744	-1.17653	-1.28156	-1.6187
-2.61648	-2.45599	-2.60571	-3.02478	-3.11831	-2.95799	-2.00166	-2.5813	-2.13894	-2.40053	-2.08644	-2.55303	-1.57257	-2.32825	-2.01327	-1.40639	-1.33575	-1.41139	-3.02023	-2.12042	-2.8048	-2.27428	-2.77414	-2.70835	-1.71046	-1.78903	-1.36064	-1.26896	-1.07789	-1.22138	-0.543758	-0.457269	-0.956699	-0.430909	-0.55605	-0.21586	-0.138715	-0.0342742	0.055204	-0.650785	-0.46315	-0.50523	-2.70095	-2.51828	-2.4648	-1.52395	-2.24157	-2.36122	-2.87516	-3.23576
5.39458	5.33087	5.21537	5.48612	5.46881	5.30432	5.45751	5.56027	5.55556	5.36628	5.07462	5.35558	5.70286	5.66767	5.59385	5.73327	5.68316	5.74081	5.65391	5.63644	5.59294	5.26227	5.39973	5.37853	5.02669	5.0676	4.99112	4.98107	4.95218	4.95692	4.84388	4.75846	4.94583	4.60714	4.63013	4.68709	4.61117	4.52373	4.85917	4.68608	4.55533	4.6955	5.50576	5.51073	5.52056	5.42486	5.68083	5.71494	5.66934	5.73051
6.37877	6.17923	6.01988	6.19371	6.47824	6.38753	6.08155	6.12272	6.02115	5.93979	5.85548	6.0971	6.37864	6.43059	6.31947	6.51655	6.30868	6.56797	6.4359	6.31864	6.40135	6.01071	6.19615	6.28178	6.14286	5.99362	5.92554	5.98194	5.75517	5.93704	5.40448	5.54853	5.96213	5.76451	5.41939	5.62902	5.43358	5.44456	5.27235	5.50169	5.61127	5.67106	6.42184	6.38124	6.38081	6.33748	6.52994	6.55692	6.11299	6.60816
3.57415	3.36288	3.45554	3.64651	3.85943	3.23753	3.21248	3.72977	3.57315	3.71742	3.67401	3.54656	3.51024	3.98667	3.9036	3.84588	4.01736	4.12158	3.63251	3.99119	3.61769	3.58095	3.3275	3.19089	3.62474	3.58152	3.62074	3.59692	3.58291	3.77274	2.84315	2.90431	3.03737	3.11631	2.71237	3.11829	2.51014	2.93465	2.81372	2.83192	3.1876	3.03237	4.00466	3.92819	3.47206	3.69813	3.94604	4.14553	3.66986	4.24514
0.852787	0.833135	0.247294	0.425426	0.95553	0.797773	0.754519	0.561098	0.899697	0.803219	0.449175	0.333508	0.71286	0.86789	-0.0957707	1.00189	0.998525	1.43045	0.629496	1.31897	1.00828	0.435574	0.584556	0.744797	0.798878	0.762124	0.284426	0.879708	0.709552	0.682663	-0.341692	-0.32833	-0.210912	-0.229316	-0.0705697	-0.158965	-0.878755	-1.20189	-0.101379	0.125953	-0.113534	-0.077373	0.72592	0.792634	0.263141	0.893081	0.982991	0.937391	0.91821	1.29274
3.56697	3.5934	3.05563	3.43522	3.51096	3.7713	2.70998	3.44523	3.04348	2.93185	2.32463	2.48636	3.66226	3.87196	3.44948	3.34411	3.49352	3.61285	3.12881	2.97011	3.0408	2.84082	2.6064	2.81659	2.84566	2.74791	2.1607	2.95	2.66049	2.76731	2.51408	2.74733	2.86283	2.77401	2.33102	2.63796	2.28298	2.5181	2.19096	2.55137	2.66437	2.54419	3.4709	3.34149	3.11002	3.28106	3.51078	3.53377	3.81259	3.84245
2.64482	3.05841	2.71286	2.94693	2.88746	2.65745	3.45823	3.11728	3.4778	3.04196	3.44201	3.28601	2.78613	2.94487	2.0741	3.45564	3.70806	3.62521	3.3456	3.68574	3.34063	3.12165	3.27555	3.17426	2.66022	2.63077	2.4835	2.55176	2.72735	2.71157	1.53159	1.34247	2.11588	1.49207	1.8963	1.47246	2.56905	2.63904	1.90527	2.53724	2.24362	2.23177	3.07507	3.23504	3.16263	2.95925	2.971	2.6342	3.20511	3.20137
3.63829	3.60724	3.70797	3.77128	3.86826	3.84582	4.24991	4.03958	4.33686	4.21356	4.23689	4.06661	3.97675	4.11147	4.04918	4.53438	4.47965	4.59902	4.45405	4.35716	4.1213	3.92823	3.95694	4.00557	3.72737	3.68437	3.38549	3.58486	3.61865	3.64948	3.03765	3.05243	3.44305	3.08793	3.21975	3.13794	3.38228	3.16678	3.30029	3.29176	3.10381	2.8433	3.76221	3.64006	3.77821	4.10696	3.65793	3.59501	3.5052	3.60961
0.893131	0.413078	-0.19263	-0.0557294	0.195914	-0.347895	0.748722	0.138843	0.252596	-0.112082	0.571068	0.0428505	0.791382	0.487715	-0.537962	1.31096	0.404211	0.627505	-0.163351	0.741115	-0.847621	0.147036	0.385189	0.347566	0.160241	0.326717	-0.277524	0.81285	0.531282	1.00796	-0.531328	-0.200412	-0.499181	-0.564171	-0.316981	-0.419577	-0.501907	-0.295151	-0.302952	-0.0984223	0.063	-0.182562	0.761205	1.02244	1.01461	1.21542	1.07386	0.596894	1.34657	1.61412
1.47807	1.67507	1.41921	1.72948	2.00457	1.46913	1.51481	1.47376	1.21451	1.43635	1.44243	1.60884	2.12794	2.2982	2.00893	1.87894	1.74032	1.58907	2.18103	1.71357	1.67351	1.0922	1.06655	1.2542	1.17609	1.14805	0.80573	1.09094	1.01142	1.35521	-0.0588982	0.661459	1.40047	0.255221	0.872096	0.0676398	0.35648	0.13959	0.647237	1.12416	0.959509	0.900587	1.73903	1.8235	1.81439	1.81465	1.68249	1.8052	1.34227	1.86518
3.79557	3.99391	3.96389	3.95749	4.08864	4.15423	4.05354	4.25415	4.24126	4.08226	4.30929	4.10566	4.43592	4.53602	4.3688	4.57049	4.62577	4.83639	4.53016	4.56919	4.23428	3.67352	3.63591	3.55344	3.98331	3.95113	4.07943	4.07937	3.88628	3.89529	3.6178	3.52758	4.11795	3.5688	3.76964	3.51957	3.34091	3.37684	3.81412	3.50977	3.4111	3.42243	4.37674	4.33977	4.31192	4.55876	4.4752	4.33298	4.46306	4.60773
3.39385	3.88931	3.74963	3.77436	4.07441	3.8379	4.00198	4.05507	4.10959	3.93757	3.78357	3.87223	4.37276	4.33622	4.27931	4.46926	4.34226	4.45176	4.3753	4.28772	4.28963	4.14176	3.98478	3.97163	3.81288	3.67765	3.90917	3.96041	3.73634	3.99312	3.50055	3.61213	3.77993	3.64157	3.71891	3.56243	2.90446	3.17612	3.83676	3.4518	3.61854	3.50735	4.22343	4.14696	4.241	4.582	4.36233	4.17014	4.33349	4.68973
-5.13803	-3.26069	-3.56935	-3.12823	-5.79982	-3.81057	-2.89073	-3.25642	-4.2131	-3.70353	-2.92117	-3.23169	-1.4791	-1.86848	-1.8459	-1.87377	-1.80731	-1.76131	-1.53405	-2.00058	-3.43878	-2.321	-1.99767	-2.04254	-1.96294	-2.07849	-1.97887	-2.09365	-2.52753	-2.69306	-2.52153	-1.66207	-1.31754	-2.26666	-1.86073	-2.20904	-2.74446	-2.47156	-2.26056	-2.31238	-1.46839	-2.18045	-3.19719	-3.90633	-2.49744	-5.68358	-2.34902	-2.56739	-1.90366	-1.47871
-3.12576	-3.84281	-3.79963	-4.36014	-2.83271	-2.61869	-3.15331	-2.49776	-3.0905	-3.42725	-4.04431	-3.54995	-1.61172	-1.53054	-1.56142	-1.85995	-1.95686	-1.62305	-2.13405	-2.08567	-0.780817	-2.41226	-2.51798	-2.25178	-1.92098	-2.17983	-2.8592	-2.95808	-2.86124	-2.11982	-2.24229	-2.72604	-3.16318	-2.85127	-3.09091	-2.92951	-2.71931	-3.0991	-2.67019	-1.91071	-2.53735	-2.41485	-2.13249	-1.72318	-2.43248	-1.69627	-1.47772	-1.75676	-2.58439	-3.12559
-0.663193	-0.449334	-0.264221	-0.508597	-0.272097	0.173622	-0.938461	-0.2872	-0.516211	-0.92266	-1.5448	-1.28904	-1.03779	-0.644199	-0.642026	-0.263334	-0.559164	-0.352594	-0.338062	-0.621078	-0.644145	-1.50447	-1.70747	-1.53247	-0.780026	-0.56574	-1.0388	-0.480284	-0.680299	-0.469477	-1.37669	-1.09081	-1.33198	-0.324889	-1.44424	-1.44815	-1.33581	-0.92868	-1.92942	-1.69991	-1.16	-0.863241	-0.153791	-0.259478	-0.923999	0.391325	0.27703	0.79905	-2.41704	-0.926239
-0.674445	-0.331303	-0.392879	-0.387737	-0.271837	0.0450811	-0.526422	-0.569606	-0.244417	-0.474035	-0.275634	-0.71345	-0.534061	-0.600928	-0.601664	-0.284935	-0.138421	0.322112	0.0452819	0.0668524	-0.0571397	-1.03131	-1.30417	-1.12682	-0.883612	-0.891023	-1.39139	-0.417259	-0.494366	-0.246183	-1.37969	-0.728644	0.0491134	-0.773004	-0.793505	-0.919023	-1.03166	0.448075	-0.868468	-0.727984	-0.424438	-0.589152	-0.202993	0.000983234	-0.0611965	0.264738	0.255724	0.0138605	-2.361	-1.24946
-0.235101	-0.292934	-0.457088	-0.376793	-0.180553	-0.445122	-0.462113	-0.0626044	-0.340876	-0.519261	-0.613977	-0.535364	-0.913143	-0.766732	-0.470467	-0.581942	-0.858255	-0.548506	0.330937	0.0384825	0.351687	-0.44361	-0.316173	-0.32594	0.18489	0.373516	0.0176813	0.135975	0.218113	0.251942	-1.55802	-1.36985	-2.39944	-1.21367	-1.44063	-1.39356	-1.4227	-1.36567	-1.38734	-1.52891	-1.18999	-1.18419	0.362401	0.424301	0.207477	0.79313	0.873844	1.14026	-0.2981	-0.240338
-2.07029	-2.43371	-2.27764	-2.29127	-1.54245	-2.3125	-2.7789	-1.75563	-2.45687	-2.39166	-3.06115	-3.05087	-2.84388	-2.16607	-1.71148	-2.50701	-2.63639	-2.46999	-1.95542	-2.21179	-2.02233	-3.21408	-3.43373	-3.06449	-2.74008	-2.50058	-2.81764	-2.8109	-2.70624	-3.47762	-3.30834	-2.51984	-4.01307	-2.24447	-1.89401	-2.55779	-2.9679	-2.6135	-3.01638	-2.81971	-2.48941	-2.39608	-2.60808	-2.64788	-3.24475	-2.29582	-2.30168	-1.42357	-2.62867	-2.6764
1.38592	1.3698	1.30878	1.2356	1.98635	1.58324	1.43137	1.62693	1.74282	1.36478	1.3081	1.51352	0.988309	1.49707	1.19432	1.4119	1.41766	1.3226	1.80832	1.74557	1.64228	1.05494	1.30595	1.40768	1.65361	1.66735	1.41733	1.49626	1.43844	1.35266	0.606833	0.455977	0.983654	0.609135	0.486718	0.533672	1.14414	0.440894	0.452233	0.790269	0.638344	0.759152	1.9876	1.80759	1.99683	2.36679	2.04688	2.16731	-0.294998	0.820084
-0.364582	0.0760511	0.261603	0.0894055	0.011546	-0.332373	0.773904	0.570922	0.561559	0.342657	0.272136	0.421331	0.379751	0.0278132	0.25241	0.617382	0.806317	0.882229	1.00976	0.983902	1.23157	-0.0517349	0.186645	0.51835	0.111598	-0.106353	0.276791	0.135004	0.26076	0.135923	-0.5132	-0.359156	-0.580497	-0.499149	-0.358534	-0.362631	0.0523866	-0.108989	-0.0600802	-0.144172	-0.325543	-0.332451	0.877129	1.18317	1.08617	1.4749	0.730963	1.34615	0.0814573	-0.331422
2.44881	2.37632	2.16698	2.33938	2.56517	2.57356	2.10505	2.41604	2.29018	2.2035	1.83238	2.11887	2.47608	2.22462	2.3461	2.50412	2.36993	2.51005	1.74273	1.97176	1.93715	1.95126	2.04814	2.19938	3.93858	4.03433	3.83989	4.02211	3.96625	3.90898	2.48225	2.55279	2.16284	2.47003	2.08993	2.57457	2.44165	2.4099	2.40388	2.40658	2.68966	2.83645	2.63707	2.65044	2.22257	3.02857	3.23496	3.41444	1.89553	2.43786
-1.65936	-1.17383	-1.33625	-1.50363	-1.41669	-1.78245	-2.43148	-1.40095	-1.08003	-1.03512	-1.37352	-1.11489	-0.810319	-1.33239	-3.98486	-1.54811	-1.18724	-1.63848	-1.79995	-1.54992	-4.01961	-1.96719	-1.60002	-1.24857	-1.31394	-1.24427	-1.09127	-1.1876	-1.24597	-0.904184	-1.22299	-1.47031	-0.97236	-1.40979	-1.14769	-1.43791	-1.22778	-1.63525	-1.26014	-1.01691	-0.984662	-1.17987	-1.2159	-0.962988	-0.786012	-4.19788	-1.47678	-1.79842	-1.46061	-1.80953
0.507573	0.279696	0.158312	0.633393	0.641916	0.560399	0.536982	1.06899	0.791097	0.632427	0.517904	0.718766	0.513988	0.260178	0.413624	0.817675	0.613511	0.300319	0.894296	0.639971	1.12063	0.477815	0.711058	0.969758	2.33297	2.2799	2.59565	2.5291	2.35924	2.62329	0.610345	0.679823	0.292447	0.743899	0.674023	1.12039	0.785865	0.751827	0.878252	0.961003	1.10075	1.16282	1.4132	1.19295	1.33276	1.7586	1.9081	1.90813	0.453844	0.1173
0.632634	1.11796	1.16997	1.09187	0.806236	0.890748	1.1274	1.21711	1.06804	1.15205	1.07426	1.09426	1.04803	1.3149	1.0708	1.60459	1.91168	1.90615	0.607531	0.729941	0.419453	0.189607	0.722072	0.598581	2.00969	2.03	1.74987	1.96424	1.41408	2.37768	1.27106	1.19544	0.946868	0.537363	1.00654	0.715904	1.29919	1.56831	1.03533	0.934739	1.08454	0.0135886	1.97811	2.45227	2.57745	2.50189	2.57526	2.24267	0.859542	0.658822
-1.14746	-1.01349	-1.51019	-1.23992	-0.457017	-0.181759	-0.927719	-0.450969	-1.21679	-0.160276	-1.20423	-1.32388	0.695971	0.553544	0.554913	0.55256	-0.277319	-0.170331	-0.888173	-0.527838	-1.43838	-0.940419	-0.257517	-0.559746	0.583995	0.681474	0.755549	1.14094	0.859678	0.919301	0.434708	0.702996	1.2746	1.00783	0.600815	0.611432	0.442446	0.155028	0.776856	0.953744	0.885656	0.905406	1.1703	0.889327	0.872043	1.29433	1.66084	1.50916	-0.75969	0.576024
1.13107	1.12815	1.30352	1.20149	0.896691	0.781308	1.5433	1.20997	1.61706	1.32614	1.47811	1.38248	1.32536	1.10752	0.971212	1.31083	1.57211	1.68839	1.48194	1.38194	0.572995	1.60321	1.39918	1.17935	2.69889	2.50673	2.87523	2.77911	3.09186	2.99734	1.76004	1.66852	1.91788	1.61454	1.62899	1.80758	1.40683	1.54311	1.77071	1.20393	1.21549	1.46625	1.61907	1.63347	1.83207	2.12356	1.92155	1.83171	0.584391	0.322473
1.71632	1.03824	0.349229	0.685507	1.26497	1.39694	0.242848	0.725903	0.813268	0.251292	0.59254	0.135085	0.391125	1.11623	0.17103	1.08256	0.29439	1.23504	0.3746	0.967531	0.665676	-0.394103	0.720882	0.592719	1.92226	2.38339	1.33893	1.71752	1.88365	2.20602	0.828064	0.979811	0.834208	0.763	0.823936	0.756547	0.028735	0.618325	0.471685	0.865663	0.769127	0.7836	2.04579	2.28602	1.61667	2.38744	2.78535	2.81465	0.3821	1.40293
1.01253	1.28552	1.37461	1.39033	1.25263	1.41407	1.983	1.44444	1.70502	1.54369	1.99551	1.63051	1.16871	1.33206	1.07034	1.76011	1.90153	1.74393	1.33315	1.6543	1.61567	1.44725	1.41798	1.59091	2.99703	2.77576	3.16715	3.05454	3.33434	3.16553	1.97343	1.78642	1.99507	1.80108	2.12788	2.08782	2.01305	2.03569	2.2543	1.76547	1.56321	1.72493	2.09049	1.84493	1.99945	2.72435	2.28299	2.35514	1.2328	1.23654
0.347922	0.367706	0.224819	0.181574	0.244873	0.0776265	-0.305132	0.33268	-0.0303901	0.00591027	-0.356042	0.551475	-0.139754	0.198722	0.0241128	0.155578	-0.200341	0.196295	-0.349696	-0.0143872	0.276136	-0.239147	0.0050687	-0.00154799	0.62958	0.83162	0.371584	0.729037	0.463516	0.759816	0.360619	0.430437	0.0064069	0.657799	0.229355	0.219465	0.145116	0.277832	0.0732353	0.314556	0.397579	0.633082	0.345564	0.562465	0.64762	1.19359	1.26793	1.6602	-0.268804	-0.393333
-5.25272	-5.44792	-4.78382	-5.01255	-5.21421	-4.73752	-3.89306	-3.93229	-3.60924	-4.22414	-4.31641	-4.23752	-3.59986	-4.25479	-4.28793	-3.99252	-3.37528	-3.50199	-2.66224	-2.82543	-3.02707	-2.65577	-2.73951	-3.11093	-4.63282	-4.87128	-5.57098	-5.782	-5.32411	-5.15847	-5.75469	-5.11243	-5.86528	-4.83046	-4.65009	-4.73438	-4.86452	-4.37652	-4.98066	-4.9337	-4.66964	-4.99939	-6.73922	-7.06492	-5.68911	-3.76508	-5.09284	-5.82518	-4.44105	-5.08999
-8.71055	-6.71385	-3.8756	-3.6997	-9.89998	-8.85243	-7.45155	-6.10499	-6.58326	-9.47575	-8.50355	-7.25343	-9.75281	-5.71867	-5.45269	-6.65816	-8.84565	-6.98732	-4.18416	-4.47592	-3.02504	-3.82309	-3.5468	-3.89531	-4.67953	-4.11909	-4.76071	-5.02924	-4.70477	-4.75093	-4.10892	-3.93687	-4.52883	-3.76278	-3.8276	-3.7788	-3.69592	-3.38187	-3.71923	-4.00967	-3.81618	-3.52793	-5.64547	-5.89921	-6.79918	-6.36875	-7.27611	-5.95173	-3.29047	-3.60375
-0.923148	-0.718977	-1.17272	-1.06693	-0.553285	-1.07986	-1.36872	-1.29451	-0.847346	-0.757248	-0.691124	-0.746543	-1.16411	-1.16878	-1.23408	-1.49464	-1.46775	-1.37222	-0.54039	-0.299966	-0.804255	-0.823081	-0.952212	-0.716201	1.52922	1.25166	1.63655	1.37274	1.17548	1.10894	-0.561203	-0.00905902	-0.567495	0.14105	-0.710384	-0.366496	-0.830624	-0.751474	-0.259072	-0.423296	-0.490575	-0.173403	0.175715	0.242372	0.364319	0.74047	0.514808	0.423064	0.684737	0.387842
-1.80284	-1.66211	-1.96877	-1.84731	-1.6089	-2.74411	-1.13975	-1.09109	-0.774461	-1.525	-1.36662	-2.26955	-0.765496	-0.523772	-0.507277	0.0118612	-0.384412	-0.0753903	-0.418411	0.183203	-0.189538	-0.660533	-0.802374	-0.386929	0.0179131	-0.261672	-0.157517	-0.182542	-0.180934	-0.410721	-0.607454	-1.2593	-0.697529	-1.27831	-0.738681	-0.871737	-0.538696	-0.729972	-1.07816	-0.589035	-0.661487	-0.623628	-0.891349	-1.09067	-1.4667	-0.911895	-0.533254	-0.812347	-1.37715	-0.288114
-0.213948	0.150182	-1.10081	0.24234	-0.108763	-0.79317	0.611239	0.0181895	0.832437	-0.789263	-0.293619	-0.472665	-0.0487741	0.680658	-2.37269	0.952358	0.404383	-1.16991	-0.700366	-0.0255112	-0.506137	0.242965	0.147582	0.157194	0.994993	1.49447	0.847691	1.29631	1.75548	1.3308	0.0798321	0.467259	-0.347085	-0.865542	0.0324083	0.0738459	0.574863	0.393031	-0.314367	0.329848	0.90699	0.684201	0.621497	0.715241	0.667615	1.09855	1.20427	0.943831	1.45529	1.58254
-1.42512	-1.03635	-1.00772	-1.19652	-1.16794	-1.08716	-0.575931	-1.20325	-0.860111	-0.906319	-0.618878	-0.644442	-2.05673	-1.84898	-1.45553	-1.50032	-1.48467	-2.92882	-1.14535	-0.577	-3.71028	-0.542259	-0.591585	-0.397013	-2.36727	-1.527	-1.46803	-1.40075	-1.24702	-1.55405	-1.33178	-1.60197	-1.30059	-1.46528	-1.20228	-1.20331	-0.604994	-0.996952	-1.20675	-1.04968	-1.37134	-1.17896	-1.6802	-1.63498	-1.46032	-1.40722	-1.73967	-3.19112	-2.96044	-2.99026
0.847958	-3.19455	-3.27873	-3.06655	0.559911	0.535647	-6.04543	-3.60127	-3.75336	-3.91119	-3.54168	-3.13534	-0.496699	-3.21715	-2.62872	-3.96659	-1.71754	-2.94957	-4.18207	-4.22385	-3.79531	-6.06524	-5.84733	-4.49936	-3.21241	-3.2592	-4.91343	-4.47544	-4.95657	-1.33959	-0.193353	-2.31754	-0.861092	-2.15665	-2.88496	-2.95549	-0.663596	-2.47463	-2.82757	-2.45023	-1.96757	-2.00681	-2.60261	-2.57178	-0.836516	-2.60473	-2.08402	-2.07442	-0.304412	-1.96106
-5.59973	-5.9517	-6.00416	-5.89966	-7.31007	-5.47769	-6.91595	-6.41505	-6.01424	-6.35197	-6.33334	-6.01847	-6.7539	-6.38537	-6.1028	-5.77081	-6.08925	-6.05676	-4.49811	-4.04136	-4.22427	-5.31778	-4.10901	-4.67306	-5.73201	-6.63225	-6.54686	-6.05603	-5.76137	-5.98728	-4.81003	-5.06906	-4.8519	-4.58386	-4.92789	-4.76396	-4.91567	-4.20157	-5.28872	-4.44586	-4.52258	-4.24808	-4.31797	-4.29065	-4.51706	-4.49498	-3.87469	-2.87486	-6.47557	-5.89083
-3.23976	-3.34684	-3.20244	-3.22919	-3.43691	-3.08611	-2.88541	-2.82495	-3.04376	-3.4909	-3.09639	-3.48496	-2.31454	-3.04587	-3.51341	-2.8721	-3.174	-3.47795	-2.06713	-2.28995	-2.10449	-2.48048	-2.38152	-2.93489	-3.02628	-3.00547	-2.90847	-3.12053	-2.94809	-3.27898	-3.21425	-3.29874	-3.84349	-3.2573	-2.81243	-3.41371	-3.22039	-3.17245	-2.9354	-3.27783	-3.45184	-3.19428	-3.211	-4.24138	-4.23747	-2.94272	-4.0135	-2.94066	-2.69373	-3.32927
0.143457	-0.0956913	-0.16253	-0.112171	-0.0978283	-0.236111	-0.540391	-0.324266	-0.302037	-0.251118	-0.449647	-0.563392	-0.774559	-0.913437	-0.723652	-1.09237	-0.94222	-1.12551	-1.58174	-1.53151	-1.14799	-1.13888	-0.977464	-0.831031	0.108903	-0.08926	0.285307	0.47454	0.17568	0.263303	1.43804	1.16507	0.94352	1.22077	1.20526	1.27897	0.930495	0.974849	1.00971	1.01925	0.959435	1.21338	0.0522977	0.13263	0.29556	-0.374986	0.0598178	0.467187	1.18865	1.23044
0.154275	-0.298656	-0.268557	-0.387928	-0.523274	0.35389	-1.03547	-0.243275	-0.457532	-0.66221	-1.02062	-0.898376	-1.06874	-0.707536	-0.225393	-0.739483	-1.12248	-1.03786	-1.35224	-1.69735	-1.37528	-1.36288	-1.15271	-1.10913	-0.563536	-0.223788	-0.663028	-0.830432	-0.37836	-0.714949	-0.36785	-0.596891	-0.50443	-0.159187	-0.568124	-0.507823	-1.00058	-0.621936	-1.0784	-0.571468	-0.480098	-0.146317	0.0365436	-0.151108	-1.29181	-0.884308	0.10915	0.529413	-0.370947	0.420992
0.956113	0.603248	0.776629	0.529361	0.774066	1.25978	0.240762	0.591656	0.504699	0.74588	0.841438	0.464942	0.413665	0.571996	0.0504186	-0.261805	-0.0458263	-0.238439	-0.243612	-0.0964788	-0.368811	-0.11496	-0.123396	-0.42951	0.675807	1.07148	0.954297	0.501935	0.942778	0.566394	0.703336	1.05969	1.00788	1.28704	0.809821	1.02075	0.537568	0.844391	0.639326	0.562786	0.828878	1.01489	0.693111	0.991087	0.473737	0.724072	0.856677	1.66431	0.0372584	0.0859635
-1.48177	-1.73664	-1.98565	-1.76178	-1.35329	-1.0722	-2.12223	-2.16616	-2.29944	-2.11211	-2.11322	-2.49261	-0.757948	-0.25157	-0.604336	-0.664147	-1.87163	-1.26844	-3.73674	-3.62015	-2.6898	-2.65694	-2.69039	-1.8631	-1.40956	-0.794163	-2.48419	-2.02647	-2.60364	-2.30626	-1.6662	-1.84655	-1.6883	-0.907831	-1.87406	-1.87595	-1.75644	-2.02231	-1.37831	-1.17819	-0.840929	-0.80594	-1.12386	-1.46763	-1.96169	-1.71923	-1.20694	-1.56689	-3.39192	-2.57095
0.906886	0.501432	0.0882024	0.579239	0.937478	1.51917	0.227695	0.76307	0.291513	0.495219	0.477696	0.832559	-0.451845	-0.045924	-0.210618	-0.315251	-0.459669	-0.0124091	1.64112	1.36913	1.49082	0.267764	0.351277	0.460758	0.197992	0.754258	0.184088	0.343078	0.447432	0.710763	-0.127713	-0.763355	-0.10693	-0.257846	-0.370265	-0.372005	-0.184821	-0.194904	-0.263076	-0.263027	-0.0952523	0.0456392	-0.0218119	0.0819096	-0.208993	0.392716	0.0738745	0.548041	-0.0835021	-0.228126
0.230802	-0.0535898	0.0375692	0.311406	0.0301042	0.728155	-1.27472	-0.365242	-0.732751	0.40796	0.465653	0.522141	-3.23511	-2.74268	-2.04991	-4.05613	-5.30716	-3.75963	-2.42593	-2.28102	-2.74131	-4.72632	-5.63028	-3.96222	-2.34177	-2.54188	-2.21969	-2.09671	-1.76143	-1.38622	-1.77801	-1.75387	-1.67383	-1.55133	-1.6535	-1.66803	-2.8377	-2.25712	-1.91948	-2.12998	-1.88853	-1.78682	-1.81155	-1.73449	-3.16241	-2.40358	-2.0272	-2.05731	-1.75823	-2.17262
-2.65711	-2.17032	-2.15381	-2.03501	-2.44155	-2.34169	-1.83151	-1.5526	-1.25488	-2.45045	-1.83456	-2.31936	-0.838984	-0.877423	-0.894856	-0.989526	-0.484696	-0.643643	-0.559787	-1.11109	-2.71591	-1.52953	-2.70011	-2.35308	-1.74724	-1.9085	-2.25613	-2.28224	-1.78431	-1.77848	-2.91101	-1.71431	-1.76133	-1.98519	-2.05818	-1.89792	-2.23541	-2.24609	-2.19722	-2.44206	-2.54831	-2.57704	-1.33012	-1.2829	-1.23998	-1.66965	-1.50448	-2.04289	-2.53369	-2.25327
0.51851	0.261285	0.152262	0.390435	0.578491	0.466976	-1.67182	-0.894156	-1.43355	0.278971	0.110776	0.332454	-1.46635	-0.810096	-1.15318	-3.39254	-3.80526	-1.74212	-1.24909	-1.28694	-2.11212	-3.35743	-3.20982	-3.56106	-0.140197	-0.469834	-1.13527	-0.0659039	-0.151648	0.0310974	-0.846155	-1.02589	-1.43121	-0.927093	-1.11992	-1.4786	-2.29657	-1.89629	-1.73994	-1.40761	-0.669225	-0.797889	-0.874313	-0.633655	-0.914599	-2.3906	-1.78296	-1.35065	0.0484973	0.26357
-1.53775	-1.87669	-2.05309	-1.84335	-1.59466	-1.14094	-2.31539	-2.18621	-2.1144	-2.05032	-1.98621	-1.93018	-1.9748	-1.89479	-1.63862	-2.09944	-0.809963	-2.40492	-2.80442	-2.52135	-2.06805	-2.46851	-2.37749	-2.29382	-0.938449	-0.912821	-0.908238	-1.13082	-0.885729	-1.06648	-1.1338	-1.0147	-1.09141	-0.923012	-1.14865	-1.36144	-1.11498	-1.0245	-1.10277	-1.29217	-1.13377	0.0961885	-1.40825	-1.38068	-1.51667	-1.29494	-1.37328	-1.3637	-0.383848	-0.0106045
-2.39731	-2.64585	-2.89991	-3.04103	-2.4769	-2.30661	-4.7276	-3.41561	-3.99708	-4.92043	-5.03494	-4.39636	-1.94893	-1.48994	-1.77199	-2.00555	-2.46246	-2.11909	-1.55024	-1.6375	-1.32472	-4.03655	-2.72076	-1.51004	-1.73725	-1.86955	-2.33395	-1.57801	-2.1712	-1.90072	-3.13308	-4.58992	-7.58022	-3.97997	-4.1637	-4.72711	-5.68097	-4.29278	-5.67532	-5.58992	-4.38717	-4.40807	-3.94516	-4.60198	-2.57444	-1.62552	-2.43903	-2.62612	-2.11967	-4.23418
-0.554183	-0.722849	-1.00745	-0.61558	-0.297433	-0.500756	-0.947967	-0.450014	-0.62809	-1.53895	-2.12541	-1.74738	-1.20158	-1.15897	-1.19159	-0.64509	-1.40382	-0.951739	0.20727	-0.0485053	0.263148	-0.463027	-0.314239	-0.0778741	0.62952	0.418192	0.277952	0.441616	0.334275	0.407026	-1.31622	-1.59865	-1.03617	-1.22496	-2.18268	-1.58104	-2.33008	-1.78647	-2.10432	-1.78124	-0.231852	-0.208294	-0.888532	-1.47045	-0.894823	-1.62644	-1.0107	-1.42042	-3.59082	-0.398923
-2.03542	-1.99516	-1.29888	-1.78267	-1.91571	-1.94503	-1.51994	-2.43664	-2.13936	-2.09172	-1.19001	-2.12307	-2.72072	-3.36827	-2.93689	-2.41051	-1.64396	-5.61085	-3.00492	-4.11535	-3.35579	-5.68636	-5.74187	-4.50641	-2.47865	-4.53338	-5.94131	-2.75579	-5.7652	-4.21337	-3.03356	-1.72421	-2.73263	-2.42549	-2.72094	-2.47161	-2.95973	-1.56267	-3.2523	-1.93257	-2.2014	-2.19805	-1.84188	-1.99316	-1.82527	-1.6484	-1.91673	-1.84169	-2.48245	-2.75416
-2.79623	-2.54236	-2.59298	-2.77905	-2.29119	-2.47371	-2.06195	-2.33573	-2.22696	-2.83347	-2.79282	-2.53191	-3.65146	-2.28594	-2.20271	-2.20106	-2.81031	-3.11049	1.46641	1.14662	1.15817	0.758367	0.563875	0.528645	-2.88803	-3.04234	-3.96137	-3.45331	-3.11606	-3.72518	0.484995	0.530042	0.228598	0.887296	0.59638	0.46061	0.217127	0.50755	0.518424	0.362898	0.701784	0.9538	-2.15019	-2.20324	-2.52686	-2.03846	-1.99965	-1.63904	-2.05734	-1.74032
-1.80462	-1.62535	-1.67332	-1.65342	-2.02559	-1.30772	-3.7235	-2.33196	-2.4966	-2.40728	-3.59611	-2.18375	-4.42261	-4.69668	-3.75892	-4.69722	-4.71096	-4.68181	-2.63826	-3.0334	-2.87532	-3.81192	-4.67718	-3.53064	-1.0728	-0.699783	-1.5057	-1.20219	-1.53192	-1.38996	-2.31194	-2.81601	-2.57748	-2.41481	-3.25051	-3.27064	-3.62014	-3.50466	-3.53657	-2.71393	-3.91292	-3.03094	-2.50951	-2.2139	-2.95786	-1.96351	-2.04219	-2.4233	-3.52126	-3.98794
-3.87637	-3.74635	-4.47622	-4.64586	-4.0496	-3.84954	-4.10858	-3.59522	-3.33347	-3.83708	-4.38844	-5.44089	-5.19202	-4.08283	-4.11635	-4.33841	-1.9714	-1.30973	0.972338	0.846335	0.808284	0.525938	0.231116	0.244514	-2.2134	-2.24612	-2.44867	-2.26351	-1.63203	-2.05824	-3.06928	-2.98288	-2.53271	-3.5085	-2.6483	-2.70056	-2.17937	-2.22215	-2.68501	-2.5913	-2.09664	-2.43283	-5.28414	-5.60751	-4.38612	-3.30515	-3.69593	-3.72302	-3.19003	-3.97168
-5.58686	-6.10903	-5.77957	-7.01583	-5.40098	-4.82131	-6.96286	-6.31969	-6.7366	-7.08769	-6.4311	-6.35688	-5.36771	-5.15683	-5.72222	-4.7863	-6.23748	-5.73653	-2.32213	-2.69135	-2.16719	-2.76968	-2.75047	-2.58406	-4.78747	-5.88349	-5.65256	-4.8085	-5.63229	-4.68133	-3.26214	-2.83372	-3.52744	-2.74772	-3.541	-3.25126	-3.66595	-3.18702	-4.19791	-3.02726	-2.89495	-2.90135	-3.57269	-3.50343	-3.80827	-3.51311	-3.33171	-2.64563	-3.92511	-4.06834
-3.94714	-4.59492	-4.52862	-4.30032	-3.13623	-3.34233	-4.22501	-3.59135	-4.39615	-4.81609	-5.07058	-4.51751	-2.78216	-1.98334	-2.15921	-2.15462	-1.9371	-2.17287	-2.32883	-2.41389	-2.25477	-2.70781	-2.92323	-2.57658	-3.33925	-3.28754	-3.5335	-2.88148	-3.50348	-3.49021	-2.93583	-2.37372	-3.01942	-1.85932	-2.24641	-2.71309	-3.55503	-3.15408	-3.44182	-2.55612	-2.97541	-2.59926	-2.19212	-2.47852	-3.01708	-1.94371	-1.39091	-2.50225	-3.63916	-3.75505
-1.39736	-1.07821	-1.80819	-1.86811	-1.08214	-0.897468	-1.85438	-1.35691	-0.97106	-1.91002	-2.30654	-2.40496	-0.981209	-0.697	-1.0346	-0.979593	-1.5046	-1.73066	-2.03518	-3.08123	-1.78996	-2.6218	-2.07515	-1.4799	-1.90301	-1.34277	-2.04096	-1.91489	-2.29599	-2.259	-1.21274	-1.46511	-1.38355	-1.22978	-1.02371	-0.947368	-1.47439	-1.36382	-1.10564	-1.10282	-0.88654	-0.820548	-0.160794	-0.238776	-0.776065	-1.03544	-0.100554	0.579467	-1.07236	-0.458424
-0.185266	-0.199691	-0.349603	-0.648174	-0.327571	-0.447722	-0.350996	-0.406911	-0.482344	-0.0926912	0.0262225	-0.175122	1.29243	1.63589	1.2677	1.64415	1.42598	1.74337	1.54268	2.00896	1.37636	1.63834	1.13908	1.07715	2.7985	2.82847	2.92188	3.03542	3.31152	3.36222	1.87062	2.0615	2.06001	1.8651	1.9818	2.04054	2.12735	2.03139	1.90373	1.97577	1.84028	1.8438	2.78492	2.65867	3.00414	2.28287	2.50652	2.59071	2.2412	2.18765
1.3697	0.974015	0.877579	0.803962	0.756028	1.66134	1.0443	1.21891	1.09214	0.726539	0.682602	0.596572	-0.555051	-0.150347	-1.12522	-0.023726	0.00767029	-0.173096	-0.695116	-0.205729	-0.589437	0.151657	-0.170349	-0.271159	-0.444639	0.0322627	-0.974192	-0.762193	-0.243915	-0.473969	1.22273	0.917061	1.74567	1.19915	1.17005	0.949143	0.92853	1.0001	0.467655	0.84093	1.23538	1.23161	0.223073	0.223896	-0.593237	-0.399095	0.42252	1.19035	-0.715944	0.114811
-2.16064	-2.10488	-1.70918	-1.92235	-2.27962	-1.60447	-1.87044	-1.96117	-2.08136	-1.90387	-2.22806	-1.94996	-0.663303	-1.11278	-0.632048	-0.600569	-0.471235	-0.64629	-1.73885	-1.94313	-2.49696	-1.68984	-1.87805	-2.10306	-1.93715	-1.13652	-1.49407	-1.01992	-1.2994	-1.61976	-1.07573	-1.47715	-1.05197	-1.41851	-1.08676	-1.39041	-0.894524	-1.08632	-0.946061	-1.05367	-1.39761	-1.32593	-0.846523	-1.2571	-1.49016	-1.60148	-1.88585	-1.21857	-0.859117	-1.60961
1.91762	1.87413	1.86761	1.86775	2.1689	2.48927	1.17252	1.49664	1.20603	1.38909	1.22891	1.59586	2.30797	2.53753	2.58317	2.2862	1.66975	2.14691	0.774752	0.499945	0.726514	0.296827	0.791417	0.715738	1.93595	2.18148	1.85879	1.83472	1.59033	1.71978	1.87538	2.08396	1.57488	2.29715	1.68668	1.80489	1.77028	1.75723	1.50164	1.8359	2.0319	2.14593	1.88449	1.84379	1.57955	2.11698	2.51107	2.59835	-6.16102	-2.28875
-1.49789	-2.00937	-2.14221	-2.3458	-2.6524	-3.36	-1.64666	-1.63623	-1.84547	-1.74965	-1.57868	-1.90583	-0.632147	-1.23939	-0.924491	-0.0140196	0.194191	0.048206	-2.51523	-2.52565	-2.38274	-2.20715	-2.52541	-2.05075	-3.26537	-3.12914	-2.64418	-1.97012	-1.90862	-1.44754	-0.317647	-0.0353671	0.331084	-0.0551148	0.243124	0.296443	0.483445	0.532161	0.599036	0.664972	0.282084	0.176654	-0.746726	-0.621052	-0.343345	-1.44242	-1.77477	-1.01007	-2.93101	-2.95557
0.107532	0.402445	0.281857	0.285953	-0.167495	-0.13226	0.831644	0.658435	0.886645	0.517985	0.682693	0.374063	1.03437	0.998873	0.863615	1.20749	1.52005	1.30411	0.547015	0.555968	0.311628	0.799503	0.789203	0.42497	0.498168	0.419199	1.05103	0.76069	1.00834	0.931015	0.63758	0.555708	0.0907779	0.68943	0.654838	0.269571	0.75831	0.701305	0.594765	0.301703	0.163763	0.229284	-1.34818	-1.16418	-0.986443	-0.970561	-0.970608	-1.59885	0.303027	0.0257796
-0.085126	-1.64349	-1.40777	-1.1749	-0.512724	-0.294742	-1.36499	-1.22157	-0.963483	-1.53424	-1.82283	-1.47959	-0.651926	-0.691256	-1.20503	-0.482186	-1.82089	-0.395387	-3.49942	-2.65537	-2.00982	-2.79825	-2.26539	-2.46385	-0.0567865	-0.827234	-0.883515	-0.852585	-1.73791	-0.846167	-3.32661	-3.29299	-2.69529	-3.22341	-3.26099	-3.52629	-3.76534	-3.65547	-4.65994	-2.63406	-2.48095	-2.67388	0.982674	1.28879	0.429823	1.15587	2.04128	2.209	-2.21993	-1.6715
4.63722	4.57991	3.85248	4.27125	4.65515	3.967	4.34568	4.35322	4.48832	4.10432	4.45952	4.2317	4.02942	4.93708	3.92791	5.17963	4.5678	4.93928	4.46815	4.64225	4.17938	4.86688	4.39175	4.28713	4.46367	5.01469	3.97837	4.43629	4.51334	5.02815	3.98758	4.86215	3.9558	4.70746	4.85036	4.10562	3.57511	3.98993	3.91726	4.16467	4.37603	4.32286	5.16073	5.07368	5.39654	4.79845	5.1812	5.38736	3.93754	4.47378
-3.10978	-4.51793	-3.79372	-4.31449	-3.33941	-4.35481	-4.88658	-4.74663	-4.67141	-4.92946	-5.86361	-4.77011	-3.96592	-2.6144	-3.11856	-4.64445	-3.89103	-4.546	-4.34483	-3.30296	-4.11015	-4.14056	-4.2198	-3.67429	-3.77013	-3.20448	-3.55735	-4.30855	-3.2387	-3.31452	-3.37189	-4.16745	-3.96088	-3.98112	-4.07073	-3.36967	-3.91416	-3.92836	-4.50304	-3.8505	-3.57974	-3.90726	-2.41801	-2.99952	-2.61391	-3.07111	-2.2967	-2.66107	-3.19609	-2.09475
0.484407	0.87314	0.564403	0.535571	0.86911	0.427887	1.05833	1.07171	0.970583	1.03634	1.03889	0.895712	-1.35283	-1.24793	-2.09144	-1.75592	-0.915427	-1.98136	0.589801	0.708881	0.0784831	0.78	0.628279	0.901289	-1.4813	-1.33431	-1.00549	-1.36355	-1.2477	-1.51661	1.25958	1.31827	1.69868	1.17773	1.33629	1.16368	1.32478	1.23989	1.41948	1.49919	1.38645	1.32401	0.158407	0.206069	0.355117	0.0138764	-0.116491	-0.545418	0.170885	0.370167
2.62641	2.939	2.94472	2.87132	3.14959	2.10638	2.2846	2.25307	2.11555	2.23361	2.44743	2.83143	1.65724	1.72241	1.50821	1.03823	1.19762	1.40943	2.46642	2.40835	2.77818	3.05123	3.08566	3.34152	2.05706	1.31562	2.07616	2.26567	2.02402	1.49133	2.46144	2.48905	3.0813	2.62461	2.52386	2.4632	2.56908	2.63573	2.36636	2.72069	2.59714	2.93919	3.8647	3.69788	3.27974	3.95465	4.2442	4.23655	-1.72653	-3.7131
-2.95821	1.2135	2.69182	1.33626	0.884338	-2.79442	-4.39407	-2.7546	2.13194	-2.64805	-3.17947	-3.13387	-3.35306	-3.57355	-1.64591	-4.6918	-4.0037	-4.33419	2.03526	1.11586	1.91861	-3.41382	-3.55901	-3.65472	-2.01169	-2.29583	-2.34428	-2.1886	-2.08821	-1.83089	2.30297	-2.16327	3.11779	-2.20631	-1.96789	-2.02012	-2.58141	-2.1665	-2.42309	2.40475	-1.86124	-1.81073	-1.40733	-1.20684	-1.28268	-1.86098	-1.61562	-1.58383	0.312776	-2.04356
-1.83534	-1.8615	-1.69252	-1.71514	-1.9798	0.529258	-1.98636	-2.09164	-1.76889	-1.45707	-1.04709	-1.63537	0.495324	0.49402	0.634449	-0.191062	-0.0796918	0.00112347	-0.0490873	-0.0127135	0.166443	-1.08313	-1.19527	-0.970317	0.600915	0.522494	0.756516	0.259146	0.348902	0.295019	-0.793538	-0.752871	-2.27341	-0.910787	-0.935935	-0.816898	-1.02404	-1.14999	-0.739157	-1.02992	-0.8726	-0.910614	-0.180522	0.00694563	0.0860377	-0.208151	-0.308627	-0.558191	0.98158	0.295483
-1.61247	-1.64925	-2.17159	-1.92599	-2.06224	-1.65753	-2.38654	-2.01049	-2.09887	-2.24253	-2.83066	-2.34201	-2.6514	-2.48696	-2.12788	-2.52803	-3.38845	-2.28515	-3.07146	-3.63776	-2.77618	-4.65148	-4.53834	-3.85338	-0.0687373	-0.110796	-0.579176	-0.315815	-0.588797	-0.505583	-2.01196	-2.13096	-3.7835	-2.08754	-2.37466	-2.07147	-2.34264	-2.25964	-2.50586	-2.07837	-2.06581	-2.08257	-1.47054	-1.65715	-2.08273	-1.78651	-1.52952	-1.3583	-1.20878	-1.24143
-1.39502	-1.02309	-1.12064	-1.01531	-1.65421	-1.2253	-0.634188	-0.927996	-0.543695	-1.24268	0.000316929	-0.850989	-1.80527	-0.643823	-0.928573	-0.468553	0.229723	0.345772	-0.958591	-0.546328	-1.94238	-1.22575	-1.99015	-2.06214	-1.32613	-1.36624	-1.57765	-1.98634	-1.32046	-1.60358	-2.38085	-1.75656	-1.63123	-2.10059	-2.0113	-2.09235	-1.87457	-1.3046	-1.92866	-2.04374	-2.30627	-2.38277	-1.16665	-0.934092	-1.01224	-0.0522504	-0.791264	-0.623885	-2.16107	-1.97979
3.6612	3.88661	3.94024	4.0839	3.47294	3.56278	4.39734	4.2197	4.4544	4.28069	4.68032	3.90702	3.16774	3.65967	3.38856	3.66941	4.10772	4.23865	4.02198	4.27517	3.7419	3.68257	3.49318	2.91168	3.17324	3.20618	3.14597	2.80205	3.36731	3.44325	2.87063	2.86663	3.02366	2.79778	2.8369	2.71638	2.49761	3.29104	2.81908	2.43625	2.44972	2.64253	2.69054	3.02243	2.98774	3.87092	2.85603	2.80932	1.80262	2.00949
-3.3496	-3.65035	-2.95337	-3.5697	-3.69031	-3.42016	-3.44303	-3.5169	-3.93697	-3.66424	-3.34533	-3.4871	-1.92808	-1.37403	-1.82844	-1.1989	-1.78765	-1.21043	-3.89188	-3.69207	-3.67437	-3.41574	-3.60939	-3.1903	-2.61638	-2.57467	-2.33894	-2.55413	-2.48387	-3.30158	-1.11041	-0.875527	-1.07344	-0.781598	-0.911597	-0.999461	-1.09245	-0.782779	-0.999105	-1.08728	-1.02947	-0.85446	-3.12965	-2.74794	-3.1838	-2.5695	-2.29393	-2.02695	-1.9709	-1.81324
-7.39187	-6.05057	-6.24977	-6.48813	-7.45041	-6.82104	-5.58581	-5.94231	-6.0624	-5.88456	-5.36803	-5.20678	-3.31192	-3.19342	-3.31307	-3.26494	-4.21781	-3.3797	-3.69974	-7.71144	-5.63428	-5.49441	-5.18611	-4.91542	-4.14872	-4.1538	-4.39001	-5.07745	-4.71223	-4.74713	-5.67306	-4.76757	-5.87921	-4.76841	-4.91494	-4.27492	-4.62032	-4.66954	-4.48978	-4.03164	-4.30868	-4.34919	-4.92097	-4.54979	-4.75969	-4.0592	-4.00513	-3.5014	-5.91257	-5.84569
0.531252	0.00556647	-0.518331	-0.112514	-0.770276	-0.465814	-0.391658	-0.52103	-0.032275	0.409382	1.15398	0.638181	0.146308	0.691779	-0.348105	0.818932	1.17237	0.565937	0.215117	1.09193	0.0659794	-0.0848271	-0.504837	-1.76318	0.319164	0.399686	0.161971	0.0550813	0.427666	0.649627	-0.0443847	0.140239	-0.324778	-0.187177	-0.0451004	-0.107049	-0.447015	0.0629131	0.380598	-0.172953	-0.250001	-0.187327	0.00802146	0.180871	0.0404917	-0.174843	0.182431	-0.437538	-0.109455	0.228247
-2.55406	-2.88195	-3.19591	-3.22434	-2.73159	-2.08987	-3.10934	-3.12812	-3.1752	-3.15063	-3.33028	-2.95608	-2.2981	-2.39268	-2.64914	-2.43231	-2.7774	-3.14865	-2.94407	-3.4514	-2.91638	-2.60566	-2.32679	-1.8863	-3.35652	-3.65911	-3.29912	-4.05916	-4.04571	-4.09981	-3.99776	-3.76254	-4.61379	-3.78363	-3.89337	-4.1904	-3.6738	-4.11358	-4.03353	-3.16749	-3.13107	-3.21125	-3.87564	-4.1218	-5.04265	-3.40484	-2.9162	-2.88587	-3.32606	-3.03377
0.619123	0.937417	0.637352	0.999303	1.26104	0.704983	0.637779	0.944521	0.586774	0.825124	0.471411	0.725523	1.13266	0.910029	0.773228	0.862041	0.413179	0.693816	1.39586	1.60875	1.48619	1.37014	1.39742	1.37875	2.2722	2.76601	2.41498	2.00301	1.89782	2.49129	1.25295	1.60885	1.45595	1.60559	1.78591	1.2347	1.35094	1.31061	1.21173	1.56698	1.3727	1.65952	2.17633	2.0294	1.85773	1.99917	2.10029	2.29315	1.33949	1.41717
0.0317434	0.722214	0.606814	0.4304	0.604054	0.410571	0.381385	0.41321	0.579962	0.926102	0.919891	0.734761	0.304577	0.258076	0.247655	0.119578	0.0979585	0.106182	0.420469	0.604569	-0.0427083	0.517079	0.269211	0.2523	0.779587	0.777652	1.0136	0.986606	0.965631	0.906307	0.523596	0.424633	0.923937	0.355961	0.672393	0.466011	0.547322	0.536796	0.32038	0.703137	0.540355	0.461894	1.93439	1.92291	2.19177	0.504403	1.37646	1.2398	0.161563	0.113854
-1.1301	-1.20703	-1.315	-1.13695	-0.223075	-0.723536	-1.21722	-0.242548	-0.606443	-1.40867	-1.468	-1.35952	1.51504	1.60893	1.35189	1.40433	0.866024	1.16963	0.986376	0.554972	0.857908	0.708682	0.28086	0.930084	0.820276	0.460031	0.446442	0.385879	0.407442	0.288155	-0.455578	-0.219282	-0.136727	-0.341184	-0.905748	-0.582962	-0.196634	-1.15931	-1.07889	-0.641628	0.193462	-0.734344	0.0660401	-0.176227	-1.08431	0.534489	0.289632	0.255372	-0.167158	-0.465513
-5.06853	-3.15409	-3.24022	-2.87337	-3.73538	-3.06703	-2.10642	-2.38021	-2.29398	-4.31552	-2.65949	-3.30433	-0.726511	-2.73652	-1.04682	-1.08909	-0.69571	-1.25986	-2.10476	-3.27468	-2.57588	-2.29551	-2.44612	-2.43045	-2.13521	-1.99916	-2.08434	-2.09442	-2.09162	-2.4061	-2.62703	-2.8598	-2.35214	-2.86345	-2.42883	-1.93467	-1.80745	-2.2756	-2.34797	-2.09154	-2.44819	-2.73583	-2.31501	-2.46018	-2.12236	-3.62939	-2.43324	-2.36466	-2.89101	-2.90602
-3.05762	-3.03726	-2.94487	-3.17398	-2.4112	-3.03517	-2.01905	-1.8251	-2.58676	-2.79671	-3.06546	-3.50026	-1.9498	-1.50126	-2.09103	-2.22036	-2.17427	-2.2915	-3.27918	-2.76318	-2.32063	-3.58212	-3.5096	-2.86767	-2.00429	-1.93637	-1.91222	-1.56551	-1.92924	-1.87358	-1.97463	-1.52589	-2.4039	-1.22904	-2.11292	-1.47255	-2.21726	-2.2987	-1.97766	-1.66394	-1.54928	-1.44042	-0.100685	0.00352924	-0.240313	0.111671	0.110369	-0.0468336	-1.76057	-1.48651
-2.41326	-2.68656	-2.32765	-1.86723	-2.80946	-2.32045	-1.43785	-1.59816	-1.93238	-2.98378	-1.44236	-1.48765	-1.03451	-1.1497	-1.59106	-1.13311	-0.890713	-1.22937	-4.91904	-4.04829	-5.59409	-2.67934	-4.34775	-2.47199	-4.96995	-3.01476	-3.61894	-2.714	-2.0947	-2.69844	-0.995953	-0.890518	-1.04376	-1.31277	-0.889537	-0.665568	-0.859289	-0.656301	-0.773526	-1.37076	-1.04561	-1.77583	1.19182	1.06497	1.48394	1.61672	1.30199	1.02802	-1.80104	-2.849
-1.78771	-1.30704	-2.71058	-1.3574	-2.34578	-2.66596	-2.39108	-1.58701	-1.82251	-1.86602	-2.29769	-2.08417	-0.116445	0.319532	0.452932	0.445274	0.247022	0.724255	1.08439	1.02812	1.33881	0.734707	1.05566	0.253818	-1.53379	0.096108	-1.18821	-1.01273	-1.32508	-0.923965	-0.582017	0.12288	0.0164062	0.490178	-0.00645569	-0.429722	0.123695	0.187597	0.00618994	0.147075	-0.361573	-0.0808311	-0.23766	-0.267749	-0.172018	0.445152	0.355101	0.882135	-1.67773	-0.574153
-2.01604	-2.54597	-2.48484	-2.84581	-1.77759	-2.18128	-1.70555	-1.88364	-1.59855	-2.42325	-2.1652	-2.47546	0.55576	0.941636	0.317206	1.21465	1.02996	1.32255	-0.575522	-0.561533	-0.0492513	-0.566795	-0.657076	-0.635725	0.519616	0.409814	-0.122939	0.106106	-0.121732	0.121126	-1.04677	-1.17666	-0.456393	-1.27704	-0.752223	-0.917659	-0.765073	-0.562932	-1.35174	-0.790514	-0.644295	-0.888617	-1.0492	-1.0931	-0.519739	-0.579126	-0.0994353	0.246335	-2.16751	-2.20258
0.838274	1.08967	1.13753	1.09671	1.04174	0.936049	1.2899	0.891173	1.10183	1.41119	1.75303	1.37358	2.44712	2.12488	2.00484	1.98739	2.50433	2.20933	1.85196	1.69022	1.47181	1.55135	1.34875	1.03992	1.75968	1.71607	2.08198	1.73322	2.04152	1.85773	1.78379	1.78108	1.94291	1.5308	1.72509	1.76189	1.60378	1.44966	1.92729	1.50484	1.38061	1.2631	1.72895	1.67147	2.05069	1.88292	1.45889	1.12964	1.67225	1.63953
-4.97688	-4.02522	-4.09459	-4.1714	-3.90647	-4.17044	-4.42502	-3.88203	-3.89544	-3.04354	-3.7696	-3.41868	-3.42784	-3.45333	-3.86183	-3.69395	-3.34849	-3.30007	-3.16333	-3.48203	-3.27445	-3.25853	-3.41882	-3.71227	-4.20138	-4.28993	-3.68588	-3.66579	-3.56223	-3.46605	-4.52264	-3.57691	-3.35132	-4.16358	-3.95464	-3.33278	-3.44012	-3.98417	-4.29637	-3.57445	-4.03589	-4.28559	-3.78978	-3.84711	-3.37788	-3.54985	-4.02494	-4.30562	-3.73156	-3.75526
-6.50001	-5.87026	-6.47793	-6.50404	-6.30533	-5.45001	-7.08478	-6.1049	-8.57772	-6.03838	-6.65178	-5.55936	-4.21768	-4.46048	-4.67523	-4.23273	-4.6253	-5.18703	-6.50112	-8.76165	-6.81161	-5.32404	-5.80682	-6.15748	-3.09854	-2.92009	-2.97497	-3.45895	-2.97004	-3.06091	-3.86519	-3.30137	-4.87829	-3.50642	-4.19766	-3.58347	-4.21229	-4.26647	-3.20703	-3.49534	-3.77647	-3.17718	-3.30922	-3.18349	-3.52576	-3.83879	-3.21373	-3.15524	-2.84855	-3.10718
1.7211	1.57528	1.58255	1.78512	2.31095	1.95751	0.855974	1.46887	0.938101	1.20389	0.433295	1.20479	0.784959	1.33922	0.947312	1.04623	0.0633358	0.740682	1.58909	1.32299	1.45361	0.79606	0.814619	1.03576	2.09274	1.80116	1.15005	1.61051	1.09175	1.70053	-1.24438	-1.2366	-0.429851	-0.979048	-1.36107	-1.32311	-1.45109	-1.34214	-1.65815	-0.894554	-1.03943	-0.877545	1.56819	1.56286	1.12803	0.90761	1.29812	1.34256	1.26667	1.66483
-2.43829	-2.87837	-2.68804	-2.82802	-2.71894	-3.04764	-2.83074	-2.30848	-2.49057	-3.07021	-3.26251	-2.31575	-4.54019	-5.6632	-3.93426	-5.25367	-5.18798	-4.11194	-4.54954	-3.69364	-3.70482	-3.52285	-3.59236	-3.7722	-6.20478	-5.23975	-5.17878	-4.76754	-5.56044	-3.84336	-3.72363	-3.68296	-5.16114	-5.25476	-4.61285	-4.198	-4.81065	-2.63633	-3.46935	-3.48024	-3.8607	-3.81133	-4.77275	-4.33091	-3.59361	-3.98545	-3.1007	-3.77422	-4.00927	-4.34333
-4.82037	-4.39964	-4.59213	-4.41117	-3.68026	-4.13148	-6.18628	-5.47746	-6.58395	-4.96328	-5.79004	-5.66165	-3.709	-3.07649	-2.83043	-4.80037	-5.21161	-4.7137	-4.99455	-4.64465	-4.1733	-5.89317	-5.62194	-6.31705	-1.59511	-2.10994	-2.00355	-1.71215	-2.39484	-2.05001	-3.50923	-3.66639	-5.74934	-3.2778	-2.95358	-3.97999	-3.55052	-4.28771	-4.96412	-3.49653	-2.89484	-2.63093	-2.27025	-2.39674	-3.3802	-4.30441	-3.5489	-2.32884	-2.8764	-2.00378
0.501903	0.319077	0.382534	0.328945	0.82273	1.186	0.929658	0.951378	1.39329	0.58543	0.412096	0.564564	0.342518	0.710524	0.492606	0.716232	0.234911	1.17802	-0.265446	-0.0316766	0.572555	-0.1056	0.401025	-0.284247	-0.251129	-0.267248	-0.970358	-0.665295	-0.637711	-0.149047	-2.56132	-1.94314	-0.843061	-1.59775	-0.890649	-1.03274	-0.0368127	-0.847845	-0.722067	-1.21714	-0.914317	-0.932314	0.581008	0.66045	0.895832	-0.0337602	0.380627	0.0711658	-1.50694	-2.34645
-1.83506	-1.5308	-1.73073	-1.50173	-2.42781	-1.67151	-2.12903	-1.80534	-1.60881	-1.42933	-1.50189	-1.63751	-2.04579	-2.01516	-2.25155	-1.77125	-1.98845	-2.4488	-3.18961	-2.36396	-3.46699	-2.78568	-3.01193	-3.5896	-4.62217	-4.58816	-4.15983	-3.13181	-3.03965	-3.07963	-2.92592	-2.94348	-3.30336	-2.9099	-2.45046	-3.00958	-3.33628	-3.07865	-2.67475	-3.80229	-3.28363	-3.37024	-1.54153	-1.19165	-1.20094	-1.37717	-1.74133	-1.94888	-3.3618	-3.19716
1.96251	1.63301	1.43205	1.5599	1.38616	2.10105	0.01688	0.840445	0.361678	0.715023	0.206087	0.813823	1.74979	2.52297	2.7626	2.25168	1.66376	1.62602	1.51619	1.37323	1.65058	2.06329	2.17194	1.90975	4.57281	4.43837	4.19583	4.47882	3.96104	4.5153	3.29997	3.61425	3.65452	3.72519	3.37121	3.30125	2.86738	3.16895	2.66543	2.94344	3.59226	3.71676	4.25686	4.00168	3.10148	3.98588	4.07882	4.3776	3.02021	3.99078
-3.57434	-3.14507	-3.88532	-4.55418	-3.3852	-4.00605	-3.05481	-3.94733	-3.44099	-3.22022	-3.6761	-3.71972	-3.90919	-4.17995	-3.43214	-3.93572	-3.69977	-3.28654	-2.91758	-2.32557	-2.90667	-1.29303	-1.83404	-1.63389	-2.81506	-2.37435	-1.85348	-1.92695	-1.95299	-2.32572	0.12753	0.0868962	0.233851	0.0310134	0.0655246	-0.128425	0.398113	0.20066	0.396971	0.207621	0.201328	-0.0804099	-1.49144	-1.57123	-1.14993	-1.62673	-2.04104	-2.02271	-3.69727	-3.42384
-0.836238	-0.838636	-0.787706	-0.807709	-0.945442	-0.599503	-0.21128	-0.41325	-0.301119	-0.441664	-0.414087	-0.483078	-0.284151	-0.322672	-0.395708	-0.0277858	0.147141	-0.240103	-2.42935	-1.67039	-3.29768	-1.20188	-1.74138	-1.55497	-1.67497	-1.66578	-1.03028	-1.22997	-1.13113	-0.798679	-0.926493	-1.69949	-1.19921	-1.6574	-1.67234	-1.57578	-2.80316	-1.83761	-1.47992	-2.26302	-2.50175	-2.29398	-3.56486	-3.37137	-3.89145	-2.42298	-5.11454	-3.5327	-1.71903	-1.52952
-2.67463	-3.03454	-3.21707	-3.04182	-2.93281	-2.78445	-3.3468	-3.17537	-3.32729	-3.32098	-3.37622	-3.24955	-1.75217	-2.28719	-1.95585	-2.46392	-2.49097	-2.4258	-3.04176	-3.04188	-2.58555	-2.52207	-2.49313	-2.38323	-1.86669	-1.85298	-2.04166	-1.94819	-2.03594	-2.09374	-1.34449	-1.3415	-2.77287	-1.22558	-1.18137	-1.31337	-1.54483	-1.50277	-1.35933	-1.35619	-1.27885	-1.19992	-2.03503	-2.14624	-2.06925	-2.12727	-2.03972	-1.46984	-2.69235	-2.57084
-1.61104	-1.38121	-1.49189	-1.29605	-1.98315	-1.99164	-1.32461	-1.36777	-1.17532	-1.27499	-1.37612	-1.37283	-1.97459	-1.94708	-2.02631	-1.8677	-1.41688	-1.44358	-2.14292	-2.20734	-3.39751	-2.56789	-2.16629	-2.6987	-2.24466	-2.42916	-2.46774	-2.57302	-2.25757	-2.1741	-2.30824	-2.66168	-2.66025	-1.19084	-2.71665	-2.84854	-2.04808	-1.97354	-2.88414	-2.53696	-3.01571	-2.12524	-1.6977	-1.49455	-2.07413	-1.92907	-2.54631	-0.920852	-3.44292	-2.43982
0.0624703	0.12843	0.584552	0.505676	0.285869	0.527948	0.497034	0.281164	0.496463	0.867208	0.720201	0.884729	-0.234354	-0.085629	0.615157	0.121772	0.462608	0.286884	0.41887	0.471489	0.710618	0.620197	0.320795	0.848711	2.28958	2.48305	2.40683	2.46842	2.78802	2.69728	0.776161	0.513738	0.459092	0.737451	0.928836	0.580577	0.758067	0.882446	0.654707	0.562756	0.835181	0.514213	0.954628	1.0727	1.13194	1.16357	0.505962	0.684584	1.11225	1.07662
-2.18574	-2.17132	-2.31005	-2.53397	-2.38873	-2.42112	-1.20696	-1.50623	-1.26428	-1.60047	-1.6831	-1.81856	-2.04212	-1.74513	-2.51542	-1.61305	-1.71311	-1.74791	-2.27734	-2.07461	-4.04079	-1.60318	-2.21711	-2.1859	-2.61155	-1.47461	-1.54806	-1.4061	-1.43763	-0.824195	-2.4924	-1.57061	-1.63311	-2.11359	-2.05647	-2.17254	-1.60799	-2.01859	-1.84341	-2.59199	-1.25047	-1.40437	-0.973242	-1.44053	-1.19855	-0.939708	-1.51858	-1.6581	-2.42894	-1.72603
-2.14435	-1.95948	-1.77083	-1.23173	-1.41138	-1.51178	-1.03608	-0.79535	-1.22836	-1.17687	-1.2164	-1.13477	-3.73728	-1.95243	-4.19745	-1.9844	-1.9187	-2.05588	-1.71163	-1.23347	-1.31861	-1.21908	-0.98238	-0.647879	-0.926263	-0.773467	-0.987593	-0.749631	-0.86638	-0.961629	-1.48415	-1.711	-0.599035	-1.44511	-0.951111	-1.24134	-0.407855	-0.652818	-1.04538	-0.687925	-0.753429	-0.770437	-0.183823	-0.536041	-0.0857997	-0.403355	-0.319744	-0.742088	-1.50886	-1.66687
0.399589	-0.138035	-0.0475247	0.0814877	1.04433	0.970794	-0.120137	0.00675495	-0.274008	-0.350902	-0.627114	-0.324016	1.07401	0.78109	0.984717	1.00757	0.178264	0.269845	-0.176878	-0.721832	-0.0305956	0.017792	0.0482539	0.675713	0.10121	0.123068	0.0436296	0.127088	-0.445748	-0.241675	0.725564	0.872788	1.08568	0.483402	0.76812	0.818029	0.312296	0.784394	-0.196664	0.320846	0.74686	1.34977	1.28151	0.961121	0.58411	1.22536	0.907744	-0.131768	0.0314535	0.113474
-1.61368	-2.34933	-3.14512	-2.33229	-2.49795	-1.60519	-2.55725	-2.34981	-2.49608	-2.69213	-3.29175	-2.58977	-2.13178	-1.72042	-1.52072	-2.37101	-3.26348	-1.68773	-3.57431	-3.14833	-3.49231	-3.47931	-3.2031	-3.0507	-1.95844	-1.96714	-2.18705	-2.12925	-2.54229	-2.33412	-1.55029	-1.80847	-2.47438	-1.708	-2.76055	-1.6491	-2.63299	-2.56779	-2.54556	-2.75888	-2.5436	-2.64178	-1.16819	-1.14333	-2.22479	-1.44367	-0.797269	-0.376967	-2.11192	-1.49059
0.954724	1.12892	1.0598	1.11366	1.2551	0.886074	0.771377	0.989446	0.954649	1.13789	1.115	0.924002	1.90044	1.7344	1.65179	1.71178	1.95389	1.89213	0.988831	1.25399	1.15521	2.33448	2.23625	2.35385	0.319496	0.346965	0.311492	0.735899	0.4219	0.55371	2.33364	2.48291	2.21292	2.58312	2.31404	2.2951	2.48941	2.61278	2.30876	2.41652	2.22314	2.5611	2.46101	2.44124	2.11256	2.27559	2.51263	2.66299	2.4298	2.71119
2.45285	2.20788	1.85934	2.22355	2.37707	2.04026	2.781	2.92059	2.95626	2.37367	2.47791	2.38107	4.04734	3.97994	3.30365	4.17439	4.18988	3.96125	2.94877	3.80865	3.82659	5.21401	4.92372	4.86837	1.7479	1.68953	2.02178	2.38484	1.75788	2.19585	3.27137	3.15191	3.71966	3.37395	3.54389	3.27139	3.48779	3.4671	3.26412	3.22875	3.38422	3.7077	2.76412	2.91942	2.74782	3.37842	3.11629	3.35181	3.13536	3.33043
-4.84354	-6.11944	-4.99643	-5.57712	-6.23276	-5.24705	-6.80873	-6.29622	-5.52527	-5.30308	-5.44133	-6.89946	-6.61313	-6.50848	-5.58826	-7.05525	-6.35513	-5.44611	-6.0023	-5.77544	-5.63458	-6.40556	-6.46986	-6.94393	-9.46937	-6.68629	-9.59511	-9.94608	-8.58994	-7.65088	-3.42931	-3.80183	-6.15541	-3.09556	-3.51839	-4.61641	-3.9104	-4.01614	-3.55779	-4.53187	-4.11509	-4.18318	-4.48414	-4.51069	-4.59475	-4.52062	-4.23021	-3.53334	-3.48137	-3.26136
-0.466245	-0.496044	-0.530083	-0.4237	-0.22383	-0.419243	-0.695406	-0.445224	-0.616009	-0.276672	-0.315645	-0.395467	-0.0336941	0.168901	0.128726	-0.509973	-0.656274	-0.348561	0.344755	0.300839	0.0912028	-0.0885166	-0.244042	-0.1704	-0.0134061	0.0503173	0.0283649	-0.215628	-0.124556	-0.174752	-0.230603	-0.215872	-1.19379	-0.385608	-0.372642	-0.189027	-1.15445	-1.01792	-0.669623	-0.675972	-0.601554	-0.416717	0.380814	0.392025	0.423498	0.203193	0.0536046	0.129153	0.294324	0.248843
-1.53535	-1.72068	-2.23789	-2.44162	-3.10013	-2.99251	-2.51248	-1.66883	-1.50882	-1.51525	-1.74808	-1.78512	-0.770496	-0.828956	-0.96889	-1.15085	-2.16733	-1.35754	-0.61936	-1.21999	-0.63813	-1.76603	-2.43854	-2.06203	-1.68492	-0.902038	-0.988122	-0.537492	-1.05445	-0.774595	-1.69092	-0.295572	-1.36735	-1.42349	-2.69636	-1.51236	-2.53559	-2.55331	-2.49852	-1.71328	-1.99967	-1.73396	-1.1614	-1.5258	-1.37198	-1.75951	-1.56334	-2.06163	-1.83264	-1.62823
-2.28045	-2.50279	-3.11273	-2.62688	-2.01952	-2.02069	-3.50458	-3.04526	-3.17936	-3.02644	-3.22354	-3.16482	-2.65252	-2.28247	-2.11688	-1.99788	-2.74156	-2.0757	-3.53202	-3.47158	-3.25237	-3.62878	-3.63904	-2.96068	-2.42293	-2.82716	-3.18459	-2.69554	-3.97823	-3.7683	-3.46863	-3.04771	-3.63967	-3.40351	-3.22667	-3.26083	-3.72024	-3.556	-4.12881	-3.58035	-2.99829	-2.79679	-0.733654	-0.721205	-1.31447	-0.813072	-0.673232	-0.658636	-2.52415	-1.56951
-3.74555	-3.71144	-3.48423	-3.98928	-3.94109	-3.78674	-2.64801	-3.55797	-3.45314	-3.25432	-2.85698	-3.43827	-2.59591	-2.5257	-2.57139	-2.73604	-2.48129	-2.37984	-2.69386	-2.88821	-2.68278	-3.10885	-3.28667	-3.84665	-4.95742	-5.26745	-4.98433	-5.35879	-5.08199	-4.68624	-3.92809	-4.13078	-4.3553	-4.20105	-4.26708	-4.3684	-3.79023	-3.99035	-3.78196	-4.1482	-4.34054	-4.21995	-4.62887	-5.2255	-4.99704	-5.54155	-4.99121	-5.26157	-4.57994	-4.95637
2.34516	2.08062	1.97453	1.89956	2.24499	1.34381	1.82315	1.56545	1.77782	1.87319	2.05226	1.87841	2.72931	3.02182	2.31837	2.37844	2.06191	2.46624	0.296181	0.455913	1.13162	1.08624	1.17073	1.25541	2.75351	3.00168	2.91868	3.30452	3.17906	3.34312	1.26183	1.84145	1.65307	1.55378	1.60359	0.985849	1.02463	1.44068	1.54709	1.57175	1.64159	1.43126	2.90076	3.00425	2.83459	2.94414	2.62677	2.57788	2.58675	2.75697
1.20992	1.01737	0.762121	0.917554	1.09024	1.19878	0.239796	0.46472	0.220932	0.67673	0.762794	0.83984	0.270439	0.585065	0.806736	-0.301675	-0.560429	-0.124746	1.21169	1.12021	1.62779	0.556759	0.699041	0.680968	1.4956	1.35206	0.948614	0.966685	0.919933	1.18586	0.683244	0.704356	0.412991	1.046	0.605393	0.451134	0.19435	-0.0629572	0.451355	0.796559	0.741861	0.971525	0.926936	1.12949	0.601828	0.628465	0.763386	0.477718	0.838116	0.468691
-2.51972	-1.81593	-2.23262	-1.21233	-2.11835	-1.17312	-2.08303	-2.21615	-2.21487	-2.15922	-2.35215	-2.59179	-3.34534	-3.0397	-3.39036	-2.36707	-2.59768	-2.66528	-4.16586	-3.04377	-2.94482	-1.80992	-2.07477	-1.96839	-1.7383	-2.3903	-1.16483	-1.38625	-1.13245	-1.49141	-2.29737	-1.92756	-1.77622	-1.61216	-1.74821	-1.60439	-1.39452	-0.916277	-1.05792	-1.13506	-0.919368	-0.848502	-1.89874	-1.30089	-2.71779	-0.668343	-0.644812	-0.928909	-1.32437	-1.48823
-2.36284	-1.29776	-1.75862	-1.56168	-1.3902	-2.42465	-1.47107	-1.49044	-1.4239	-1.64082	-0.735922	-1.6244	-0.0349089	0.16737	-0.379747	0.0479546	-0.183991	-0.413468	-0.0657682	-0.0238269	-0.547599	-0.23907	-0.639372	-0.790215	-0.760292	-0.726836	-0.548797	-0.517486	-0.389607	-0.579789	-1.81061	-2.05884	-2.20789	-2.03246	-2.05566	-2.41972	-2.56415	-2.75401	-2.11441	-2.88549	-1.93525	-2.4281	-1.10213	-1.48589	-0.97708	-1.44306	-1.35789	-1.53772	-1.26734	-1.56026
-2.74643	-2.44563	-2.17051	-2.32164	-2.23831	-2.4566	-2.1639	-2.4433	-2.12166	-1.97843	-2.12477	-2.22273	-2.09648	-1.77915	-2.13153	-2.24323	-1.86648	-2.09529	-1.93741	-1.98558	-3.76588	-2.43945	-4.65406	-2.61174	-2.61526	-2.5048	-2.28908	-2.40159	-2.40862	-2.59753	-2.57397	-2.51555	-3.25325	-3.00296	-2.35887	-2.50024	-3.01714	-2.7367	-2.52317	-2.42933	-2.71132	-2.87797	-2.35417	-2.44697	-2.06694	-2.35757	-4.59761	-3.01101	-2.4042	-2.88577
-1.3495	-1.0901	-0.5144	-0.616545	-0.498413	-0.55274	-0.359605	-0.333454	-0.0180858	-0.829343	-0.404431	-0.335141	1.03941	0.766778	1.00332	1.03551	0.911666	0.392336	-1.48164	-1.41321	-1.37904	0.332269	0.182044	-0.0669441	2.07134	2.23235	2.54666	2.29073	2.41593	2.04758	1.22786	1.29766	0.840976	1.04451	1.25801	1.2908	1.1316	1.01677	1.47336	0.953495	0.95635	1.24895	1.31546	1.33151	1.33629	1.66942	1.61503	1.4291	2.18118	1.8201
-3.10399	-3.10692	-3.26393	-3.3067	-3.12667	-3.08565	-3.15549	-3.09955	-3.42024	-3.15052	-3.12073	-3.10247	-2.99997	-3.17598	-3.03992	-3.45478	-3.64003	-3.6823	-2.5915	-2.76883	-2.81766	-3.27953	-3.61401	-3.55148	-1.79339	-1.85364	-1.66077	-1.82851	-1.88239	-1.65767	-3.71395	-3.92707	-5.2809	-3.89961	-4.01523	-4.131	-4.21311	-4.27319	-4.09286	-3.90307	-3.66763	-3.78472	-3.40675	-3.18262	-3.48431	-3.33538	-3.19066	-3.32204	-4.35878	-4.15818
-4.46228	-4.12832	-4.62754	-4.52145	-4.76795	-4.09314	-4.629	-4.72418	-5.53528	-5.73194	-4.1056	-3.68604	-5.16329	-6.39136	-6.48729	-5.04828	-4.46457	-4.76335	-6.14669	-6.73153	-5.6621	-4.67547	-4.96386	-4.82272	-5.24711	-4.02448	-4.04221	-4.13516	-4.50293	-4.10329	-4.09116	-4.27415	-4.75147	-4.57094	-4.00663	-4.81487	-3.96481	-3.64583	-3.95828	-3.61952	-4.3205	-4.13108	-3.67504	-3.81567	-3.89999	-3.29492	-3.78574	-3.94404	-4.4182	-4.24079
-2.84923	-3.69972	-2.8423	-3.10124	-2.7596	-2.73112	-3.08903	-3.13666	-3.01635	-3.10907	-3.2559	-3.72561	-3.26833	-3.04746	-3.01675	-3.16091	-4.32113	-4.08522	-5.0632	-4.01978	-4.56493	-4.7428	-3.89229	-3.81449	-3.10177	-3.09418	-3.40588	-2.5077	-3.11112	-3.05258	-3.84165	-3.67314	-4.42587	-3.71143	-4.3	-3.54518	-2.96635	-3.65131	-3.54916	-3.52115	-3.43986	-3.62093	-3.11317	-3.59672	-2.94874	-4.20207	-4.0472	-4.21959	-2.10705	-1.39328
-1.31657	-1.10469	-0.983562	-1.21178	-0.917365	-0.367491	-2.16313	-1.92089	-2.45809	-1.71115	-1.72394	-1.15378	-1.23584	-0.789404	-0.502428	-1.84745	-2.549	-1.74586	-1.86578	-2.29067	-1.7265	-2.83858	-1.7007	-1.94815	-1.12336	-1.07948	-1.25815	-1.23449	-1.33892	-1.07665	-0.855272	-1.42208	-2.60595	-0.918779	-1.71751	-1.8364	-2.24625	-1.31526	-1.41968	-1.65596	-0.947348	-1.20944	-0.394744	-0.271702	-0.530979	-0.770612	-0.623329	-0.728918	0.157895	-0.00865549
0.578243	0.256879	0.17216	0.183168	0.458988	0.602808	-0.0809504	0.0728781	-0.0312256	0.176097	-0.0801051	0.0739095	0.531208	0.752506	0.788357	0.283554	-0.0359745	0.0449169	-0.250855	-0.2317	-0.2115	0.0100737	0.187634	0.151602	-0.184475	-0.104569	0.505293	-0.0917245	0.667747	0.412447	0.561896	0.121896	-0.244967	0.048861	-0.110513	0.102265	-0.244855	-0.205274	0.298348	0.0270998	0.23615	0.595643	0.307831	0.415435	0.297644	0.371611	0.430421	1.39091	0.71987	0.391995
-3.46232	-3.51575	-4.11389	-3.53083	-3.93409	-2.26703	-5.21423	-5.03965	-4.41666	-4.21357	-4.10398	-3.53326	-3.57883	-4.23824	-3.55057	-4.5182	-4.89069	-4.29271	-3.60082	-4.4243	-3.67112	-4.94115	-4.30438	-4.62198	-1.67865	-1.41485	-2.2639	-2.97075	-2.16464	-2.70129	-3.34665	-3.81789	-5.27609	-3.09748	-3.57529	-2.92396	-3.077	-3.18196	-3.76055	-3.21266	-3.13676	-3.08697	-3.90249	-4.0106	-3.94727	-4.61716	-3.9711	-3.88969	-2.92809	-1.83235
-0.671768	-0.709318	-0.737751	-0.818831	-0.657804	-0.84023	-1.37614	-1.01442	-1.30989	-0.726023	-0.780083	-0.724441	-0.356339	-0.273699	-0.261783	-0.243218	-0.198951	-0.393262	-1.24142	-1.45513	-1.4619	-2.43172	-2.37864	-2.052	0.03222	-0.233942	-0.190361	-0.246406	-0.241172	-0.187278	-0.624851	-0.440434	-0.378387	-0.263557	-0.437421	-0.741831	-0.721918	-0.766228	-0.658776	-0.575359	-0.625765	-0.570163	-0.946561	-1.02488	-0.84394	-0.954675	-0.898118	-0.400488	-0.747726	0.0790099
-5.35881	-4.84924	-5.18308	-3.70825	-4.73003	-4.69866	-5.11167	-4.34021	-4.23328	-3.46725	-3.82205	-3.54064	-2.24072	-1.92832	-2.33139	-1.95985	-1.91449	-1.97537	-1.26784	-1.66385	-2.55543	-1.85143	-1.86013	-2.4872	-2.74123	-2.63616	-2.31684	-3.21907	-2.94139	-2.83625	-4.49143	-4.58562	-3.68593	-5.38554	-4.80706	-5.5159	-4.54662	-5.06026	-4.72693	-5.29762	-5.2662	-4.48975	-2.05154	-2.25364	-1.43133	-1.89779	-2.31138	-2.7972	-5.23758	-4.98102
-0.98816	-0.795424	-0.940399	-0.843618	-0.868387	-1.05421	-0.877599	-0.843852	-0.968718	-0.555289	-0.69497	-0.522314	-0.507507	-0.551998	-0.697812	-0.610907	-0.492953	-0.503512	-0.907501	-1.17666	-0.829849	-1.42087	-1.40234	-1.39861	-0.667376	-1.26798	-0.456803	-1.31566	-0.392299	-1.19403	-1.19791	-1.50556	-0.736561	-1.57652	-1.48591	-1.42586	-1.04155	-1.56681	-1.42985	-1.04579	-1.22893	-0.855245	-0.545481	-0.68415	-1.01213	-0.682743	-0.804696	-0.784231	-1.25029	-1.03264
-3.39141	-3.45007	-3.20551	-3.28513	-3.08272	-2.98681	-2.66647	-4.04278	-4.15344	-3.49642	-3.10649	-3.53328	-2.75795	-2.40227	-2.05343	-2.79837	-2.74226	-2.69109	-2.29883	-2.26013	-2.13152	-2.9637	-3.57687	-3.84671	-2.47101	-2.30158	-2.49762	-3.36196	-2.49612	-2.81409	-3.39953	-3.41201	-3.54703	-3.26936	-3.19957	-3.41558	-3.57774	-3.8718	-2.97544	-3.44285	-3.94224	-3.66429	-2.39815	-2.98178	-1.76832	-2.61372	-2.5685	-2.5643	-3.11116	-2.83222
-2.41068	-2.51774	-2.46711	-1.97191	-2.5821	-2.79334	-2.43366	-2.47396	-2.55133	-2.16504	-1.99408	-1.84569	-1.79141	-2.37007	-2.53996	-1.91598	-2.08267	-2.09255	-1.42075	-1.67185	-2.45484	-2.70542	-2.53563	-3.42197	-1.31446	-1.70627	-1.23254	-1.11406	-1.27968	-1.27553	-1.91502	-1.71513	-2.25897	-2.45355	-3.31264	-2.43999	-3.75009	-2.44534	-2.68967	-2.9123	-2.99034	-2.40256	-2.86739	-2.55375	-2.89221	-0.852661	-2.22054	-2.82385	-2.50182	-2.03384
-2.22859	-1.78633	-1.51425	-1.755	-1.61677	-1.90509	-1.32151	-1.5044	-1.47188	-1.13908	-1.11849	-1.46725	-1.35534	-1.28166	-1.10296	-1.03235	-0.84015	-1.11661	-1.59472	-1.58876	-2.16089	-1.80575	-1.33881	-1.96117	-1.71991	-2.52928	-1.85891	-2.34689	-2.03742	-2.09817	-1.94376	-2.04585	-1.72835	-1.45023	-1.87034	-1.90406	-1.08013	-1.0721	-1.00232	-1.6021	-1.175	-1.66928	-0.94861	-1.01882	-0.681452	-0.921813	-0.885747	-0.849373	-1.31163	-1.42578
-4.86229	-5.75708	-4.52829	-6.57689	-4.8202	-3.90842	-5.84359	-4.95261	-4.53029	-5.01804	-4.14953	-4.43662	-2.63802	-2.35626	-2.28691	-2.84835	-2.90053	-3.23317	-3.84299	-3.92134	-4.70587	-5.10183	-5.05183	-4.65447	-4.34213	-3.44408	-3.89682	-3.83977	-4.89033	-4.11482	-3.69792	-4.0245	-3.72535	-3.19833	-3.57144	-3.80941	-4.15039	-3.83294	-3.84841	-3.92564	-3.2439	-3.1964	-5.08201	-5.14136	-5.37539	-4.97437	-5.20927	-3.9671	-3.72594	-4.11056
1.41388	0.797497	-0.863137	0.882602	0.732457	1.98771	-0.0698508	0.686965	0.395481	-0.00459227	-0.152954	0.64924	-1.3118	-0.571253	-0.394523	-0.605198	-1.37038	-0.752571	1.35591	1.05712	1.29492	0.202676	0.589914	0.968408	1.23591	1.15524	0.671995	1.11014	1.26591	0.825052	1.35018	1.10026	1.50359	1.3678	1.14921	1.26526	0.5636	1.04715	0.717115	1.13801	1.21496	1.50154	1.67594	1.1805	-0.471316	1.48329	1.66674	2.17012	1.13743	2.20441
3.79917	3.73982	3.83588	3.87371	4.00692	3.78482	3.20009	3.40176	3.06002	3.43837	3.39353	3.54021	2.95479	3.53265	3.34261	2.88135	2.64499	2.65079	3.04336	3.09789	3.18189	2.49944	2.37232	2.51531	3.77901	3.90229	3.82361	3.80158	3.67226	3.7531	2.75336	2.40642	2.47599	2.54327	2.58392	2.48977	2.66389	2.84441	2.12244	2.61983	2.65581	2.87629	3.09711	3.20935	2.95224	2.94522	2.8354	3.19567	3.00157	2.95202
-0.363349	-0.661217	-1.94041	-1.04454	-3.56563	-2.04311	-3.16375	0.0724506	-0.119727	0.217084	-2.88306	-2.61731	-0.249808	0.411685	-2.13994	0.250378	-0.55572	-0.243304	-1.78892	-1.68326	-0.506592	-0.7981	-1.91358	-2.93123	0.323995	-0.0887862	-0.00389783	-0.123959	-0.991249	-0.626372	0.21461	0.077565	0.323509	-0.507964	-0.234288	-0.182553	-0.940382	-0.138864	0.197918	0.321934	0.25313	0.0422188	-1.24527	0.0666007	-0.0170569	-0.630148	-0.52858	0.0539723	-0.609751	0.006719
-1.0181	-0.899598	-0.972025	-0.969409	-1.18203	-1.33641	-0.74429	-0.54805	-0.620785	-0.864932	-0.883263	-0.596191	-0.856637	-0.939056	-0.731695	-0.836895	-0.301275	-0.359569	-1.80165	-1.18649	-1.20528	-0.167597	-0.419609	-0.540398	-0.196239	0.0119905	0.198262	0.168175	-0.00119913	-0.146577	-1.0323	-0.528158	-1.08135	-0.600277	-0.841582	-0.637806	-0.50857	-0.472424	-0.278453	-0.810278	-0.796798	-0.693401	-0.342358	-0.539436	-0.273928	0.107851	-0.189407	-0.155424	0.129959	-0.297908
-4.43781	-5.4072	-5.71106	-5.87206	-5.59673	-4.9856	-6.80686	-6.53244	-5.70345	-6.15323	-6.21954	-5.74417	-6.12579	-5.1405	-5.97183	-5.01671	-4.6335	-6.70153	-6.09326	-4.23423	-5.64066	-5.25968	-5.68791	-6.80125	-6.93524	-8.08699	-7.36719	-7.26165	-7.59613	-8.67334	-6.71287	-5.8793	-7.51652	-5.02196	-6.35039	-5.67533	-5.55208	-6.10552	-6.38925	-6.53434	-5.31963	-5.52863	-4.05867	-4.03723	-4.67475	-4.62476	-4.32571	-3.23254	-4.54473	-3.49159
-2.48853	-2.18666	-2.22125	-2.48089	-2.68773	-2.61891	-4.65223	-2.78224	-2.61229	-2.39352	-2.18326	-2.40522	-3.23583	-2.44521	-2.56435	-4.20425	-2.25826	-4.26441	-1.54492	-1.52052	-3.7696	-2.08518	-2.50299	-2.57107	-0.838984	-0.151286	-1.22278	-0.42597	-0.211497	-0.964783	-1.96563	-1.18502	-0.800226	-1.60965	-1.09091	-1.55451	-0.786971	-0.977371	-1.41327	-1.37582	-1.27571	-1.29756	0.169801	-0.790194	-5.00161	-1.06778	-1.09132	-1.56187	-1.38017	-0.923984
-3.68491	-3.91039	-3.89243	-3.36972	-4.74012	-4.31849	-4.16191	-3.4472	-3.51465	-2.96963	-3.19984	-4.29013	-4.0572	-4.36749	-5.22036	-4.7958	-4.61298	-4.0816	-6.11117	-4.94166	-2.69498	-4.37186	-5.98124	-6.70726	-1.96533	-1.90545	-1.84054	-2.2287	-2.26444	-1.86467	-3.03584	-3.43861	-2.25705	-3.45672	-4.05218	-3.12858	-3.93229	-1.96337	-2.92266	-3.84552	-2.43268	-3.6131	-4.01419	-2.29827	-3.34642	-2.42658	-3.6405	-4.24423	-6.74087	-4.32225
4.15364	3.9544	3.86508	4.17751	4.19373	4.29418	3.88548	4.16259	4.03871	3.84663	3.67401	3.92715	3.08595	3.48748	3.4545	3.69054	3.17592	3.50484	2.66828	2.5962	2.65843	2.25392	2.55426	2.66386	3.02125	2.7965	2.69721	2.96858	2.75892	2.90157	3.54304	3.63349	4.10922	3.76704	3.74106	3.90266	3.68355	3.72885	3.59923	3.62868	3.73629	3.58664	3.61322	3.73307	3.0431	3.61399	3.51208	2.96777	2.77783	3.08419
-2.56003	-2.54516	-2.59521	-2.867	-2.43902	-2.36604	-2.88802	-2.60681	-2.9049	-2.54701	-2.50788	-2.60997	-2.18881	-2.22673	-2.1599	-2.47068	-2.81377	-2.42772	-2.62203	-2.53239	-2.07488	-2.83383	-2.8631	-3.35707	-2.46456	-2.32131	-2.25978	-2.61146	-2.31892	-2.30853	-2.23438	-2.33143	-4.2228	-2.40849	-2.36663	-2.40865	-2.69714	-2.74857	-2.76601	-2.62949	-2.32609	-1.91805	-0.896649	-0.743047	-1.18145	-1.26066	-1.33926	-1.20131	-1.42528	-1.56286
-1.93152	-1.96544	-1.7975	-1.9281	-1.92847	-2.05511	-1.53193	-1.99127	-2.60786	-2.32352	-1.63455	-1.60884	-2.52497	-2.97132	-2.84566	-2.82012	-1.95554	-2.24203	-2.24328	-1.92248	-2.37076	-2.08762	-2.00558	-1.97527	-2.11574	-2.59145	-2.70575	-2.69426	-2.83894	-2.85357	-2.70854	-3.42316	-1.94025	-3.70153	-2.85887	-3.22652	-2.04835	-2.57721	-2.44784	-2.45335	-2.35119	-2.51436	-1.81342	-1.75774	-1.57042	-3.85162	-2.05343	-2.53798	-2.71088	-3.58342
2.49811	2.37745	2.58238	2.7681	2.5129	2.20613	2.38298	2.27691	2.43814	2.58777	2.67363	2.50963	2.65643	2.50368	2.51179	2.6292	2.8942	2.35884	2.29584	2.6367	3.28758	3.04983	3.15447	2.93498	2.01762	1.92165	2.20636	2.77754	2.97492	2.80848	3.71943	3.67083	4.20124	3.53869	3.85915	3.84633	3.54565	3.41137	3.93801	3.81744	3.08192	3.67326	3.58899	3.78744	4.02398	3.81535	3.65796	3.37341	3.6468	3.47513
3.56535	3.78636	3.73173	3.52204	3.56372	3.10154	3.84353	3.80513	3.63462	4.19471	3.99567	3.61582	3.92879	4.01883	3.53559	3.79653	3.67331	3.74754	2.12565	2.23286	1.96833	2.90741	2.71867	2.75487	4.22257	4.17268	4.41326	4.3296	4.46458	4.08497	4.02886	3.97644	4.2541	3.87235	4.10589	4.13679	3.44979	3.6506	4.29845	3.79707	3.57197	3.88458	3.55548	3.60818	3.83575	3.80715	3.253	3.15372	2.53553	1.99044
-2.44262	-2.79799	-2.36643	-2.44024	-2.45877	-2.73324	-2.27159	-2.03473	-1.98786	-2.42928	-2.63861	-2.42991	-1.39575	-1.2102	-0.99567	-0.852976	-1.01487	-0.599016	-3.02263	-2.96235	-2.99821	-2.88694	-2.26227	-3.45812	-3.33454	-4.51025	-4.95997	-3.60917	-2.79281	-2.62118	-3.85047	-4.15278	-4.93218	-3.57683	-3.9297	-3.80367	-3.8306	-4.60796	-4.05676	-3.87004	-3.95668	-4.03862	-6.35062	-5.44539	-5.03469	-4.85823	-5.35165	-4.94104	-2.41187	-3.3487
-2.58414	-3.06517	-2.76431	-2.96764	-3.03233	-2.16028	-4.29654	-4.4163	-4.28506	-2.55672	-2.73643	-2.74863	-4.1559	-4.32171	-3.7193	-5.21551	-6.54891	-5.02527	-6.72893	-6.88689	-4.97335	-8.68303	-8.53262	-8.02307	-3.57919	-3.90724	-4.3613	-3.28024	-2.66134	-3.42437	-2.95514	-4.74063	-4.93645	-3.04628	-3.74375	-3.62765	-4.30335	-4.27626	-4.06537	-3.67875	-3.65965	-3.54735	-3.53069	-3.52812	-4.48636	-4.40442	-4.0584	-3.60411	-3.57281	-3.18723
-2.59833	-2.4026	-2.25956	-2.28355	-2.32081	-2.20159	-3.91287	-3.70483	-3.72648	-1.91656	-2.07864	-2.01216	-3.32309	-3.76266	-3.49417	-4.82403	-4.98441	-4.76996	-3.95124	-4.7525	-4.07216	-5.89277	-5.79625	-6.27043	-2.27363	-2.12254	-1.99076	-2.11234	-1.79914	-1.86868	-2.05146	-2.47157	-3.41273	-2.75069	-2.54468	-2.50717	-3.22992	-2.96968	-3.26458	-2.90196	-2.91895	-3.07127	-2.96285	-2.86473	-2.39608	-4.02821	-3.78739	-3.78496	-1.78449	-2.51164
2.68163	2.46817	2.60181	2.34016	3.00575	3.43383	1.75149	2.10603	1.98724	2.33829	2.20283	2.4444	2.13416	2.34535	2.35649	2.11252	1.67155	2.04695	2.52059	2.13186	2.61978	1.79025	1.9002	2.01974	2.60286	2.81756	2.58893	2.70028	2.39267	1.92221	2.92206	2.77921	2.92866	3.33866	2.83586	2.73782	2.61102	2.71593	2.33574	2.838	2.95152	2.93407	3.07335	3.16706	2.92397	3.10707	3.15842	3.28353	3.09258	3.17006
-1.95124	-2.06592	-1.43291	-1.54975	-1.71231	0.568778	-2.39454	-1.18951	-2.04402	-2.42808	-1.77619	-2.19892	-2.29093	-2.01482	-1.33854	-1.87222	-1.92957	-1.27229	-2.75544	-3.0813	-3.32484	-4.06473	-3.16209	-3.50184	-0.549659	-0.126044	-1.20057	-1.15369	-1.14522	-1.79554	-0.11883	-0.466534	0.277664	-0.241752	-0.797951	-0.940809	-1.24669	-0.97897	-0.46686	-0.924952	-1.37929	-0.674641	-0.364737	-0.525416	-1.93356	-1.3183	-1.10944	0.210148	-2.6388	-1.2381
0.0862407	-0.142644	0.110092	-0.0083869	0.100732	0.00859754	0.425516	0.00448778	0.150796	0.33199	-0.432529	0.504358	1.41065	1.94843	1.57914	1.44495	1.63553	1.80256	0.0374952	0.363791	1.41364	-0.109636	-0.72531	-0.374978	1.25551	2.46892	2.83727	1.09431	3.08795	0.800894	0.448222	0.683404	0.9959	0.443748	0.5609	2.81422	2.26175	2.50358	0.583163	2.53204	0.87493	0.588513	1.8608	1.99742	1.37891	1.40245	0.780392	0.902917	1.42735	2.01878
0.0518802	-0.175797	-0.130848	-0.13899	-0.047701	0.383032	-1.19986	-0.430713	-0.642309	-0.13982	-1.04465	-0.245553	-0.455917	-0.138906	-0.0274569	-0.562764	-0.978777	-0.946061	0.0377772	-0.297941	-0.494942	-0.691373	-0.792994	-0.508534	0.818532	0.976627	0.844185	0.98731	0.774973	0.912323	0.0940592	0.391952	0.626954	0.516743	0.191563	0.43784	-0.4294	-0.376469	-0.485421	0.119754	0.320855	0.242271	0.740639	0.734479	0.447941	0.707093	0.642723	0.905125	0.418251	0.670233
3.00328	2.95849	2.85098	2.9782	2.85013	2.66913	2.80088	2.84455	3.0385	3.01176	2.77768	2.91487	2.53261	2.30648	2.43714	2.58256	2.64591	2.59846	1.84345	1.90618	1.8274	2.32606	2.25538	2.29848	2.32201	2.27883	2.29835	2.23905	2.49706	2.39631	3.26948	3.19531	3.32605	3.15568	3.36347	3.20315	3.09226	3.23228	3.23692	3.01087	3.0352	2.99211	1.66498	1.7061	1.82623	2.13287	1.8718	1.77151	1.7861	1.59875
1.91549	2.09868	2.05655	2.14999	1.94786	1.83193	2.02409	1.87721	2.0555	2.16171	2.14551	1.85058	1.05781	1.19394	1.19029	0.937186	1.04057	1.24447	0.567662	0.904046	0.721739	1.02771	0.95819	0.57078	2.52913	2.36278	2.73425	2.67671	2.94725	2.72452	3.12711	2.81192	3.14889	2.88139	3.09882	2.86771	2.93786	3.04752	3.10479	3.18057	3.0267	3.1009	2.41426	2.55009	2.37313	2.10226	1.81979	1.72192	3.12704	3.05944
-2.07347	-2.35522	-0.661755	-2.08002	-0.646181	-5.96176	-2.51891	-0.412128	-2.16219	-0.208197	-2.79762	-2.35874	-1.26594	0.00906214	-2.73126	-3.15985	-1.93361	-1.28202	-0.230507	-0.655263	-0.411383	-1.50558	-1.24192	-1.11963	0.0637754	0.437756	-0.439374	0.713076	0.43332	1.04605	-0.744161	-1.27977	-0.276698	-0.351227	-1.11766	-0.752337	-0.659592	-0.00545078	-0.889396	-0.762786	-0.215598	0.0969797	-0.0893384	0.302422	-0.198262	0.273812	0.957604	0.104879	-3.39569	-3.86548
-4.0638	-4.73248	-4.41929	-4.43253	-4.57087	-3.38398	-4.34561	-4.19885	-4.56991	-4.55188	-5.33983	-4.47117	-3.97267	-3.60134	-3.46495	-3.38736	-4.63017	-3.4403	-4.61834	-4.80456	-1.87671	-4.40872	-3.55302	-3.45702	-2.23585	-2.01148	-1.74757	-3.22518	-2.08906	-2.3703	-2.03174	-2.36237	-1.91091	-2.05527	-3.34446	-2.20587	-0.935194	-4.96311	-1.87318	-2.0433	-1.89097	-3.68968	-3.03466	-2.80453	-4.0605	-3.18822	-2.22083	-2.14059	-3.74327	-2.58518
0.681747	0.143228	0.054786	0.188047	0.216074	0.990634	0.0655617	0.0807047	0.0989538	-0.234428	-0.334207	-0.24085	-0.698459	0.449631	0.218364	0.487374	0.0369171	-0.0696643	-2.37315	-2.07755	-1.88688	0.110082	-0.474897	0.433297	-0.521614	-0.428846	-0.626372	-0.892765	-0.532784	-0.680318	0.0904249	1.16059	1.43718	1.28045	1.2808	1.01929	1.03066	1.08223	1.02685	1.00964	1.35959	1.25513	0.558071	0.281342	-0.673006	0.410454	0.709654	1.07348	-0.780516	-0.196078
-1.07264	-0.454906	-0.590774	-0.768107	-0.818614	-0.234189	-1.49036	-0.950149	-1.36695	-1.43197	-2.58866	-1.88851	-0.306569	0.3281	0.461079	0.304522	-0.536005	-0.529824	-1.98083	-2.8689	-2.71872	-1.92831	-2.61566	-1.65713	-1.7848	-0.889185	-1.85184	-1.30581	-1.70013	-1.91494	-1.02677	-0.319538	0.00856232	0.13634	-0.472892	-0.975368	-1.23818	-1.1053	-1.07063	-0.99378	-0.581487	-0.696406	1.45417	0.987254	0.265473	1.33051	1.57178	1.82331	-2.05646	-0.895826
-1.5523	-2.04577	-2.44828	-2.05365	-1.30005	-1.09155	-3.48583	-2.05317	-2.54085	-2.51574	-2.87824	-3.04569	-1.25534	-1.27693	-1.33622	-1.24025	-2.02764	-1.36284	-3.88834	-3.73954	-2.60344	-3.21511	-2.43444	-1.91916	-0.229086	-0.788832	-0.174346	-0.675946	-0.588824	-0.960763	-0.938377	-0.616387	-0.415111	-0.132399	-0.719457	-1.05417	-1.05213	-1.11217	-1.2377	-0.454143	-0.258282	-0.117512	-0.559707	-0.413581	-1.52392	-0.416153	-0.0740949	-0.0877971	0.0490078	0.550827
2.15504	1.707	1.67712	1.83696	2.18606	-0.388743	0.754339	1.24391	-0.0227629	1.49779	0.241731	1.39197	2.48305	2.49291	2.46139	2.30897	2.14148	2.05561	2.20625	2.2528	2.41187	1.89337	1.61156	2.04335	1.88456	1.69188	1.80529	2.1828	2.27055	2.44894	2.50579	2.32081	2.75614	2.43088	2.24001	2.38667	1.82386	1.98994	2.16765	1.93687	1.92752	2.23531	2.0681	2.29061	2.55788	2.27038	1.78995	2.52422	1.66393	1.85819
1.04369	0.526656	0.740485	0.557436	0.980113	0.610349	-0.429901	0.42093	0.0995624	0.0217279	-0.241862	0.143112	1.13701	1.33748	1.33622	0.941514	0.195977	0.59233	-1.05289	-1.0948	-0.318416	-0.560354	-0.539309	-0.0580559	2.42475	2.60626	2.1555	2.41052	1.80066	1.93544	0.449927	0.252753	0.318611	0.380547	0.427191	0.309948	0.0872071	0.0958425	0.147928	0.250605	0.436902	0.54156	0.562974	0.617834	0.468396	0.599336	0.826933	0.456366	1.07958	0.808754
-3.20504	-2.30898	-2.47532	-2.27939	-2.86056	-3.14962	-2.86237	-2.5419	-2.99229	-2.15547	-2.92541	-2.0742	-2.11238	-1.61134	-1.93111	-2.25942	-2.43062	-3.26088	-1.18831	-1.05651	-1.25545	-1.12823	-1.32193	-1.35119	-1.25981	-1.29325	-0.829906	-1.07797	-1.01265	-0.92044	-0.717363	-1.01575	-0.727454	-1.06841	-0.762306	-0.934733	-1.14686	-1.49095	-0.924677	-1.524	-1.66427	-1.11967	-0.661544	-0.652638	-0.445907	-1.75121	-0.959792	-0.985721	-0.755722	-0.464738
0.192154	-2.06735	-1.95437	-0.498619	0.34391	1.06725	-0.243956	0.0377805	0.220871	-0.305705	-0.599784	-0.187389	0.385019	0.641699	0.621866	1.15584	0.838277	0.971953	0.618312	-0.0248437	-0.284154	-0.260845	-0.104996	-0.317568	0.730589	1.24058	0.755675	0.967607	0.638032	1.09853	1.7439	1.97811	2.435	2.12976	1.08288	2.11136	2.14573	1.94663	2.00146	2.11808	2.04081	2.5315	0.923501	1.29014	-1.42185	1.97964	1.69804	2.11451	1.14569	2.07852
1.98423	2.19954	2.29152	2.18275	2.41901	1.98808	2.28723	2.2839	2.72574	2.49455	2.55379	2.66386	2.42094	2.24453	1.90463	2.31097	2.4552	2.27257	2.31245	2.27033	1.70644	2.49771	2.17696	2.15603	2.25602	2.34102	2.86883	2.7348	2.84254	2.50284	3.0095	3.071	3.36527	2.70601	3.28557	3.15828	2.90485	3.05837	3.2129	3.15698	2.96294	3.0001	2.88137	2.65845	3.14248	2.49861	2.65122	1.83275	2.36259	2.54135
-4.37986	-5.29695	-4.95695	-5.35933	-3.94722	-4.38303	-7.28751	-6.67943	-6.29548	-7.18451	-5.51047	-5.95641	-2.45099	-2.07618	-1.89872	-3.55411	-3.44208	-3.18558	-3.42036	-3.94752	-3.69379	-6.16229	-5.87254	-7.68073	-4.27731	-3.41881	-3.87475	-3.13313	-3.12331	-2.88431	-2.93197	-3.50228	-4.19353	-4.23389	-3.50233	-3.37743	-5.09631	-4.25489	-4.9566	-4.28403	-3.58738	-3.44857	-5.90257	-4.30267	-4.10457	-4.3953	-8.08671	-3.95891	-3.7372	-1.85605
-1.19156	-1.02683	-1.23294	-1.19853	-1.45188	-1.33986	-1.1666	-1.45119	-1.28598	-1.18485	-1.20931	-1.07312	-2.62508	-2.92646	-2.78995	-2.49508	-2.60716	-3.45303	-2.08857	-2.52851	-2.38952	-1.11618	-1.69433	-1.58113	-2.02533	-1.47603	-1.84781	-1.17021	-1.51768	-1.60569	-0.804435	-0.596994	-0.859193	-0.644564	-0.780182	-0.788173	-1.26245	-0.761448	-0.889569	-0.764581	-1.02039	-1.05887	-2.59692	-2.54375	-2.24074	-1.7758	-2.9698	-2.05644	-1.35969	-2.04798
-0.537682	-0.439903	-0.678546	-0.450759	-0.535137	-0.685748	0.317239	-0.194576	0.390203	-0.836267	0.360367	-0.86714	-2.21336	-1.35577	-1.72929	-0.603345	0.423535	-0.266029	0.928074	0.100363	-4.26405	0.683548	0.129821	-0.643266	-0.947569	-1.14247	-1.92568	-2.00227	-1.7973	-2.00634	-0.00186851	0.475588	0.361955	0.396287	0.162505	0.15843	0.395258	0.529749	-0.206865	0.129047	0.102432	0.431413	0.00725693	-0.871089	-1.32527	-0.604754	-0.869798	-0.676748	-0.916678	-0.701169
-3.53497	-4.0845	-2.5904	-2.23373	-2.01362	-1.29711	-2.71091	-1.53434	-2.55405	-3.36118	-3.00492	-2.77864	-2.36361	-2.50026	-3.15964	-4.88203	-5.20099	-5.02902	-0.558275	-0.495709	-0.53838	-0.887473	-0.716659	-0.462177	-3.19418	-2.31464	-3.97371	-1.9394	-2.13103	-3.79478	-2.86602	-3.50617	-3.05487	-3.18461	-3.26006	-3.13148	-3.28032	-2.84109	-3.87806	-3.40159	-2.50515	-2.65576	-1.51746	-1.8764	-2.51803	-1.63728	-1.2596	-1.17685	-4.32008	-2.95336
-2.14333	-2.33591	-2.08303	-2.28873	-1.89733	-2.16141	-1.88679	-2.07504	-1.83776	-2.34946	-1.75068	-1.74416	-1.11401	-1.39558	-1.15397	-1.48407	-1.16282	-1.62556	-2.49765	-2.09281	-2.09923	-1.63889	-2.17349	-1.80252	-1.89461	-2.01725	-1.68402	-1.89113	-1.98928	-2.07451	-1.44481	-1.52405	-2.42211	-1.53453	-1.52686	-1.42047	-1.21662	-1.36914	-1.18482	-1.63349	-1.57212	-1.52323	-4.72703	-4.57787	-4.48481	-4.71249	-4.89795	-5.13795	-4.63714	-5.31369
-1.37042	-2.45294	-1.69732	-2.54197	-2.24475	-2.43301	-2.81348	-2.66643	-1.81163	-2.80528	-3.33775	-3.01329	-2.40947	-2.10084	-2.02863	-2.05329	-3.06203	-2.30809	-4.25996	-3.22731	-2.10413	-2.96668	-1.98905	-2.47483	-1.76002	-1.53896	-2.72721	-2.03589	-2.50865	-1.85175	-2.85473	-2.13525	-1.95286	-1.82855	-1.99611	-2.14989	-2.17938	-2.04388	-2.33062	-1.92585	-1.66602	-1.58703	-1.36322	-1.35889	-1.94661	-0.631155	-0.663861	-0.386665	-1.36004	-1.13851
-1.1601	-1.08305	-1.65685	-1.19848	-0.879798	-0.89396	-1.37302	-0.718564	-1.11621	-1.66035	-2.22924	-1.64334	-0.353028	-0.163649	-0.29024	0.0467497	-1.03173	-0.100379	0.0239269	0.00481401	-0.188965	-0.344734	-0.67894	0.343609	-1.60349	-1.40662	-1.93092	-1.51467	-2.27821	-1.73201	-0.345563	-0.464979	-0.656874	-0.192462	-0.921678	-0.738923	-1.23971	-0.903411	-0.944274	-1.15491	-0.36574	-0.194366	-0.360085	-0.603193	-0.731919	-0.529562	0.383313	0.649759	-1.12036	-1.06377
-1.73643	-2.19384	-1.76302	-1.56145	-1.52408	-1.61317	-1.58638	-1.47479	-1.5063	-1.3642	-1.72814	-1.48806	-1.83097	-2.0775	-1.85613	-2.22558	-2.15728	-2.34971	-1.64764	-1.47269	-1.9836	-1.27093	-1.28953	-1.22588	-0.980728	-1.05066	-0.871818	-1.06296	-0.947763	-1.00623	-0.967379	-1.02592	-1.19033	-1.1715	-0.75957	-0.749749	-0.77689	-1.03758	-0.742641	-0.859433	-1.52062	-0.869423	-2.62469	-3.49234	-3.12792	-3.55283	-3.4552	-3.40969	-1.2896	-1.52256
-0.818341	-0.869754	-0.916709	-0.98411	-0.965523	-1.01409	-0.613012	-0.708092	-0.538302	-0.554009	-0.441589	-0.630403	-1.0509	-1.18839	-1.3455	-1.33827	-0.925704	-1.18715	-0.470906	-0.511729	-0.322614	-0.646573	-1.16409	-0.937855	-0.821049	-0.753305	-0.508468	-0.92413	-0.646496	-0.729741	-0.758468	-0.726762	-0.44883	-1.02517	-0.676814	-0.860501	-1.09653	-0.662399	-0.750406	-0.976428	-1.099	-1.14633	-1.43795	-1.36029	-0.929564	-1.20501	-1.3876	-0.541423	-1.54225	-1.52697
-3.30604	-3.67672	-3.27042	-2.92471	-2.25948	-3.27377	-3.96939	-3.96594	-2.39099	-4.27935	-3.37441	-4.79348	-8.95415	-3.73229	-5.13152	-5.47886	-5.91596	-5.3006	-2.33355	-3.0555	-3.6025	-2.02904	-2.37781	-2.7079	-5.16453	-5.11952	-2.97869	-2.79888	-3.00776	-3.16253	-1.83077	-3.05802	-3.8037	-2.9811	-3.8306	-2.17501	-3.45117	-2.31394	-2.77218	-2.03019	-4.50507	-2.47302	-2.86008	-2.26027	-3.78909	-3.01171	-3.14812	-3.5403	-2.55293	-1.62955
-1.98295	-2.25522	-2.16829	-2.4026	-2.26819	-2.29861	-2.08405	-2.15236	-1.88832	-2.27255	-1.90949	-2.15465	-2.63513	-2.64477	-2.71768	-2.18109	-2.6646	-2.41592	-2.09051	-2.16192	-1.95665	-2.25065	-2.59557	-1.86422	-3.08246	-2.74397	-3.20962	-3.29657	-2.78739	-2.65511	-2.21355	-2.32612	-1.71642	-2.5054	-1.91682	-1.94534	-2.00563	-2.22309	-1.85566	-1.61547	-1.79511	-1.89886	-2.24208	-2.23238	-2.39483	-2.24273	-2.28351	-2.50201	-2.37985	-2.15352
-3.39043	-3.53376	-2.97453	-3.28191	-3.0274	-2.69883	-2.97836	-3.06129	-3.3806	-3.36113	-3.16197	-2.7978	-2.98458	-3.04755	-2.44207	-3.15762	-3.07833	-2.99045	-3.54094	-4.48233	-3.73834	-3.82161	-3.84941	-3.45558	-2.68915	-2.18177	-2.62054	-2.57957	-2.67771	-2.77773	-3.85913	-3.33773	-4.16775	-2.90034	-2.86501	-3.17694	-3.54727	-3.46302	-3.48119	-3.39975	-3.19661	-3.30247	-2.15742	-2.3018	-2.38991	-1.86057	-1.95222	-1.32972	-2.36616	-2.46088
-0.587729	-0.311959	-0.249288	-0.138888	-0.471233	-0.411083	-0.652828	-0.521482	-0.178348	0.0320065	-0.0386695	-0.0740547	-0.0604948	0.104214	-0.0300888	-0.240487	-0.295962	-0.227076	-1.22113	-0.795268	-2.47117	-0.333329	-0.443726	-0.551034	-0.392804	-0.313045	-0.257484	-1.37787	-0.403049	-0.588781	-0.581771	-0.215211	-0.662918	-0.390337	-0.551323	-0.330576	-0.301185	-0.490842	-0.632148	-0.422713	-0.310819	-0.954806	-0.174865	-0.353444	-0.379093	0.0387015	-0.287202	-0.943514	-1.32674	-1.10402
0.187908	0.195224	0.299661	0.300974	0.56354	0.109776	0.226303	0.275361	0.35052	0.725505	0.997025	1.04051	-0.317041	-0.405916	-1.33451	-1.63431	-0.0435104	-0.43269	-0.0716496	0.336122	-1.35213	0.195868	0.147758	-1.60684	-1.39271	0.297911	0.418546	0.221474	0.467537	0.46113	0.819158	0.47554	0.509338	-0.580969	0.665433	0.840587	-0.218092	-0.288809	1.00523	-0.0347777	-0.60194	0.229611	0.322606	1.22709	0.578638	1.11178	0.255423	-0.931055	0.15992	-0.554256
-3.26585	-3.05308	-3.19412	-3.43723	-3.15481	-3.19951	-3.50911	-2.64241	-2.7242	-2.71028	-3.04245	-3.24486	-0.903316	-0.710346	-1.12287	-0.673947	-0.611002	-0.954278	-1.74934	-1.97438	-2.40662	-3.38214	-2.2393	-2.69341	-1.85064	-2.59262	-1.49278	-2.68825	-1.6809	-2.60531	-2.77769	-2.71464	-3.01162	-3.74708	-3.96766	-5.7044	-3.92654	-4.29958	-2.79538	-4.2817	-3.09936	-2.85789	-2.6937	-2.94004	-3.15927	-2.49408	-3.4876	-2.64989	-3.34525	-3.09758
-0.128004	-0.705632	-0.0229265	-0.278019	-0.386003	0.220305	-1.15523	-0.491623	-0.885905	-1.01213	-1.48819	-0.762628	-0.648866	-0.149159	-0.105652	-0.820282	-1.37079	-1.26481	-0.2961	-0.293677	-0.0210642	-0.880493	-0.708167	-0.44819	0.524103	-0.698758	-0.265899	0.140209	-0.0309888	-0.124689	-0.504777	-1.00334	-0.867299	-2.0935	-0.738014	-1.41742	-1.02356	-1.41904	-1.06018	-0.16909	-1.11433	-0.616212	0.0199605	-0.219756	-1.96234	0.450934	-0.292429	-1.04102	-0.588601	-1.83864
-0.318228	-0.198883	-0.397315	-0.198971	-0.673384	-0.575849	-0.0208037	-0.23609	-0.0869708	0.41048	0.753482	0.107142	0.514698	0.371041	0.64403	0.323493	0.817633	0.926791	0.910795	1.17643	0.134979	0.40375	0.0484967	-0.364789	-0.778391	-1.07354	0.0842949	-1.61311	-1.46349	-0.568712	0.0974672	-0.559108	-0.00866604	-1.96645	-0.302643	-0.80384	-1.19014	-0.209012	-0.787327	-1.25867	-1.22841	-1.3753	-0.572761	0.0785106	0.183674	-0.0462191	-0.288003	-0.622998	-1.48508	-0.407448
-3.9083	-3.0241	-2.85011	-3.00046	-2.87118	-3.43923	-2.03193	-2.60071	-2.04142	-3.51572	-2.82301	-2.96324	-3.23939	-2.67511	-4.67054	-2.52059	-3.19809	-2.23915	-1.70641	-1.46735	-2.51433	-2.09659	-1.99886	-2.15552	-4.27946	-3.8289	-5.10762	-4.53164	-4.0819	-3.8624	-4.11121	-3.96864	-3.67402	-3.11496	-3.6702	-3.7402	-3.68792	-2.93301	-3.24045	-3.1841	-3.41429	-3.51849	-4.63145	-4.80882	-3.57962	-2.17761	-2.97064	-3.10607	-3.2573	-3.3612
1.37239	1.10289	0.893797	1.24445	1.29831	1.70733	0.0291288	0.559726	0.588108	0.620919	0.1259	0.756136	0.837813	0.905233	1.41598	1.01513	0.540856	0.598961	-0.703594	-1.11371	-1.27548	-0.227386	-0.588465	-0.140576	1.04673	1.35135	0.681094	1.39884	1.70944	1.54291	1.19136	0.720045	1.19977	1.08596	0.999926	0.875622	0.224376	0.265145	0.377867	0.672843	1.39053	1.38318	1.02865	1.21061	-0.715334	0.802079	1.32011	2.07823	1.17646	1.44024
-0.672572	-0.615356	-0.400268	-0.388217	0.213516	-0.929213	-0.406176	0.287792	0.241066	0.023662	-0.0753807	-0.347602	0.240266	-0.456623	-0.0940979	-0.183006	0.62264	0.376448	-2.47205	-1.36829	-1.21975	-0.576276	-0.805403	-0.516275	0.0529758	-0.196015	0.364272	0.109277	0.222659	0.137376	0.671144	0.299437	0.571515	0.0445284	0.339888	0.280429	-0.0730483	0.334073	0.714213	0.0727764	0.0640694	-0.0787093	-0.606681	-0.558123	-0.274174	-0.335017	-0.826911	-0.857278	-0.606615	-0.733698
-5.13427	-5.90438	-7.40409	-6.97974	-6.96417	-4.4652	-7.45206	-7.52004	-7.72145	-7.17393	-7.94924	-7.77224	-5.08989	-5.32985	-6.82277	-5.77692	-7.03291	-9.15309	-7.60306	-8.31299	-4.38778	-7.90011	-8.98365	-8.23227	-8.71504	-7.82113	-5.35596	-5.64337	-4.01517	-6.49615	-2.87274	-2.70912	-3.84468	-3.5492	-3.1204	-3.2907	-6.89796	-6.21806	-3.57458	-3.80948	-4.16023	-5.25096	-5.3129	-6.07956	-4.47127	-5.70004	-5.89811	-7.91319	-3.06153	-2.96716
4.66442	4.21564	3.92244	4.2234	4.27375	3.9718	4.18111	4.3372	4.313	4.45138	4.30531	4.4654	3.63029	3.69553	3.27055	2.82926	3.13987	3.59314	4.60579	4.55211	4.56796	4.17125	4.2784	4.42382	4.2066	3.67132	3.71947	3.51704	3.37749	3.44066	3.42807	3.36144	3.80485	3.20732	3.61302	3.7572	2.95987	2.90012	3.37996	3.56215	3.38814	3.34879	4.09146	4.07743	4.38837	3.49889	3.90603	3.88222	4.18864	4.13243
-0.0159502	0.291179	0.157353	0.243549	0.352523	0.113549	0.232875	0.120727	0.175816	0.691129	0.597159	0.501703	-0.0851768	0.0538913	-0.0268755	-0.105083	0.0135529	0.0775746	-0.444126	-0.134805	-0.470496	0.367097	0.382802	0.311973	0.678749	0.962946	1.21528	0.980794	1.15198	0.942069	0.959405	0.455523	1.10899	0.662239	1.02117	0.782895	0.507702	0.523748	0.520358	0.799166	0.677194	0.685082	1.36123	1.36325	1.46567	0.967189	0.99654	1.27104	1.37247	1.54125
1.5182	1.77169	1.61355	1.63035	1.84234	1.85878	2.27976	2.01603	2.25539	1.87282	1.80017	1.97326	2.90394	3.25322	2.72861	3.113	3.31091	3.15681	1.37071	2.00696	2.01874	1.98125	1.1498	1.16797	2.98564	2.976	2.99922	2.65394	2.67617	2.70082	0.662389	0.659625	0.710939	0.633561	0.828464	0.392157	1.01917	1.26029	0.680967	1.25694	1.19449	0.793132	1.90929	1.84185	1.98621	1.72322	1.80608	1.81457	2.47676	2.02434
-0.10642	-0.0393641	0.833675	0.636144	0.164098	0.517667	1.01559	0.00799084	0.520726	0.990117	1.65364	1.20886	-0.347641	-0.479089	-0.00615271	-0.0267722	0.916695	-0.58763	-0.373854	0.476692	-0.838576	0.356667	0.405107	0.118523	-0.595204	-0.528924	0.744994	-0.478737	0.457546	0.49023	-0.962753	-0.575514	-0.182041	-0.460005	-0.698603	-0.210548	0.471275	-1.27207	-0.0766767	-0.391658	-0.804567	-0.821886	-0.0595462	2.6086	0.34256	-0.258128	-1.20417	-1.57878	-0.30599	-1.3318
-6.8269	-7.10782	-7.56545	-7.57366	-8.07273	-7.36154	-7.41686	-6.61629	-8.82819	-7.2124	-6.48273	-7.1395	-6.57008	-6.13461	-6.93653	-7.03483	-7.20134	-6.86709	-6.13488	-6.15366	-7.33738	-6.47111	-6.73329	-6.58115	-6.0376	-6.56185	-6.04376	-6.11844	-5.60688	-6.22175	-6.04342	-6.09155	-6.57964	-4.78875	-4.4935	-6.58313	-6.76212	-6.61309	-4.87132	-6.00622	-5.0981	-6.01687	-7.06104	-6.56823	-6.46659	-6.5286	-7.59969	-6.56831	-3.53072	-7.62624
-2.41531	-2.5736	-2.84581	-2.73091	-2.0688	-2.2967	-3.47879	-2.78868	-2.54753	-2.87235	-2.70056	-2.83077	-1.65103	-1.89408	-1.65707	-1.87623	-2.46827	-2.07187	-3.69028	-3.88788	-3.53422	-3.20763	-3.4197	-3.54939	-2.86851	-2.06	-2.38256	-2.50635	-2.7406	-2.74326	-2.50235	-2.23019	-3.52116	-1.93852	-2.22464	-2.04566	-2.50146	-2.48071	-2.55768	-2.24785	-2.07912	-2.15506	-2.23562	-2.48026	-2.65211	-2.63715	-2.43786	-2.44199	-1.82226	-1.80719
-0.842157	-0.881946	-1.80573	-1.52652	-0.984136	0.0755531	-1.54462	-1.94978	-1.68315	-1.28079	-1.20095	-1.04231	-0.829197	-0.324493	-0.596313	-0.984484	-0.813225	-0.881957	0.530957	0.149782	0.425771	0.10436	-0.157146	-0.0806994	-0.90444	-1.05656	-1.29799	-0.956386	-0.988089	-1.06894	-0.585283	-0.12097	-0.959171	-0.398144	-0.774138	-0.601538	-1.14662	-0.892571	-0.755052	-0.763134	-0.848239	-0.148712	-1.48816	-1.5889	-1.43769	-0.947608	-1.03915	-0.76444	-1.93982	-2.07474
-0.000995521	-0.389442	-0.310506	-0.282079	-0.902552	0.530383	-0.579509	-0.0779401	-0.470809	-0.729005	-0.562319	-0.785707	-1.61853	-1.6055	-1.15403	-1.02091	-1.36334	-1.03765	0.181067	-0.632345	-0.456657	-1.00134	-0.971409	-0.970087	0.0610778	-0.00117572	-0.217078	-0.140138	-0.18276	-0.413866	-0.235074	-0.339248	-0.152451	-0.0542868	-0.413478	-0.381222	-0.253563	-0.28331	-0.534891	-0.473291	-0.649579	-0.496331	-0.30461	-0.600273	-0.998478	0.267135	0.0328682	-1.73822	-1.857	-1.92973
-1.26263	-1.23053	-0.957136	-1.46991	-1.93053	-1.43546	-1.42866	-1.20463	-1.53659	-0.867173	-0.567319	-1.25633	-1.64213	-1.23738	-1.71532	-1.46378	-2.13027	-1.88116	-1.79235	-1.88903	-1.08079	-1.70368	-1.79861	-1.67788	-1.21162	-0.909011	-0.409031	-0.561087	-0.269864	-0.346636	-1.70387	-1.74343	-1.63276	-2.06214	-2.15836	-1.71614	-2.0356	-2.31355	-1.76718	-2.64387	-2.10029	-2.003	-1.28443	-1.67219	-1.05228	-1.47034	-1.31843	-2.1459	-1.79777	-1.76861
-1.88528	-2.93899	-2.52752	-2.77672	-1.34269	-2.38198	-3.77271	-2.49411	-3.00429	-2.88632	-3.59943	-2.56233	-3.48332	-3.72085	-2.88921	-2.32658	-3.24124	-3.42026	-3.96689	-4.46489	-3.8591	-3.44875	-4.87131	-3.8373	-1.61008	-1.61328	-1.61962	-1.57675	-1.13294	-0.766289	-2.45079	-2.65809	-3.0297	-1.00941	-1.23303	-2.60895	-2.89325	-3.12031	-2.85452	-2.43274	-0.905413	-0.544419	-1.91956	-1.37474	-1.67763	-0.507946	-2.27182	-0.954216	-2.24662	-1.74316
-1.42312	-0.384597	-0.980935	-2.50539	-0.602957	-0.621045	-3.24272	-1.45785	-1.37445	-1.14859	-1.6398	-1.62535	-6.41669	-0.635589	-0.754654	-0.991359	-1.38331	-1.68712	-3.81542	-4.23915	-3.56152	-3.5354	-2.90702	-2.30925	-2.28282	-3.35567	-2.33257	-1.66359	-2.04373	-1.74121	-3.00839	-2.35335	-2.43082	-1.81843	-2.84674	-2.28645	-3.06453	-2.30398	-3.36863	-2.45433	-1.87182	-1.5417	-1.74866	-1.50663	-2.07546	-2.71361	-1.98121	-1.96633	-2.98429	-2.61778
-3.13961	-2.55775	-2.02825	-2.15041	-2.19543	-2.50673	-1.9636	-2.43371	-2.22566	-1.85192	-1.96716	-2.01787	-2.55703	-2.46434	-2.65778	-2.86381	-3.99725	-3.03118	-1.9886	-1.62876	-1.63771	-1.67138	-2.43812	-2.32246	-1.55551	-1.6883	-1.38243	-1.62577	-1.4926	-1.37495	-1.99926	-1.87637	-2.04393	-1.94997	-1.65167	-1.82281	-1.6987	-1.65943	-1.83409	-2.07704	-2.11625	-2.07613	-2.18391	-2.03197	-1.97899	-1.45391	-2.63001	-2.35142	-3.12402	-3.50158
-1.30438	-1.20127	-0.980754	-1.18527	-1.04036	-1.25321	-1.2963	-1.28575	-1.01906	-0.86471	-1.01264	-0.947173	-0.295538	-0.637474	-0.567965	-0.82593	-0.557514	-0.838218	-2.19364	-1.64999	-2.04075	-1.85409	-1.86501	-2.03427	-2.33837	-2.15501	-2.47439	-2.4865	-1.81975	-1.9371	0.330625	0.33641	-0.212053	0.133222	0.448897	0.216886	-0.249235	-0.106308	0.534875	0.115651	-0.0575116	0.03487	-0.299699	-0.2535	0.157218	-0.356053	-1.23572	-1.29661	-0.811435	-1.20016
-5.65336	-5.68897	-5.33551	-5.04794	-5.28037	-5.54837	-4.93248	-5.60208	-5.24098	-4.6879	-4.95476	-4.76583	-5.74294	-5.23717	-5.53981	-4.8255	-4.76578	-4.46849	-3.9461	-4.13129	-4.26115	-3.72054	-3.72284	-3.73616	-4.11739	-4.42577	-4.24957	-4.53936	-4.62094	-4.67956	-4.27081	-4.58989	-3.91223	-4.3379	-3.67964	-3.14817	-3.10184	-3.45119	-3.67522	-3.65709	-4.30746	-4.56535	-4.85127	-5.27539	-4.79422	-4.77166	-5.41975	-5.72587	-5.10764	-5.34428
-1.50569	-1.71324	-1.94435	-1.97262	-1.52114	-1.61149	-1.78297	-1.85798	-1.87913	-1.88938	-1.71598	-1.93648	-3.57963	-2.73468	-3.06159	-2.82795	-2.94165	-4.6121	-4.17793	-4.62042	-5.05806	-5.8052	-5.91605	-5.38584	-2.21817	-2.30888	-2.06901	-2.09075	-2.22907	-2.25077	-2.49521	-3.35161	-3.12964	-3.27011	-2.67538	-2.63706	-3.07743	-3.06373	-3.46182	-3.04308	-2.51421	-3.4616	-3.92259	-3.46214	-3.00787	-3.35295	-4.20876	-2.78935	-2.40846	-3.07583
-0.772574	-0.846882	-0.869875	-0.776163	-0.710694	-0.779311	-0.633806	-1.16664	-0.251946	-0.543701	-0.486886	-0.348635	-1.88676	-1.92421	-2.03833	-2.00464	-3.15906	-2.47557	-3.43473	-3.29776	-4.31965	-2.6159	-2.5972	-2.52392	-3.34585	-1.92187	-1.86875	-1.93155	-1.75543	-1.85124	-2.42348	-2.62491	-3.91593	-3.05175	-2.34519	-2.50593	-2.13058	-3.0393	-2.24231	-4.06279	-2.73282	-3.65563	-2.24212	-2.26443	-1.86419	-1.96913	-2.17045	-2.10807	-2.29241	-2.41627
-4.3898	-4.96138	-3.80002	-4.43963	-3.16268	-2.58944	-4.5025	-4.23613	-5.72592	-5.61355	-4.78267	-5.37575	-2.80818	-3.3512	-3.47099	-2.68789	-3.70048	-3.04985	-5.31597	-5.39376	-5.93712	-5.00266	-4.49163	-3.8384	-1.66388	-1.09503	-1.38893	-0.899708	-1.15391	-0.809637	-2.08036	-2.03585	-1.96454	-1.75247	-2.07087	-2.08563	-2.52562	-2.0079	-3.06212	-2.06407	-1.71467	-2.12166	-2.42732	-2.31957	-2.61085	-2.81062	-1.74802	-1.51354	-2.99161	-1.77617
-1.67919	-2.49181	-2.14695	-2.11563	-1.69531	-2.00138	-2.05584	-2.02813	-1.92706	-2.29571	-2.29888	-1.98703	-0.511594	-0.505025	-0.376002	-0.356263	-0.274266	-0.300309	-1.46722	-1.35504	-1.66425	-1.6618	-1.29802	-1.13029	0.296509	0.12569	0.139233	0.27174	0.0894102	0.136734	-1.10854	-0.633768	-0.780821	-0.634157	-1.36708	-1.42507	-1.85324	-1.1638	-0.806309	-0.531992	-0.740291	-0.477553	-1.0941	-1.11353	-1.4364	-0.677895	-0.968478	-0.764149	-1.50983	-1.17626
-4.56802	-2.90371	-3.54327	-2.51551	-3.80562	-2.55222	-2.60198	-3.17094	-2.85849	-2.82897	-2.25137	-3.00948	-3.27543	-2.05322	-1.75408	-1.94121	-2.46098	-2.30695	-2.18937	-2.05735	-3.23014	-2.70261	-2.49442	-3.2895	-1.47369	-2.28961	-1.77588	-1.70432	-1.20585	-1.0585	-2.39162	-2.44854	-2.46429	-2.69804	-2.39264	-3.63148	-3.09869	-2.11894	-2.86894	-2.72668	-2.54462	-2.81537	-2.2245	-1.85118	-2.51782	-1.47593	-1.5301	-2.13654	-2.87011	-3.40012
1.19314	0.812096	0.976883	0.972776	0.669798	1.34953	0.385598	1.02041	0.797422	1.24163	0.992839	1.14193	2.03682	1.96461	2.20414	2.11645	2.38986	2.45941	1.24478	1.28726	1.70181	0.41332	0.365659	0.571996	2.09466	2.11597	2.66347	2.44009	2.48796	2.66098	1.27792	1.21273	1.44017	0.982832	1.1807	1.21013	0.635036	-0.169786	1.31731	0.769648	0.89838	1.1701	1.2043	1.22299	1.23876	0.974873	1.16989	1.77716	2.3456	2.3687
-2.02237	0.167198	0.131492	-0.492329	-0.537921	0.409667	-1.47758	-1.61636	-1.12644	-0.543392	-1.51657	-0.744684	0.151017	0.262738	0.201419	-0.669468	-0.915966	-1.33627	-1.04021	-0.829513	-0.358758	-1.1451	-0.443243	-0.463851	-1.90733	-1.17878	-1.9039	-0.950952	-1.54103	-0.896389	-0.918603	-0.2254	0.179403	0.342928	-0.287393	-0.650054	-1.33994	-0.964148	-0.989697	-0.461909	-0.072005	0.0389326	1.57131	1.30496	0.181791	0.941709	1.25397	2.01323	0.307335	0.706016
-2.64171	-2.01882	-1.46117	-2.25467	-1.90763	-1.26191	-2.10308	-1.46961	-2.21489	-4.30285	-2.71123	-2.54109	0.0541487	0.916936	0.178841	0.502233	-0.512274	0.491357	0.174589	0.423901	0.545373	-0.705745	0.221381	0.291387	0.232879	1.02021	0.236368	0.49389	-0.370933	0.698619	-0.285331	-0.315212	0.10613	0.220932	-0.466655	-0.773799	-0.155307	0.38325	-0.322992	0.225279	0.26865	-0.255036	0.90219	0.94015	0.420112	1.17783	1.65438	1.81115	-0.848062	-0.339322
-0.70288	-1.20434	-1.16008	-0.943365	-0.578849	-0.429634	-2.27169	-1.66216	-1.71661	-1.34284	-1.69885	-1.28834	-0.385526	-0.109614	-0.122575	-1.15849	-1.63335	-1.86779	-0.432797	-0.514951	-0.17341	-1.64976	-1.3708	-1.26065	-2.26098	-2.81906	-1.76613	-1.93499	-1.74044	-1.25578	-0.699491	-0.665872	-1.01657	-0.831742	-0.951833	-0.848184	-1.48414	-1.63489	-1.65946	-0.990057	-0.621802	-0.661641	0.964328	1.13754	0.744764	0.366287	0.924659	1.06155	-1.87387	-1.69278
-3.09375	-5.31417	-4.09891	-6.15997	-5.34036	-3.90151	-5.58246	-3.91282	-3.93687	-5.71315	-7.36199	-5.26946	-1.69721	-2.2191	-1.37015	-1.94132	-2.34227	-2.28784	-1.7706	-1.94116	-1.73961	-1.71393	-1.63003	-1.12084	-1.20096	-0.819859	-0.479323	-1.04695	-0.959175	-1.11397	-0.821661	-1.07823	-1.18781	-0.630566	-1.1271	-1.10164	-1.58308	-1.20239	-1.62065	-1.13675	-0.868395	-1.30512	-1.26252	-1.50179	-1.5199	-1.66034	-1.80071	-0.159655	-0.22035	-0.566636
0.850028	0.548258	0.883677	0.396054	0.808042	1.13259	1.05531	1.16148	0.919308	0.825479	0.609014	0.549345	0.562453	1.22207	1.01597	0.730589	0.392432	0.516948	-0.90525	-0.888139	-0.600665	0.0546457	-0.117505	0.232642	0.761738	1.09044	1.17283	1.13794	0.865954	0.992022	1.36654	1.2331	1.13302	1.43455	1.26116	1.36948	1.40062	1.5016	1.48174	1.23562	1.55021	1.26864	1.82915	1.45763	1.70695	1.96114	1.7894	2.14299	0.155075	0.641391
-1.45917	-1.23462	-0.969458	-1.64855	-1.13765	1.63988	-1.87144	-1.54206	-1.18186	-0.535046	-0.92623	-1.15354	-2.08642	-1.17158	-1.89742	-2.25756	-1.68594	-1.20679	-2.23362	-2.00304	-2.73162	-2.29512	-2.50322	-3.93054	-0.707611	-0.674378	-0.272269	0.29995	0.436712	0.502053	-1.26148	-1.36233	-0.893677	-2.20613	-1.9149	-1.66586	-1.22162	-1.59294	-1.61506	-1.70296	-1.58222	-1.93863	0.25103	0.721101	0.943903	0.396295	-0.2814	-0.415636	-1.44587	-1.34156
-1.96742	-0.68623	-1.48457	-1.14918	-1.04953	-0.409509	-1.89732	-0.951974	-1.6086	-2.01103	-2.96575	-1.80151	-0.345254	-0.106382	-0.256025	0.12489	-1.24237	-0.257048	0.156438	0.130541	0.0383425	0.0393836	0.264206	0.660588	-1.84429	-1.91156	-3.99936	-1.65542	-3.82465	-4.18991	-0.801219	-1.42295	-3.44822	-1.39236	-1.04483	-1.65295	-1.39548	-1.22882	-0.939247	-0.847988	-0.640005	-0.772541	-0.187655	-0.351009	-1.81475	-3.25402	-2.90438	-2.58754	-0.465387	0.755942
-3.22537	-3.243	-2.89346	-2.51743	-2.7591	-3.12942	-2.40308	-3.1819	-2.26208	-2.69179	-1.95586	-2.80859	-1.05467	-1.41407	-1.58047	-1.07711	-1.24327	-1.35405	-4.6315	-3.51449	-3.79875	-2.76403	-2.842	-2.77228	-2.51574	-2.52176	-2.05055	-2.32684	-2.85927	-2.7052	-2.67782	-2.77266	-1.6735	-2.35393	-2.20251	-2.46674	-1.64966	-1.53923	-2.14692	-1.7608	-2.29682	-2.50776	0.758561	0.213357	0.62988	0.653241	0.635025	0.299849	-3.48041	-2.98174
-4.47461	-5.15491	-5.20021	-5.44193	-5.77464	-5.79353	-4.65628	-4.15612	-4.79225	-5.26998	-5.09801	-5.08945	-2.66764	-2.92808	-3.10499	-2.6764	-3.5007	-2.0756	-2.22219	-1.82459	-3.37807	-2.73438	-2.7232	-3.46368	-3.81393	-3.40165	-5.51953	-4.52036	-2.97727	-7.79434	-2.63465	-2.79145	-1.6808	-2.26523	-1.90065	-2.19429	-1.85535	-3.13005	-1.79728	-1.84761	-2.17761	-2.10496	-2.59207	-2.65546	-2.45428	-2.44751	-2.69012	-3.11567	-2.38366	-3.08345
0.510339	0.642721	0.606164	0.390547	0.403	0.530862	0.637768	0.433327	0.637058	0.655766	0.762487	0.560235	0.634649	0.569666	0.44015	0.846049	1.13886	0.987526	-0.509741	-0.134061	-1.06298	0.552072	0.233866	0.374415	0.729824	0.251504	0.902983	0.877846	0.898608	1.00255	2.05064	1.89232	2.28229	1.94141	2.45026	1.91363	1.58931	1.85472	2.38781	2.17789	1.60712	2.28143	0.236122	0.973692	0.613929	0.63508	0.549622	0.313986	0.850207	0.913185
-5.42395	-5.87856	-5.67008	-7.016	-6.38864	-6.69465	-6.59054	-4.58131	-5.00029	-6.07515	-6.36365	-6.33478	-4.57481	-5.04506	-4.64296	-5.73775	-5.47468	-5.18676	-5.87271	-5.75418	-5.42057	-6.49842	-6.04094	-7.49259	-3.05176	-3.12654	-3.36239	-3.4928	-3.42562	-3.46069	-4.51868	-5.16364	-7.95305	-5.02269	-5.35147	-4.91816	-6.05061	-5.49562	-5.44707	-5.27586	-5.3531	-5.11471	-4.91647	-5.01313	-4.90835	-5.28501	-5.40917	-4.94912	-3.65601	-4.01073
-3.64264	-4.26189	-3.48966	-4.12715	-3.70041	-2.87438	-4.81551	-4.02183	-3.99425	-4.53096	-4.61325	-4.05085	-4.6409	-4.57377	-4.21012	-5.0979	-5.1616	-5.19812	-5.33677	-5.34819	-4.98879	-5.23233	-4.7354	-4.88053	-4.55357	-4.34159	-4.50234	-4.57008	-4.57801	-4.38631	-4.33369	-4.0425	-5.21343	-3.55446	-3.89359	-3.95293	-3.76794	-3.77288	-4.45295	-3.86735	-3.6074	-3.21279	-4.00129	-3.4652	-5.62428	-5.84874	-3.18435	-4.83618	-4.09026	-3.82908
-1.95057	-2.41956	-2.29837	-1.92214	-1.12532	-1.14176	-1.51858	-1.36957	-1.5849	-1.10938	-1.14129	-1.30824	-0.818318	-0.637158	-0.798661	-0.656807	-3.05306	-0.728181	-2.88341	-0.965439	-3.20191	-1.13852	-1.30277	-1.43379	-2.78518	-1.16294	-1.21025	-2.43187	-3.58157	-3.22938	-1.77441	-2.98402	-2.67513	-2.77058	-1.72894	-1.53076	-3.60122	-1.73419	-1.53564	-2.77842	-3.23827	-3.30937	-1.56409	-2.02271	-1.7583	-1.2257	-1.7591	-2.06601	-2.57367	-2.12944
-4.44056	-5.10745	-4.10605	-4.82026	-5.62564	-3.43733	-3.47495	-4.654	-3.69637	-3.57659	-3.5786	-3.26852	-3.89444	-3.63088	-3.64501	-3.51839	-3.47211	-3.49467	-4.75323	-3.58113	-5.29163	-4.19225	-3.87428	-5.81993	-1.89976	-1.77549	-2.32757	-2.50534	-2.46255	-2.5325	-2.42286	-4.35084	-2.86218	-3.42169	-3.01836	-2.87244	-2.88898	-2.89459	-3.03285	-3.01406	-3.08382	-2.5295	-2.84702	-2.29774	-2.42027	-2.5183	-2.40277	-3.15981	-2.57168	-3.59887
3.04822	3.3002	3.3489	3.35637	3.23213	3.15852	3.24026	3.129	3.12312	3.43954	3.54317	3.43266	3.56285	3.52325	3.69474	3.38636	3.46595	3.31395	2.6063	2.83094	2.73197	2.80285	2.99752	3.0041	4.33722	4.54238	4.76889	4.82106	4.8801	4.81917	4.04667	4.35265	4.58811	4.45012	4.40691	4.17128	4.15148	4.13111	4.20982	4.21842	4.29951	4.26049	4.51267	4.67828	4.7969	4.49116	4.44549	4.41842	4.008	4.14783
2.2909	2.07441	1.92654	1.82729	2.14332	2.29511	0.813456	1.70526	1.30106	1.72276	1.0781	1.64275	1.39808	1.32865	1.63927	0.632233	0.211362	0.411938	0.510586	0.488354	1.09468	0.590279	0.910959	0.950686	2.45369	2.60212	2.38098	2.55877	2.19731	2.23232	1.70043	1.72888	0.159617	1.83691	1.44015	1.61858	1.04152	1.14032	1.14204	1.55615	1.94706	1.85977	1.66746	1.58842	1.22637	1.20473	1.51767	1.66948	2.47618	2.63077
-1.97817	-2.28042	-2.05645	-2.45467	-2.3919	-2.53999	-2.39504	-2.6834	-2.42704	-2.38307	-1.78691	-1.92662	-2.38713	-2.09711	-1.94239	-2.05624	-1.57147	-1.54494	-1.93948	-1.73636	-1.95205	-1.79829	-2.64314	-2.41699	-1.03822	-0.639077	-1.17241	-0.699752	-1.11074	-1.99595	-0.851896	0.523937	-1.86195	0.740353	-1.93861	-2.18904	0.678618	-1.89625	0.576589	0.746023	-2.04713	1.39974	0.131535	0.633467	-1.99389	-2.6931	0.850868	-3.04484	-2.22727	-3.05439
6.31145	6.37488	5.98672	6.82415	6.2665	6.09966	6.50143	6.19238	6.33116	6.33874	6.34637	6.21027	6.53581	6.21626	6.21921	6.57678	6.54853	6.44773	6.27811	6.38414	6.23931	6.62403	6.72088	6.73984	6.63921	5.97442	6.14128	6.20588	5.97747	6.2171	6.45295	6.46178	6.87067	6.33285	6.81062	6.70288	6.1257	6.23989	6.93398	6.83747	6.64012	6.57334	5.99415	5.96543	5.98314	5.98221	6.06261	5.44134	5.72254	5.83955
4.41103	4.57784	4.49316	4.65324	4.58588	4.33742	5.23989	5.12791	5.32928	4.93332	5.09326	4.87896	4.86793	4.7876	4.50676	5.20996	5.54972	5.22763	5.07262	5.39154	5.04919	5.144	4.88228	4.65457	4.21649	4.20677	4.36386	4.40499	4.6187	4.5388	5.47051	5.36245	5.72184	5.179	5.47845	5.38197	5.35767	5.3824	5.68666	5.34859	5.13822	5.20603	5.34045	5.26768	5.61561	5.62812	5.40587	5.33999	4.86607	4.77405
3.09441	3.38179	3.26671	3.5754	3.27171	2.91594	3.92363	3.58591	3.82213	3.37845	3.89442	3.57117	3.21131	3.33522	2.97008	3.50241	3.71677	3.78985	3.80895	3.93468	3.45078	3.6518	3.53924	3.43379	2.57064	2.4694	2.54938	2.57738	2.58634	2.61016	3.44668	3.53176	3.85524	3.36045	3.61781	3.46941	3.09742	3.26428	3.80088	3.5815	3.19515	3.15185	3.75892	3.76622	4.24663	3.99688	3.84425	3.65087	2.6254	2.61301
-2.17589	-0.722836	-1.51906	-0.46161	-2.36407	-0.984976	0.0625579	-0.289581	-0.249785	-1.32331	-0.229004	-0.693556	-1.70534	-2.09262	-2.03758	-1.54581	-1.38548	-1.19769	-1.19172	-1.48849	-3.60937	-1.26108	-1.75647	-1.5865	-1.96851	-2.01843	-1.84911	-2.3865	-1.98612	-1.80485	-2.36403	-2.51482	-2.25223	-2.43936	-2.39294	-2.29793	-3.97261	-2.16764	-2.30024	-2.23508	-3.01977	-2.83044	-1.06027	-1.07439	-0.826532	-0.326298	-1.0529	-1.16903	-4.22147	-4.2637
-1.77388	-2.28867	-2.26628	-2.02119	-2.62241	-1.27313	-1.99489	-1.18685	-1.17169	-1.83948	-2.27179	-2.32467	0.0896847	0.242458	0.26711	0.170647	-0.148593	0.268636	-0.299186	0.228801	0.0127541	0.524369	0.473254	0.515679	1.438	1.20773	1.07301	0.811641	1.21851	1.26063	0.922261	0.716287	0.251427	0.722763	0.694056	0.880587	0.0751164	0.534537	0.760501	0.0526617	0.603199	0.841883	-0.85368	-0.879484	-1.05317	0.10917	0.783764	0.652473	-0.109976	0.454559
-2.66677	-2.88162	-3.1764	-2.71188	-2.66808	-2.76867	-2.68768	-2.44825	-2.30957	-2.54946	-2.92835	-3.0128	-1.57166	-1.40749	-1.28811	-1.23789	-1.47748	-1.2992	-3.14453	-3.20642	-3.08702	-3.00548	-3.168	-2.73893	-1.13592	-1.16875	-1.13051	-1.243	-1.02644	-1.07334	-1.75259	-1.85463	-2.81151	-1.81529	-1.89193	-1.82686	-1.90986	-2.01481	-1.60303	-1.72857	-1.64768	-1.42133	-2.08585	-2.4691	-2.96656	-1.88432	-1.65909	-1.19129	-0.980828	-0.698175
-3.17509	-3.74248	-3.67213	-3.24552	-3.54638	-3.89943	-2.75218	-3.23233	-2.8954	-3.4337	-3.13918	-3.36822	-1.79249	-1.58486	-1.98812	-1.59333	-2.09029	-2.11898	-1.69681	-1.46624	-1.38279	-1.66375	-1.48254	-2.03042	-2.06975	-1.61608	-2.02758	-1.93578	-1.95567	-1.75886	-2.25607	-2.52635	-2.93688	-2.93438	-2.947	-2.65815	-2.25671	-2.40983	-2.80774	-2.55549	-1.94685	-2.24607	-1.67345	-1.79585	-1.61236	-1.86712	-2.07506	-1.99279	-2.80268	-2.7556
-4.96171	-4.98343	-4.94937	-5.17355	-5.56033	-5.1814	-5.23281	-4.68558	-4.95559	-4.79498	-4.99235	-4.58113	-4.52724	-4.62279	-4.16053	-4.11875	-4.64205	-4.67271	-7.01594	-4.75676	-6.78418	-4.63234	-5.14666	-5.24599	-5.00002	-6.38532	-6.20712	-5.21605	-4.86714	-5.27097	-4.18113	-4.22924	-5.83534	-4.3164	-3.63153	-4.45458	-3.9549	-4.51112	-3.92091	-3.93429	-4.27635	-4.39102	-4.87076	-6.51659	-5.36389	-4.38017	-5.62822	-5.70838	-5.09741	-5.87312
-5.35059	-6.27461	-4.20253	-6.36798	-4.79927	-4.37713	-5.09037	-4.66617	-5.61817	-6.90917	-5.27855	-6.30872	-4.75577	-4.17253	-4.18807	-4.47235	-4.17527	-4.0402	-4.42434	-6.30362	-4.98445	-5.57339	-5.33039	-6.58723	-4.71426	-3.82572	-5.6241	-4.0672	-4.23278	-4.10551	-3.58398	-3.88538	-5.66289	-3.27234	-3.84538	-3.87351	-3.45834	-3.49224	-3.86081	-4.14884	-4.12368	-3.74257	-4.04076	-3.57755	-3.95455	-3.53318	-3.51927	-2.39213	-5.65093	-5.07311
2.95562	2.94466	2.86146	2.79021	2.93384	2.77032	2.81582	2.94541	2.89268	3.04226	2.94247	2.85909	2.83238	2.64476	2.87582	2.68247	2.63398	2.51066	1.98181	1.98711	2.32531	2.38774	2.44852	2.41286	3.53177	3.49673	3.63069	3.51084	3.5331	3.55312	2.94153	3.01321	1.65567	2.89863	3.05266	2.96084	2.84569	2.79281	3.01196	2.80108	2.94096	2.9073	3.37653	3.48645	3.59505	3.58792	3.40875	3.45746	3.60694	3.47009
-1.67137	-2.10207	-1.96207	-1.87032	-1.39106	-1.41472	-1.85059	-1.67732	-1.79853	-1.704	-1.73517	-1.81824	-1.06361	-0.899791	-0.680808	-0.900586	-0.940095	-0.776342	-0.756512	-1.15012	-1.17749	-1.26617	-1.07694	-1.06374	-1.68594	-2.14867	-1.76869	-2.82959	-1.97488	-1.04349	-0.952878	-1.53764	-0.924851	-0.723756	-1.59991	-1.30529	-1.80669	-1.68	-1.12329	-1.80966	-1.25339	-1.10044	-1.65303	-1.3235	-1.53922	-1.45974	-0.857532	-0.59788	-2.60626	-1.45914
4.26874	4.15311	3.95103	4.32528	4.25917	4.17732	4.58245	4.42703	4.52831	4.33829	4.39467	4.44162	4.52653	4.18824	4.43195	4.64285	4.44137	4.68736	5.18204	5.07846	4.88591	4.59381	4.76012	4.72738	5.33259	5.33713	5.13918	5.19422	5.10794	5.2133	4.73945	4.76108	4.83002	4.67449	4.85913	4.68146	4.77418	4.77193	4.92526	4.85507	4.78585	4.82402	4.16292	4.80179	4.85875	4.76812	4.84886	4.75426	4.33674	4.3798
4.69756	4.8256	4.86042	4.93362	4.6738	4.58241	5.39884	5.07271	5.27283	4.93081	4.8721	4.92887	4.0378	3.84849	3.89055	4.23211	4.47742	4.48678	2.43772	2.71966	2.51872	3.23466	3.21558	2.96501	2.74338	2.89002	2.97738	2.9198	3.02902	2.96457	3.83495	3.80456	4.01084	3.67318	3.81023	3.85521	3.95713	4.05215	4.17228	3.96613	3.86323	3.8213	3.92787	3.69346	3.93653	4.10794	4.03603	3.71913	3.68517	3.44224
-1.55098	-1.56753	-1.55184	-1.22116	-1.38616	-1.59718	-0.693802	-0.59599	-0.380331	-0.863379	-0.613847	-1.15274	-0.716342	-0.56096	-0.743061	-0.457072	-0.112333	-0.307326	-2.17198	-1.95182	-2.91735	-1.21793	-1.5099	-1.51037	-4.76438	-4.46763	-4.72263	-4.82153	-5.13623	-4.28258	-2.7391	-3.5218	-2.92505	-2.76057	-3.06553	-2.98719	-3.50669	-2.49836	-2.36713	-2.65248	-2.80132	-2.83653	-2.10511	-1.81783	-1.81731	-1.43477	-1.52356	-0.97518	-4.21532	-4.01128
-1.29291	-2.83814	-6.07317	-3.63777	-4.18363	-4.52384	-5.24599	-3.81662	-4.50679	-4.29324	-6.41682	-5.1988	-4.10384	-2.96163	-5.1387	-2.62925	-2.20477	-3.36438	0.45072	0.86955	0.456344	2.70532	2.23815	2.02024	-1.49397	-4.2057	-4.83895	-1.25384	-5.42451	-4.56719	0.668744	0.418611	0.202178	0.0899038	0.0531551	0.274522	0.719557	0.976486	0.854907	0.0429525	0.0239827	0.114381	1.86303	1.62128	1.89352	2.12536	1.86677	1.27024	2.57775	2.0894
1.50721	1.47392	1.4048	1.45825	1.76166	1.55568	1.58718	1.7896	1.7491	1.30632	0.872015	1.17006	1.66524	1.78737	1.8373	2.04367	1.37381	1.59329	0.944607	1.23029	1.48394	2.11527	2.29042	2.3963	-0.465846	-0.448851	-0.342743	-0.480126	-0.81377	-0.89744	3.16332	3.38858	2.7395	3.52348	3.25984	3.39703	3.36167	3.47872	3.33166	3.43676	3.47904	3.57031	2.17694	2.23996	1.83996	2.27647	2.84566	2.6606	3.14469	2.97124
-4.76381	-4.54282	-4.97502	-5.16035	-4.74193	-4.49616	-8.1681	-7.12954	-12.1217	-5.57239	-6.47053	-7.93919	-5.15977	-5.0605	-5.47793	-6.89462	-7.77596	-6.01262	-8.1662	-7.39582	-5.73556	-5.88151	-6.22921	-4.66157	-5.15464	-4.87342	-4.66919	-5.83217	-5.06065	-4.1169	-5.37799	-4.19938	-4.83778	-3.7264	-4.4596	-4.25447	-5.07087	-4.54827	-5.37988	-4.94292	-3.86378	-4.47801	-2.67979	-2.74627	-2.80011	-3.26632	-2.80352	-3.18164	-4.60781	-3.78837
1.80299	1.32765	1.25471	1.20615	1.62685	1.20566	1.08701	1.58574	1.47637	0.962914	0.858904	1.14555	1.99859	2.24589	2.11038	2.21172	2.07925	2.20173	1.4126	1.79517	1.72864	2.64336	3.02397	3.09382	-6.0782	-5.01763	-5.00236	-5.31602	-6.44801	-5.26798	1.38301	1.65451	0.853155	1.76055	1.55348	1.86252	1.53327	1.71852	1.53724	1.60826	1.71674	1.68579	3.14309	2.74699	2.84072	2.86117	3.21566	3.15559	1.34234	1.53304
-3.19018	-2.69736	-3.25892	-3.00165	-2.71602	-2.88538	-2.07898	-1.74397	-2.1003	-3.08641	-3.59327	-2.83094	-3.26088	-3.1821	-3.32441	-2.1665	-2.47208	-2.13671	-3.05241	-3.41579	-2.88176	-2.65443	-2.68551	-2.32123	-4.44313	-4.48514	-4.9573	-4.81504	-5.85461	-4.94977	-4.96416	-5.59727	-7.35953	-5.63308	-5.24933	-5.50684	-5.21509	-4.83123	-5.66498	-4.64668	-5.18181	-5.60427	-3.4466	-3.77908	-3.78246	-2.01386	-2.17978	-1.74269	-3.44146	-3.34005
-3.66278	-3.39616	-3.22495	-4.3861	-3.48007	-3.41815	-3.17219	-3.96489	-4.29798	-3.41837	-2.95006	-2.94554	-3.20019	-3.06001	-2.61034	-2.70613	-2.74565	-2.85255	-5.31413	-6.31528	-6.45979	-4.40667	-4.24193	-3.95954	-5.24283	-4.65898	-5.29212	-4.93459	-4.72427	-5.90414	-2.51377	-2.29082	-3.06872	-2.60156	-2.33084	-2.10721	-2.25911	-2.41396	-2.19543	-2.53365	-2.35645	-2.51071	-2.4794	-1.94726	-1.93373	-1.8844	-2.2661	-1.91021	-2.1963	-2.0122
3.71706	3.66594	3.40138	3.62136	3.94289	3.37865	3.8001	3.94677	3.91924	3.45127	3.25776	3.28574	4.33739	4.57187	3.74681	4.78207	4.04736	4.23913	3.66239	4.08144	3.98156	4.77305	5.04239	5.22167	0.71813	-0.00572996	1.15999	1.52772	1.23109	1.58391	4.38636	4.44767	4.84318	4.63318	4.38724	4.53711	4.41006	4.51947	4.52084	4.50828	4.6206	4.73114	4.63626	4.50513	4.34575	4.88554	4.95499	4.81676	3.62365	4.18918
1.45986	0.991466	1.51665	1.29333	1.15713	1.53121	1.25874	1.19171	1.43569	1.82094	1.96254	1.43787	2.37989	2.39602	2.24687	2.49731	2.5867	2.32213	2.01497	1.98011	1.5608	1.3994	1.54954	1.03981	1.93205	2.00118	1.68215	1.73115	2.18133	2.16449	2.59872	2.11816	2.79667	2.38884	2.64308	2.59541	2.41634	2.52494	2.5392	2.53855	2.41646	2.39804	1.95671	2.12207	2.25416	2.05726	1.5984	1.79226	-4.26987	-4.18189
3.8113	3.81087	3.8566	3.86999	3.9368	3.85193	4.26149	4.08825	4.29537	4.01178	4.1581	4.00271	3.09042	3.00402	2.80934	3.08577	3.07901	3.21127	2.34033	2.34562	2.38574	2.57449	2.51501	2.26742	3.02011	3.00621	3.18863	3.11765	3.12238	3.25262	3.29651	3.47909	3.52872	3.25668	3.49412	3.34874	3.63682	3.56266	3.64401	3.46827	3.28831	3.42667	3.52993	3.34177	3.65866	3.77619	3.38434	3.18772	2.7343	2.69241
0.566265	0.444271	0.804437	0.648135	0.751918	0.773175	1.1647	0.882792	1.23419	0.885688	0.906739	0.973824	0.62329	0.739044	0.576154	0.801546	0.875097	0.822999	0.41022	0.834496	0.704207	0.30147	0.676079	0.597002	0.865733	1.23642	1.40107	1.40475	1.38943	1.23445	1.00274	0.764872	1.0027	0.636495	1.1751	0.960699	0.88839	1.24781	1.15837	1.05733	1.03047	0.955242	0.540916	0.668485	0.720337	1.06447	1.12456	0.607461	1.82779	1.8792
4.19157	4.05499	4.14106	4.07413	4.01871	4.0626	4.37813	4.32124	4.44525	4.38093	4.12491	4.25083	3.67856	3.5579	3.5107	3.41826	3.65754	3.36664	3.12855	3.12663	3.18953	3.12292	3.05034	3.17951	3.38823	3.44647	3.7374	3.78259	3.76122	3.75222	3.75988	3.65794	3.26784	3.49284	3.87711	3.84592	3.6369	3.72581	3.92775	3.65611	3.67697	3.83581	3.7387	3.76649	3.86066	3.85657	3.94978	3.69142	4.10121	3.68509
1.95665	1.43641	1.69578	1.81785	1.98972	1.73298	2.30192	2.19226	1.98257	1.8637	2.19662	2.03188	0.92991	0.626147	0.0988701	1.75397	1.17714	1.33805	-1.07029	0.453334	-0.0675637	1.02597	0.819608	-0.0749859	2.24142	2.68933	2.34452	2.13461	2.32365	2.32416	0.328938	0.881583	0.685054	0.519893	0.681501	0.950102	0.501805	0.963101	1.11026	0.679305	0.390903	0.817453	1.77068	1.6789	1.76923	1.29446	1.90079	1.89887	1.82576	1.77466
-0.112967	0.0848728	-0.189666	-0.201584	0.322464	0.438613	-0.547048	-0.287029	-0.467278	-0.237994	-0.425061	-0.176512	0.55127	0.674041	0.73478	0.314215	0.0468649	0.272336	-0.785854	-0.520632	-0.42369	-0.602446	-0.189663	-0.35198	0.53999	0.737399	0.546576	0.384921	0.356035	0.470373	1.29436	1.13148	0.752905	1.25529	1.13597	1.3184	1.10163	1.07567	1.02208	1.27365	1.25899	1.50234	1.93197	1.8332	1.24811	1.37466	1.5114	1.47643	0.907914	1.30698
0.737748	0.734501	0.35462	0.415196	0.362206	0.618765	0.69227	0.781345	0.836465	0.977217	0.926901	0.762588	0.583417	0.360083	0.56181	-0.134886	0.134421	-0.241983	-0.396005	-0.221152	-0.434618	0.0590269	-0.0869455	0.101785	0.567889	0.473316	0.65112	0.298576	0.13676	0.153373	0.98355	0.983201	0.374738	0.936942	0.859782	0.784533	0.701501	0.725801	0.798214	0.713288	0.839473	0.843665	0.816713	0.52908	0.795579	-0.298478	0.260226	0.356321	0.256994	0.154762
-1.67158	-1.73536	-1.8688	-1.61549	-1.29307	-1.17359	-1.85088	-1.28749	-1.75163	-1.69837	-1.93595	-1.78739	-2.00086	-1.51194	-1.80145	-2.21051	-2.15617	-1.85709	-0.707537	-0.516105	-0.451035	-1.01593	-0.786207	-0.67786	-2.071	-2.1856	-2.23214	-2.37992	-2.51777	-2.05778	-1.95169	-1.53215	-2.05525	-1.29008	-1.50745	-1.18849	-1.66312	-1.46751	-1.4353	-1.60278	-1.35394	-1.26148	-0.209723	-0.62047	-0.802396	-0.291082	0.0726195	0.337593	0.0619453	0.266715
-2.99927	-2.90583	-2.87714	-3.3267	-2.58535	-2.74503	-3.53149	-3.72934	-3.1161	-3.12382	-2.76343	-3.02539	-3.87631	-3.29245	-3.02511	-3.69424	-2.99629	-3.58088	-3.61718	-2.93629	-4.3338	-2.79556	-2.99581	-3.14896	-3.29248	-3.00324	-2.99221	-3.52335	-2.96641	-3.1302	-3.39743	-3.95164	-2.79157	-3.93599	-3.09912	-3.34041	-3.39284	-3.19653	-3.58982	-3.2631	-2.8113	-3.59236	-2.56378	-2.66692	-2.95715	-2.84881	-2.99104	-3.20645	-3.92168	-3.46779
-2.29556	-2.27276	-2.28147	-2.32544	-2.20117	-1.64032	-1.28075	-1.71426	-1.56526	-1.62573	-1.71359	-2.21815	-1.82273	-1.44153	-1.16726	-0.815751	-1.31232	-0.685191	-0.681363	-0.669162	0.00281673	-0.362185	-0.582411	-0.450097	-0.632555	-1.0386	-1.48417	-1.08182	-0.884574	-1.11759	-1.02748	-0.312767	0.451086	-0.299473	-0.173641	-0.205623	0.361933	0.453573	0.1449	-0.186857	-0.251424	-0.220146	-1.10251	-1.40196	-0.472207	-0.245149	-0.766576	-0.825144	-1.94289	-1.66774
-5.50259	-4.8954	-4.7024	-4.78521	-5.73479	-5.39252	-5.74901	-6.49181	-5.64958	-3.90294	-4.00117	-4.21276	-4.55462	-5.14946	-3.46936	-5.47007	-4.87198	-4.5686	-6.37736	-6.16712	-7.12326	-7.02814	-7.53885	-4.88586	-4.94238	-4.97087	-3.39921	-3.65219	-3.4046	-3.70032	-3.80487	-4.72482	-4.90528	-4.06469	-4.41221	-4.66835	-3.63823	-3.56129	-4.56515	-4.42643	-3.67432	-3.70098	-4.73131	-4.30412	-5.50905	-5.08276	-4.36596	-5.38696	-4.12148	-3.77185
-2.72916	-2.64051	-3.09058	-2.63517	-2.68991	-2.36898	-2.42118	-2.40198	-2.44372	-2.47175	-2.30069	-1.61273	-1.23168	-0.87653	-0.908232	-1.49829	-1.66866	-1.52988	-0.548445	-0.594895	-0.158955	-0.442885	-0.818039	-0.413832	-0.57666	-1.14109	-1.34893	-1.25786	-1.19153	-1.24432	-0.0957702	0.229888	-0.880241	0.246633	-0.046534	0.0763819	-0.102411	-0.100077	0.0399769	0.0143042	0.0917908	0.184182	-2.94604	-1.4098	-1.54375	-1.49713	-1.36672	-1.50064	-0.225818	0.352716
-4.2783	-4.07029	-4.2856	-4.16106	-3.94326	-3.5884	-4.43832	-3.95288	-4.39806	-4.67361	-5.09381	-4.48267	-3.41904	-2.78814	-3.09751	-2.86206	-3.3726	-2.94201	-4.17247	-3.79178	-5.28425	-3.65133	-3.99246	-4.04316	-2.54617	-2.65662	-3.12935	-3.06355	-3.47356	-3.18163	-4.63892	-3.82933	-3.91515	-3.33474	-3.58764	-3.55868	-3.60524	-3.70097	-3.87431	-3.9184	-3.06405	-3.21556	-2.42922	-2.37937	-3.0922	-2.53812	-2.14865	-1.5707	-3.88348	-3.6098
-0.615977	-0.602766	-0.447906	-0.319658	-0.473985	-0.798526	0.0782466	-0.31817	-0.0584195	-0.150307	-0.0890242	-0.0180535	0.391582	0.326623	0.264631	0.768122	0.894056	0.661287	-2.53631	-1.70293	-2.77786	-1.86688	-1.43631	-1.50751	-0.544077	-0.552047	-0.310554	-0.393305	-0.366507	-0.332133	0.941283	1.00412	1.03858	0.96617	1.08652	1.232	1.17665	1.30828	1.44231	1.21755	1.13663	1.16616	0.382732	0.260777	0.631808	0.926808	0.665732	0.427726	1.36159	1.13586
-1.81323	-2.5859	-3.13379	-1.81367	-2.39934	-3.14652	-2.51541	-2.76477	-2.42757	-3.56044	-2.4958	-3.08509	-2.10839	-1.98949	-1.64221	-1.57699	-2.18361	-1.1649	-3.30485	-2.62524	-3.85972	-1.45659	-1.74314	-1.20679	-0.880844	-1.25034	-1.22599	-1.12677	-1.57377	-1.10929	-0.261337	-0.244869	-0.475019	0.155359	-0.277536	-0.0521155	0.0166398	-0.160777	-0.243007	-0.0426913	-0.518099	0.227229	0.564947	0.410325	0.492875	0.182381	0.689399	0.864907	-0.357436	0.621307
-2.27387	-2.54131	-3.04325	-3.44798	-2.64042	-2.59291	-1.85231	-2.35128	-2.18558	-2.80903	-2.11865	-2.59771	-1.37106	-1.85623	-1.68324	-1.68878	-1.61217	-1.18913	-2.25229	-1.60721	-2.94163	-1.40613	-1.28579	-1.56211	-2.02984	-2.65559	-2.15149	-1.99933	-2.53627	-2.34881	-0.649896	-0.842251	-1.50688	-0.497963	-0.67608	-0.370957	-0.933877	-0.863748	-0.421456	-0.770109	-0.593134	-0.720148	-0.41146	-0.516602	-0.274065	-0.419209	-0.222704	-0.0888239	-1.08086	-1.24863
-5.1815	-4.53815	-5.72664	-5.505	-3.64834	-5.02217	-5.37596	-5.00546	-5.52227	-5.93759	-6.60216	-5.88968	-4.04391	-3.58682	-3.59945	-3.55298	-4.28904	-4.09714	-6.7309	-7.87697	-6.5212	-6.91448	-5.41881	-4.61761	-3.70101	-3.20981	-2.89598	-2.75632	-3.17693	-3.30655	-4.32637	-3.05269	-3.11856	-2.98491	-3.01063	-2.7138	-3.42836	-3.09728	-3.15295	-3.37489	-2.54878	-2.74208	-2.61991	-3.08635	-3.19685	-2.87804	-2.28267	-4.34636	-3.2556	-4.64285
-0.27068	-0.0116771	0.00387472	-0.154526	-0.278511	-0.371803	0.871738	0.700081	0.840856	0.58207	0.774753	0.341223	1.57576	1.42508	1.29319	1.7436	2.0545	2.024	0.846601	1.27427	0.945338	2.75956	2.61383	2.6443	-2.05221	-0.522564	-0.234111	-0.55383	-0.665597	-0.392096	1.74717	1.5616	2.07472	1.43095	1.8495	1.73367	1.90653	1.8177	2.10768	1.63593	1.52884	1.56518	1.16171	1.02737	1.53628	1.56743	1.18488	0.82787	0.222907	0.119058
0.455815	0.277365	0.153054	0.225048	0.519696	0.956689	0.887038	0.867147	0.96685	0.283729	0.112242	0.118367	0.492949	0.516569	0.290007	0.5632	0.474217	0.418042	2.22333	2.22147	2.25256	2.20995	2.32646	2.43686	0.732596	0.471998	0.585326	0.597246	0.507879	0.391724	2.64779	2.71032	2.86566	2.83346	2.48069	2.65845	2.69234	2.82892	2.90589	2.75766	2.87714	2.91344	1.21826	1.11963	0.728481	1.35636	1.38165	1.09136	3.0688	3.41468
3.21912	3.53484	3.55429	3.53752	3.00481	3.12555	4.36717	3.7645	4.12016	3.6204	4.00132	3.80044	3.57935	3.49258	3.77034	4.46078	4.84574	4.79134	4.51119	4.47659	4.20441	3.83519	3.65046	3.66034	-3.10436	-2.56901	-3.83024	-3.46032	-3.2572	-2.95223	-0.722778	-0.243444	-0.136394	-0.29529	-0.110584	-0.288526	0.417881	0.178499	0.249353	0.180586	-0.355822	-0.572738	-0.988484	-0.35371	-0.812027	1.79682	1.1774	1.09381	2.07049	1.6021
0.819283	0.320679	0.0603682	0.371777	0.568759	0.545167	-0.009775	0.0775833	0.346754	0.085013	0.257962	0.137114	-0.0562952	0.0498532	-0.105406	0.202399	-0.00239254	-0.0830525	-2.32105	-1.95893	-2.28311	-1.91239	-1.71463	-1.41101	-1.19499	-0.772925	-1.07623	-0.738391	-0.666694	-0.325168	1.36649	1.54856	1.43518	1.68003	1.42437	1.24562	1.22833	1.41597	1.09926	1.58253	1.8723	1.81436	2.23623	2.32579	1.19229	1.93742	2.38268	1.98176	1.30752	1.97336
-1.43713	-1.1664	-1.52299	-1.55668	-1.39493	-1.13792	-1.28334	-1.16746	-1.08992	-1.48268	-2.2741	-1.87431	-2.14188	-1.90096	-2.04035	-1.68963	-2.19962	-2.08292	-5.52463	-5.60201	-4.58942	-4.42024	-4.49395	-4.44825	-2.88643	-2.83555	-3.05151	-3.321	-3.31717	-3.07466	-2.90461	-3.04707	-2.89533	-2.40128	-2.56744	-2.81326	-3.88592	-3.74861	-3.3128	-3.39498	-3.39144	-3.16004	-1.30093	-2.07137	-1.6183	-1.39195	-0.796647	-1.32999	-3.74876	-3.98453
-4.57082	-3.70634	-4.24477	-4.62004	-4.8992	-4.9705	-4.31227	-5.61209	-4.57385	-6.14536	-3.99775	-4.90266	-6.87174	-7.08043	-5.95572	-5.15091	-5.07257	-4.53186	-5.91521	-5.57594	-9.77487	-6.49248	-5.5935	-5.95058	-5.09524	-4.97299	-5.36843	-5.29543	-7.23486	-5.89616	-5.15709	-10.31	-8.37965	-5.66085	-5.00261	-5.80378	-5.47513	-5.97046	-4.83659	-4.9536	-5.14956	-7.73082	-1.71175	-1.89779	-1.7466	-1.28397	-1.19296	-1.03137	-10.7365	-7.93381
-4.20164	-3.47799	-3.98647	-3.35613	-3.85782	-3.12744	-6.25213	-3.21371	-3.42664	-4.18934	-4.39555	-5.07246	-2.36323	-2.8941	-2.80495	-4.62802	-2.65066	-3.77064	-2.85683	-3.41214	-5.3656	-5.59024	-4.28059	-4.57524	-2.76385	-2.34758	-2.94056	-2.66307	-2.42409	-2.51401	-2.52225	-2.29005	-1.83884	-1.95128	-3.47475	-2.74719	-2.62618	-2.9895	-2.90314	-2.59754	-2.33198	-2.87103	-2.63687	-2.86192	-2.68449	-4.98231	-4.04341	-2.58642	-2.12606	-1.7671
4.08353	4.00486	3.93032	3.94115	4.30525	4.19185	3.44422	3.68676	3.62906	3.55238	3.35636	3.75735	3.51695	3.59786	3.5027	3.60632	3.20436	3.41182	3.47298	3.40318	3.73998	4.36838	4.47758	4.74182	3.9125	3.90537	3.72598	3.78503	3.65735	3.73654	3.05587	3.0131	3.13742	3.1582	3.0589	3.11399	3.11243	3.04325	2.93265	3.19943	3.19736	3.28122	4.66812	4.68653	4.61067	4.81331	4.81313	4.87333	4.7697	5.01764
-0.123131	-0.539192	-0.655395	-0.720634	-0.446749	-0.525812	-1.44698	-0.568781	-0.729352	-1.14692	-1.17543	-0.959941	-0.188978	0.126558	-0.0418083	0.258994	-0.0694106	0.0701973	-1.26058	-1.15219	-0.367763	-0.468316	-0.271897	0.0577424	-0.347705	-0.27214	-0.968165	-0.80856	-1.25634	-0.690886	-1.21454	-3.52762	-1.57023	-4.1022	-1.19121	-0.960377	-1.33714	-1.80448	-1.65	-1.39621	-1.33608	-1.43881	0.252018	0.409896	-0.606985	0.521242	0.487126	0.83201	1.0789	0.773663
-1.69641	-2.04759	-2.01641	-1.49288	-1.62029	-2.43218	-1.42175	-2.0377	-2.27882	-1.60967	-2.74679	-1.74298	-1.6471	-1.93151	-1.94051	-2.64645	-2.30351	-1.11832	-3.13366	-2.17564	-3.20422	-2.75618	-2.5635	-2.40608	-1.97408	-1.48856	-1.18807	-1.62809	-1.64703	-1.51169	-0.0227136	0.111473	-0.0839597	-0.199816	0.108001	0.0335344	-0.131485	-0.497896	0.0395854	-0.236924	-0.164728	-0.136764	-1.71682	-1.64107	-1.32889	-1.82667	-2.0952	-2.6237	-0.790484	-1.25109
0.245401	0.351922	0.357938	0.638352	0.065951	0.0547361	0.0542463	-0.145097	0.462275	0.707645	1.28881	0.653233	1.00331	1.32621	1.01325	0.973839	1.41305	1.54352	0.408788	0.606319	0.059625	-0.398555	-0.745199	-1.32561	1.39384	1.57646	1.39822	1.28569	1.421	1.40926	0.0960152	-0.0335941	0.16251	-0.359793	-0.278699	-0.441252	-1.0379	-0.0346589	0.0846741	-0.864724	-0.766806	-0.207759	0.416937	-0.460217	0.060907	0.343136	-0.307285	-0.685701	-1.04067	-1.00783
2.67337	2.95419	2.75551	2.92188	2.85451	2.61182	2.90141	2.72809	2.84363	3.19324	3.30273	3.2383	2.4206	2.12727	2.04264	2.09257	2.40433	2.45276	3.33889	3.20667	2.46793	2.68903	2.41701	1.48878	3.04493	3.12714	3.25798	3.29944	3.27507	3.39511	3.2641	3.27604	3.43115	3.16496	3.59251	3.40189	3.52697	3.10348	3.57811	3.54634	3.27881	3.09807	3.29749	3.34897	3.58798	3.61249	2.96031	1.9218	2.98637	3.16639
-5.81144	-7.36097	-5.79338	-5.69856	-6.46807	-5.80933	-4.93935	-5.0752	-4.98646	-5.13692	-4.74531	-5.49459	-5.18445	-4.03483	-5.00137	-4.72339	-4.77203	-5.33915	-3.86085	-4.80509	-5.16263	-5.02827	-5.75446	-5.47645	-5.01024	-4.47948	-4.7646	-6.48635	-5.58603	-3.23231	-3.37771	-3.73564	-3.92533	-4.22676	-4.58986	-3.71815	-4.49964	-3.99521	-3.60609	-4.11764	-4.34703	-3.68968	-4.2374	-3.91178	-4.33969	-4.57043	-5.00542	-4.93174	-5.46335	-5.24996
1.36411	1.50187	1.56317	1.67188	1.24315	1.4149	1.59422	1.37956	1.43249	1.95229	2.24381	2.26447	2.99924	2.62288	2.66529	2.52662	3.20478	2.45589	3.22936	2.74256	2.34892	2.49336	2.29331	2.2187	3.44638	3.15574	3.6152	3.93423	3.7537	3.64894	2.51884	2.55807	3.01172	2.33894	2.73698	2.48454	2.64102	2.61175	2.69597	2.63231	2.34819	1.81647	1.78895	1.59723	2.07633	1.83697	1.37082	0.851815	0.698721	0.645953
-1.31883	-1.65583	-1.28137	-1.72039	-1.57013	-0.725947	-1.37969	-1.06835	-1.41046	-1.63372	-1.44924	-1.45337	-2.82504	-2.17989	-2.18163	-2.35393	-2.10612	-2.90119	-0.986653	-1.18939	-0.74512	-1.36344	-1.62981	-1.52984	-1.15824	-0.430768	-1.44806	-1.2069	-1.28307	-1.58046	-1.39691	-1.69407	-1.133	-1.23246	-1.40041	-1.57126	-1.84588	-1.06423	-2.02369	-1.67238	-1.46093	-1.35559	-0.951557	-0.690661	-1.20573	-0.618809	-0.70985	-0.140564	-1.81001	-1.84059
-1.51267	-1.6051	-1.94672	-1.87346	-1.54332	-1.50316	-2.33519	-1.71741	-2.06498	-2.01031	-2.34454	-1.99731	-1.23388	-1.13279	-1.16783	-1.66097	-1.9736	-1.80486	-2.79194	-2.44951	-3.06024	-2.59238	-1.90227	-1.97486	-0.597676	-0.799065	-0.892859	-0.795931	-0.976497	-0.891791	-0.570769	-0.839021	-0.830656	-0.628462	-0.684699	-0.829433	-1.06779	-1.04975	-0.66377	-1.56887	-0.835401	-0.790247	0.428093	0.416277	0.142961	0.364298	0.746618	1.1476	-0.706601	-0.627733
-2.50187	-2.64179	-2.95862	-3.2543	-3.17916	-3.21529	-2.14386	-2.17726	-2.25854	-2.41668	-3.03867	-2.52209	-2.56114	-2.85399	-2.81284	-2.44904	-2.72518	-3.11451	-4.22931	-3.22289	-4.05314	-3.16483	-3.51794	-2.85492	-2.78719	-2.45157	-3.01222	-2.61633	-2.61104	-2.5454	-2.67087	-2.60755	-2.42679	-2.72069	-3.1861	-2.66167	-2.66569	-2.6048	-2.35906	-2.52915	-2.66513	-2.28802	-2.48099	-2.46496	-2.47142	-1.57777	-1.80431	-1.63209	-2.537	-2.71679
-0.539055	-0.55515	-0.361705	-0.341485	-0.479064	-0.125884	-0.580896	-0.511769	-0.749323	-0.282302	-0.267132	-0.519084	0.753963	0.672555	0.86827	0.493456	0.386188	0.569429	0.676598	0.685775	0.785978	0.250777	0.290508	0.136146	0.213525	0.261322	0.490546	0.184198	0.257523	0.198348	0.457578	0.433714	0.0759891	0.379485	0.345168	0.459796	0.25485	0.4339	0.370646	0.178659	0.335184	0.402009	0.207358	0.132911	-0.00403028	0.0507909	0.0321107	-0.0500022	0.0428608	-0.0324954
1.58721	1.45366	1.31381	1.37769	1.77344	1.56151	1.34185	1.50881	1.35318	1.22735	1.26964	1.35128	1.62769	1.80026	1.99728	1.51298	1.56582	1.73229	1.836	1.65271	1.99812	1.44833	1.39679	1.25759	1.45413	1.61099	1.37063	1.42387	1.40694	1.33293	1.62988	1.66281	0.976164	1.47901	1.61215	1.39945	1.27125	1.22297	1.3668	1.42267	1.57803	1.38901	1.5133	1.53046	1.60488	1.44209	1.76467	2.12604	0.184761	0.498182
0.155332	0.647647	0.531549	0.318014	0.215678	-0.0676765	-0.259981	-0.0579664	-0.0648483	-0.29098	-0.50335	-0.813618	0.562401	0.60941	0.533102	0.447987	0.293799	0.271288	-2.26967	-2.25455	-1.93609	-1.48685	-1.89346	-1.87047	-2.35028	-1.5054	-1.89314	-1.73871	-2.11963	-1.99272	1.19219	1.48509	1.05355	1.48436	1.42649	1.26371	1.12001	0.901585	1.22164	1.27645	1.18136	1.49897	1.0111	0.955381	1.07986	1.17342	0.941203	0.912829	-1.42771	-1.27776
-3.0078	-2.09429	-2.49857	-2.51959	-2.92188	-3.47767	-2.67113	-2.02807	-2.15618	-1.96416	-2.82277	-2.20483	-1.75037	-1.9045	-2.11103	-2.86259	-2.81506	-1.87572	-2.86597	-1.75451	-2.31555	-3.50739	-2.60124	-4.79291	-2.65452	-2.96572	-1.8529	-2.02991	-1.89433	-2.17458	-2.00106	-2.13925	-2.73087	-3.18119	-2.16582	-2.08529	-2.9956	-2.56972	-2.20007	-2.09415	-2.31587	-2.48493	-2.31899	-2.10357	-2.46629	-2.38444	-2.20122	-2.23219	-1.74411	-2.06311
-3.28754	-3.0216	-3.13172	-2.81815	-3.6976	-3.69048	-3.06572	-3.19743	-2.72517	-3.15778	-2.73391	-3.27091	-3.86753	-4.03183	-4.04635	-4.01039	-3.85665	-3.98714	-5.8365	-5.28663	-5.28815	-4.14409	-4.68848	-5.45849	-5.89746	-5.74537	-5.66507	-5.70076	-5.06183	-5.40511	-4.60438	-5.73556	-3.7133	-5.79908	-4.2122	-4.327	-3.97258	-4.32002	-4.27753	-3.61587	-4.02548	-2.78078	-2.28683	-2.50962	-3.39019	-1.79934	-1.69896	-1.53156	-3.43196	-4.41029
-0.0838625	-0.511419	-0.0516887	0.292597	0.23016	0.137335	0.280369	0.456185	-0.661318	0.798924	0.573234	0.52335	0.64147	0.775703	0.246876	-0.177704	0.0581003	-0.412116	0.225292	-0.00989179	-1.03748	-0.189918	-0.426315	-0.34666	-0.785413	-0.445616	-0.543809	-0.205796	-0.216992	-0.180038	-0.237449	0.328365	0.46585	-0.123971	0.161736	-0.138923	-0.598143	-0.774987	-0.39229	-0.114076	-0.182461	-0.296296	-0.350075	-0.11347	0.0214231	-0.814786	-0.555407	-1.22883	0.0690403	0.188538
1.42115	1.04999	0.700266	0.926799	1.00423	0.921769	0.784959	0.961645	1.32076	1.34367	1.50703	0.836626	1.34972	1.5318	1.39061	1.74031	1.68009	1.59957	-0.050313	0.0674393	0.536496	0.749534	0.104435	-0.00101428	0.503891	0.660846	0.616234	0.714548	0.61013	0.688519	1.34656	1.0479	1.49977	0.849	1.14018	1.16618	0.885352	1.0957	1.02387	0.49275	0.971988	0.96189	2.2538	2.00941	2.32901	1.77908	1.95527	1.84585	1.5368	1.83544
-5.57633	-4.96796	-4.61263	-3.98924	-4.66982	-5.32862	-3.36523	-4.44859	-4.71092	-3.42025	-4.35786	-4.46832	-1.44125	-2.01622	-1.63683	-1.6395	-1.4587	-1.71739	-1.46066	-1.28058	-1.46629	-1.74217	-2.27588	-2.1444	-1.27095	-0.798958	-1.00367	-1.09293	-0.730819	-0.872229	-3.37248	-2.96243	-3.40264	-3.73514	-4.61694	-2.78608	-4.32619	-3.37984	-2.8769	-3.78581	-3.60038	-3.66142	-2.67665	-3.36717	-2.63226	-1.3838	-2.61993	-3.59335	-1.45023	-2.40172
-1.74179	-1.75918	-1.66579	-1.64491	-1.72183	-1.88967	-1.82442	-1.55599	-2.00597	-1.38231	-1.49224	-1.83577	-1.05766	-1.20674	-1.23878	-1.22273	-1.37181	-1.13681	-3.25813	-3.06963	-2.95049	-1.86488	-2.00952	-1.98652	-1.34006	-1.42828	-1.44929	-1.29826	-1.18116	-1.27947	-1.71356	-1.81753	-2.84175	-1.8706	-1.7123	-1.52457	-1.901	-1.81663	-1.4268	-1.99231	-1.72318	-1.75264	-1.70756	-1.75108	-1.40288	-1.33994	-1.54445	-1.61532	-1.30294	-1.31445
-3.67698	-2.58891	-2.07748	-1.16692	-1.33911	-1.38797	-2.20816	-1.43651	-0.83243	-0.893272	-1.93267	-0.699061	-1.19357	-0.876341	-1.12777	0.0641829	-0.345479	0.0746829	-1.70819	-1.44963	-1.66942	-2.96356	-2.62244	-3.78294	-0.538016	-0.836378	-0.839156	-1.47174	-1.4909	-1.19408	-0.429767	-1.56406	0.602094	-0.411733	-0.0147349	-0.234136	0.017146	0.305455	0.119251	0.133814	-0.371957	-0.118215	-2.84824	-2.1726	-4.32593	-2.3194	-2.48128	-2.26824	-0.248945	-0.928578
-0.530719	-0.532568	-0.208395	-0.262007	-0.394365	-0.240116	-0.739012	-0.839931	-0.967564	-0.0474094	-0.0157371	-0.171661	-0.876431	-0.649055	-0.879984	-1.37427	-1.32998	-1.07553	-0.0912833	-0.309363	-0.232592	-0.962364	-1.0094	-1.18555	0.00607109	0.164589	0.368657	-0.172119	0.301347	-0.0401243	-1.13922	-1.36909	-1.0084	-1.7081	-1.13446	-1.74765	-1.93217	-2.45265	-2.39891	-2.12433	-2.28469	-1.61715	-0.707342	-0.324155	-0.194747	-0.740597	-0.723367	-0.35446	-1.86126	-1.52203
-5.79451	-5.36759	-7.07068	-6.02945	-5.77051	-6.32119	-5.7799	-5.96287	-5.21326	-5.94655	-4.94535	-4.48617	-4.43038	-5.82467	-6.03997	-5.78015	-5.95404	-5.39442	-5.95248	-6.38175	-5.26629	-4.50734	-4.28892	-5.20306	-4.32999	-5.2003	-3.69283	-3.96801	-3.95343	-4.26884	-2.3451	-2.66716	-3.04134	-2.9511	-2.66396	-2.80166	-2.95092	-2.69673	-2.36857	-3.20234	-2.96656	-3.20822	-7.23718	-7.16813	-6.08078	-3.61993	-6.17866	-5.38348	-4.0797	-4.38785
-0.776152	-1.23647	-0.524472	-0.210422	-0.631975	-0.366463	-1.73318	-1.29444	-1.22512	-1.49995	-1.83432	-1.78246	-0.815107	-0.526729	-0.778468	-1.06109	-1.20296	-1.12773	-1.93256	-1.49886	-1.2627	-1.39899	-1.58865	-1.29066	-1.63239	-1.46885	-1.44337	-1.59001	-1.84561	-1.80446	-0.80535	-1.3988	-1.27055	-1.05058	-0.756684	-1.48261	-1.0794	-1.08627	-0.825275	-1.0363	-0.441244	-0.769804	-0.488707	-0.515334	-0.743777	-0.738517	-0.60265	0.0161044	-1.27341	-1.5459
0.506424	0.716846	0.38065	0.429952	0.692871	0.169517	0.895916	0.717453	0.711532	0.843924	0.874123	0.659303	0.264234	0.26141	-0.279283	-0.0341278	0.0686135	-0.360863	-0.886145	-0.326121	-1.12404	0.500726	0.143212	0.450896	-0.519919	-0.857642	-0.34513	-0.434805	-0.0802515	-0.24747	0.681423	0.958575	0.727225	0.933575	0.648658	0.663898	0.342023	0.423916	1.26752	0.437958	1.02044	0.343213	0.420738	0.437937	1.03277	1.3054	0.326454	0.459314	0.606829	0.211163
0.276293	0.328195	0.166007	0.370958	0.262612	0.139967	0.0384951	0.410718	0.43702	0.404682	0.414883	0.316662	-0.697111	-0.434772	-0.993931	-1.14847	-0.913765	-0.96934	-1.38773	-1.06849	-2.85936	-0.0944425	-0.310961	-0.477591	0.154489	0.104775	-0.537126	-0.383641	0.278097	0.293969	-0.673045	-0.119245	0.58377	-0.148104	0.169556	-0.256578	-0.529976	-0.534618	0.0812047	-0.05934	-0.0169515	0.0553281	-0.22564	-0.124866	-0.382152	-0.110791	-0.259642	-0.978106	-1.17262	-0.633873
1.03143	1.02024	1.30414	1.31482	1.14577	1.18008	1.68919	1.44429	1.54226	1.56	1.64067	1.45587	1.75126	2.0135	1.67807	1.61665	2.00924	2.03995	2.01671	2.39104	1.92938	1.79524	1.6283	1.62441	2.17549	2.52101	2.59964	2.37386	2.83745	2.67583	2.3417	2.14367	2.37262	2.05804	2.26106	2.07023	1.98562	2.12351	2.24681	1.97957	1.91549	2.07838	1.57257	1.79424	1.79758	1.94676	1.60098	1.94778	1.70818	1.7595
-5.71971	-4.88396	-4.95646	-6.20378	-7.25512	-6.35975	-3.36185	-4.00303	-3.19788	-3.44955	-3.40502	-5.02541	-1.95744	-1.44346	-1.52201	-1.14397	-0.975523	-1.01834	-5.67879	-4.44251	-4.62388	-4.2236	-4.95661	-4.9318	-3.78967	-3.62875	-4.39582	-2.93575	-3.28381	-2.75429	-2.03478	-1.58264	-1.63631	-2.25237	-1.21496	-1.5658	-1.62007	-1.61954	-1.46177	-1.59954	-1.97381	-2.06576	-1.31975	-1.48572	-1.10838	-1.46426	-1.17578	-1.18731	-3.29684	-2.8097
-0.211387	-1.02943	-0.596321	-0.740571	-0.618932	-0.967792	-1.24919	-0.642764	-0.871467	-0.748752	-0.596272	-0.419905	-1.61744	-1.38175	-1.04853	-1.63167	-2.25722	-1.82656	-0.335076	-0.20908	-0.840684	-0.926184	-0.965469	-0.515152	-2.41931	-2.20092	-1.97651	-1.69001	-2.02409	-1.55477	-0.637394	-1.09158	-1.10048	-0.867015	-1.36976	-1.06909	-1.39399	-2.35753	-1.20707	-1.29053	-1.40403	-1.19067	-2.41387	-1.62223	-1.60641	-1.78365	-1.44727	-1.87805	0.64684	0.281395
0.897962	0.943314	0.746935	1.03955	1.15905	0.816264	1.3581	1.23978	1.05158	1.05567	1.46932	1.34207	1.31395	1.62708	0.933565	1.6836	1.59535	1.34928	1.13905	1.53173	0.491571	1.06842	0.782235	0.854551	1.37275	1.52458	1.25071	1.69845	1.86813	1.83791	-0.386367	0.597634	1.35266	0.511708	0.687092	0.555965	0.975712	1.16947	0.766939	0.684511	1.06839	0.990973	0.987397	1.18584	1.40722	1.22699	0.727988	0.562878	1.09574	0.961182
-0.389992	-0.0604912	-0.154435	0.0357089	-0.17514	-0.30274	-1.48908	-0.769253	-1.14395	-0.699718	-0.660167	-0.466004	-0.950939	-0.34116	-0.479212	-1.7713	-1.30142	-1.2658	-0.284865	-0.370177	-0.92141	-1.62672	-1.9393	-1.644	-0.551593	-1.44107	-0.591215	-0.938025	-0.870579	-0.599745	-0.666714	-0.63274	-0.595532	-0.852471	-1.4247	-1.00976	-1.44822	-1.4456	-1.29477	-1.25296	-0.851238	-0.640259	0.257367	0.236623	-0.207008	-1.35844	-0.393	-1.01015	-0.186464	-0.126084
-0.579685	-0.928167	-0.621619	-0.389881	-0.16437	-0.83041	-0.482722	-0.505411	-0.176679	0.00735498	-0.102179	-0.367275	-0.191175	-0.252248	-0.380291	-0.504231	-0.252068	-0.0653645	-1.0463	-0.532468	-0.710866	-0.0731991	-0.518945	-0.646142	-0.679975	-0.214457	-0.273212	-0.667792	-0.291569	-0.263966	1.25364	1.05059	1.21583	1.109	0.980298	1.15701	1.16974	0.805281	1.18149	1.05727	0.719211	1.0345	0.0947438	0.295405	0.133432	-0.36799	0.109136	0.268758	-1.13062	-0.878572
-3.81065	-2.55265	-2.84864	-2.74564	-2.73687	-2.21411	-2.48737	-2.6709	-1.60637	-3.80729	-3.03236	-3.14788	0.238463	0.665232	0.75886	0.293826	-0.306709	0.299731	-1.15215	-1.4987	-1.02987	-1.82807	-1.74042	-1.30799	-0.215482	-0.689723	-0.148752	-0.603311	-0.832083	-1.84829	-2.26737	-0.926229	-0.523194	-1.35032	-1.53993	-0.497808	-1.75894	-1.544	-1.12838	-1.31646	-0.99605	-0.194209	-1.42401	-2.08061	-2.39493	-1.7042	-1.45718	-0.767904	-3.11635	-2.14881
-3.98998	-4.25249	-3.9937	-4.07317	-3.85311	-4.09815	-3.45316	-4.04306	-6.2477	-3.49766	-3.57707	-3.82627	-3.34937	-3.37554	-3.4237	-3.69335	-3.49587	-4.54923	-3.69594	-2.86888	-3.33506	-3.87221	-6.92564	-4.54499	-3.5632	-3.27503	-6.29502	-2.99861	-5.76263	-3.45488	-3.47417	-3.57101	-6.30259	-4.23612	-3.69582	-3.76314	-3.94875	-6.46113	-3.89297	-3.72344	-7.56028	-5.37336	-5.92101	-5.00289	-5.77804	-3.22834	-4.93354	-5.77248	-7.39981	-4.13326
-0.472949	-0.448017	-0.52137	-0.653364	-0.855692	-0.689492	-1.05313	-1.27105	-0.947507	-0.440936	0.25181	-0.287427	0.590127	1.02849	0.878822	0.310783	0.581572	0.639974	1.10462	1.19967	0.924815	0.373841	0.0763477	-0.241959	0.32309	0.709172	0.467262	0.0314081	0.450105	0.482904	0.378463	0.459909	0.898406	0.23859	0.196964	0.289097	-0.34127	0.313528	-0.278167	-0.0715432	-0.0164317	0.10591	0.822929	1.02105	1.05057	0.780713	0.427076	0.886509	-0.248232	0.138149
-2.65992	-2.75059	-2.70614	-2.57401	-2.71809	-2.87562	-2.19192	-1.99558	-2.01628	-2.25476	-1.89266	-2.55788	-2.46509	-2.25002	-2.274	-2.03705	-1.96727	-2.03369	-3.10493	-3.20418	-3.77057	-2.82815	-3.63346	-3.74594	-3.94208	-4.2905	-3.45942	-4.10634	-3.38248	-3.79896	-5.27288	-4.44319	-6.04908	-2.11181	-5.43678	-2.37976	-3.04486	-2.59738	-3.93982	-3.56383	-5.64075	-5.05905	-3.67351	-3.98881	-3.71061	-3.05736	-3.32009	-3.44483	-3.94198	-4.62583
-3.47865	-3.3655	-3.20847	-2.99938	-4.07596	-3.2024	-2.6904	-3.26789	-2.67017	-2.87179	-1.60303	-3.01803	-3.90384	-3.18266	-3.10628	-2.68944	-1.58767	-1.36431	-2.51283	-4.14675	-5.18743	-2.43562	-2.85301	-5.49006	-3.19676	-5.13687	-3.83959	-5.76586	-5.10867	-3.85845	-3.9956	-4.23444	-4.24166	-4.40422	-4.53246	-4.09444	-3.65645	-4.94908	-4.40099	-5.5312	-5.73105	-4.60708	-5.27939	-3.67143	-5.00273	-3.56159	-5.98816	-6.23762	-4.8439	-5.05415
0.13818	-0.163047	-0.27942	-0.282764	-0.10334	-0.0876118	-0.448184	-0.179408	-0.96287	-0.456973	-0.678465	-0.659869	-2.22806	-1.8027	-2.44897	-3.05342	-2.56078	-3.39308	-1.40799	-1.40888	-1.63471	-1.24243	-1.35348	-1.0649	-2.55733	-1.78373	-2.51089	-2.67996	-2.55466	-1.98426	-1.59281	-1.85039	-1.63944	-1.02896	-1.62867	-1.6142	-1.62902	-1.7932	-1.55624	-1.85404	-1.64648	-1.14883	-2.17784	-2.32344	-2.7974	-1.95706	-2.09052	-2.28516	-2.47159	-1.36391
-3.05473	-2.30637	-3.04696	-1.65087	-1.45293	-1.92894	-2.385	-0.549906	-2.09179	-0.658537	-2.03015	-2.12742	-0.950856	0.0696908	-1.10019	-0.440878	-0.0678538	0.0733098	-0.565235	0.00647127	-1.13209	-0.525564	-0.554744	-0.812631	-3.2282	-2.35671	-2.75277	-3.11372	-3.50945	-3.00978	-2.49288	-2.39249	-2.09833	-2.76975	-2.46562	-2.51617	-2.23013	-2.31975	-2.12374	-3.65958	-2.24324	-3.2876	-1.85813	-2.08641	-1.92132	-2.48644	-2.00943	-1.41979	-3.30184	-3.39721
-2.5564	-3.42017	-3.5548	-3.56178	-3.83406	-3.54244	-3.3861	-3.42204	-3.30046	-3.33521	-3.2179	-4.02197	-2.4307	-2.45097	-2.33449	-2.48855	-1.4916	-1.77323	-5.01525	-3.0756	-5.35362	-3.4568	-3.6624	-3.99335	-3.06572	-2.19997	-3.51307	-3.28403	-3.29302	-3.11278	-4.33018	-4.31979	-4.8536	-4.07587	-4.42135	-4.74309	-3.53974	-3.70087	-4.1629	-4.11978	-4.62605	-5.09282	-7.80503	-4.98523	-3.20715	-4.37734	-4.98446	-4.04389	-4.63572	-4.04317
-2.49727	-2.20681	-2.31218	-2.6075	-2.37454	-1.90519	-2.30651	-2.13584	-2.64151	-2.11007	-2.04042	-1.98479	-1.78776	-1.69328	-1.63293	-1.67486	-1.26702	-1.68013	-2.8267	-2.66299	-2.58391	-1.72828	-2.38105	-2.23368	2.10432	-2.38604	-1.79184	-1.94596	-1.56275	-2.09492	-1.47295	-1.94821	-1.7948	-1.70434	-1.47065	-1.80914	-1.42833	-1.97479	-1.97534	-1.62732	-1.93063	-1.44047	-1.80079	-1.83729	-1.65347	-1.20107	-1.36017	-1.88364	-3.25827	-3.57496
-1.14324	-0.818428	-0.656432	-0.934471	-1.33527	-1.31434	-1.04248	-1.56094	-1.19161	-0.474804	-0.270177	-0.790214	-1.31346	-1.06985	-1.31725	-2.1509	-1.36391	-1.94885	-2.4928	-2.12936	-3.19877	-2.83074	-3.11399	-3.01637	-2.60841	-2.29963	-1.7294	-1.92353	-1.60865	-2.25197	-0.886254	-1.16384	-1.05245	-1.22902	-0.965895	-1.07066	-1.45868	-1.66156	-0.97677	-1.11306	-1.46539	-1.38558	-2.44539	-2.53324	-1.91888	-3.00198	-2.92532	-3.67317	-1.59708	-1.9498
-4.1721	-3.92403	-3.94642	-4.03903	-3.08339	-3.60243	-4.30035	-4.18141	-3.03864	-4.24527	-3.29254	-4.10424	-0.463488	0.130354	0.070174	-0.43214	-0.853799	-0.68462	-0.414538	-0.692129	-0.411026	-1.35722	-1.07855	-0.955752	-0.792387	-1.46199	-1.06998	-0.925439	-0.97076	-1.23007	-3.20258	-2.35936	-3.54433	-2.83971	-2.55163	-2.69026	-2.79197	-1.02949	-3.79959	-1.2749	-3.34659	-3.3221	-0.760126	-1.62707	-1.25808	-2.02239	-1.43544	-1.97468	-1.45868	-1.38505
0.293723	0.0621974	0.0426562	0.0895567	-0.0524762	0.23888	-1.16628	-0.905788	-1.13262	0.47884	0.318585	0.336785	-1.58235	-1.22413	-1.50263	-3.37881	-4.19485	-2.45268	-2.04728	-2.76447	-2.56631	-3.5234	-5.27752	-6.55814	-0.586338	-1.2736	-1.14641	-0.63065	-0.388754	-0.472457	-1.26757	-1.02844	-1.1945	-1.16392	-0.774999	-0.952473	-1.75052	-1.74436	-1.08822	-1.41378	-1.29348	-1.3054	-1.26835	0.854281	-1.33216	0.864882	0.351064	-2.39693	-0.344679	-1.01367
-1.08277	-1.12467	-1.20709	-0.952064	-0.733664	-0.354404	-2.89359	-2.80849	-3.18388	-1.0972	-1.08448	-0.977058	-2.40152	-2.19684	-1.97964	-3.42775	-3.95518	-3.66717	-2.55385	-2.8953	-2.92346	-5.07481	-4.87939	-4.41844	-1.06262	-0.97249	-1.46445	-0.665494	-0.901459	-0.63137	-1.44103	-1.45923	-1.03789	-0.845213	-1.49182	-1.30314	-1.68805	-1.66715	-1.8921	-1.38091	-1.36882	-1.11191	-1.4174	-0.92718	-1.26543	-1.89962	-2.38162	-2.27765	-0.432229	-0.185494
-3.70105	-4.3034	-4.6899	-5.10579	-3.0503	-2.80224	-5.94856	-4.5434	-4.78172	-5.04616	-4.26165	-5.56268	-3.22201	-3.70938	-2.84655	-3.29254	-3.93735	-4.41687	0.49119	-4.60803	-4.05892	-4.70098	-4.51851	-4.13453	-4.63258	-4.07162	-4.13376	-3.28691	-3.29518	-3.61009	-1.49031	-1.93976	-4.3006	-4.90693	-3.01388	-4.3379	-3.93732	-3.34423	-2.58651	-3.71565	-4.5491	-4.89259	-4.27974	-3.70599	-3.80635	-4.9672	-3.60168	-3.29073	-1.25949	-1.93269
-1.52152	-1.66181	-1.52395	-1.4415	-1.73913	-0.536901	-1.42466	-1.82907	-1.94793	-2.14594	-1.38198	-1.85657	-1.6005	-1.27431	-1.12516	-0.697346	-1.57235	-1.99186	-2.39508	-2.90816	-3.32951	-3.18514	-3.27219	-2.89117	-0.26324	-0.0366461	-0.467181	0.12657	0.468997	0.268594	-3.14107	-3.1883	-3.27546	-2.72488	-3.22896	-3.3265	-2.68774	-2.49556	-3.24919	-3.32835	-3.24348	-3.22786	-2.52148	-2.24715	-3.18543	-0.151534	-1.11545	-0.343533	-2.83066	-2.95765
-1.53043	-1.14853	-0.67034	-0.564665	-0.928636	-0.248012	-1.11922	-1.50788	-1.02494	-0.770733	-0.731144	-0.844629	-1.75872	-2.08165	-1.17262	-2.51729	-1.94725	-2.28143	-1.38751	-1.88971	-1.65379	-1.99376	-1.94265	-2.0286	-2.25711	-3.03435	-2.5453	-1.30388	-1.87269	-1.94484	-1.20939	-1.37269	-1.2129	-1.28113	-1.14178	-1.14476	-2.29067	-1.52813	-1.58908	-1.35503	-1.61794	-1.22163	-0.236694	-0.11226	-0.1704	-0.576174	-0.318835	-0.227267	-1.09477	-1.02113
-0.86234	-1.30025	-1.3437	-1.00778	-0.676473	-0.726579	-1.78832	-1.39864	-1.57162	-2.73057	-1.90328	-1.5752	-0.827462	-0.360023	-0.495021	-0.678017	-1.18482	-0.769507	-0.764818	-1.74859	-0.376655	-1.43403	-1.98077	-2.13323	-1.59394	-0.696431	-1.7423	-2.32134	-2.22214	-0.774506	-1.90143	-1.00516	-0.983527	-0.791265	-1.038	-0.982689	-1.06322	-0.996657	-1.43486	-1.04569	-0.936179	-0.659308	-0.4667	-0.223804	-1.54792	-0.275302	-0.127073	0.100966	-1.47381	-0.298663
-1.61301	-1.23507	-1.33002	-1.28903	-1.11924	-1.5204	-2.63843	-1.29724	-3.31337	-2.16242	-3.15505	-2.30211	-2.56375	-2.39348	-2.00995	-3.24732	-3.41218	-2.87722	-2.26246	-2.18292	-2.42269	-2.99691	-2.31161	-2.23924	-1.98034	-1.45364	-2.33811	-2.61366	-3.00721	-1.8795	-1.76283	-1.76637	-1.98893	-1.35974	-2.12499	-2.21977	-2.26954	-2.28837	-2.81633	-1.97372	-1.81127	-1.89706	-2.42577	-2.41429	-2.68882	-2.34812	-2.61315	-1.0678	-1.05704	-0.579371
-5.60844	-4.58748	-5.03996	-4.88376	-3.06401	-4.04015	-4.9102	-5.18539	-5.35826	-4.87857	-4.78078	-4.56221	-3.79317	-3.58489	-4.00076	-4.56419	-5.97869	-4.0658	-4.58795	-4.51091	-4.919	-6.75024	-7.26827	-6.60711	-3.2844	-2.38316	-3.17648	-3.03131	-3.27925	-2.72327	-4.52469	-3.39514	-3.45702	-3.07332	-3.52671	-3.30154	-4.27515	-3.88882	-4.61861	-3.61166	-3.22297	-3.79582	-2.48641	-2.57234	-2.91849	-3.11759	-3.10188	-2.79824	-3.26088	-3.1802
-1.30644	-0.76669	-0.859487	-0.72325	-0.782188	-0.816794	-0.869023	-0.773545	-0.907479	-1.04061	-0.785214	-0.963869	-1.49806	-1.65527	-1.36962	-1.90301	-1.31243	-1.52735	-1.33462	-1.09004	-1.88034	-1.59246	-1.91786	-1.80542	-1.26526	-1.30351	-0.907194	-1.16891	-0.910799	-1.09269	-1.22818	-1.37686	-2.12176	-1.67661	-1.57565	-1.79381	-1.76023	-2.15214	-1.25155	-1.89197	-1.93754	-2.0274	-1.35613	-1.35771	-0.844491	-0.73267	-1.15672	-1.57733	-0.73851	-1.15042
-2.01505	-2.98992	-3.05816	-4.35901	-3.14651	-2.68665	-3.33522	-2.68544	-3.12971	-3.13378	-3.22777	-3.45607	-2.80522	-2.56508	-2.63561	-2.71298	-3.87372	-2.93273	-2.11658	-1.98428	-2.08836	-2.53119	-2.28807	-2.36666	-2.74723	-2.59061	-2.84405	-2.76712	-2.61227	-2.5303	-2.68364	-2.58523	-2.59094	-2.68243	-2.21461	-2.84758	-2.80738	-2.6819	-2.63297	-2.17515	-3.40852	-3.28846	-1.43005	-1.45963	-1.58399	-1.44847	-1.35616	-1.54813	-5.36539	-4.13713
-2.53981	-3.23131	-3.74577	-3.45244	-2.37978	-2.4019	-3.93732	-2.80153	-3.59272	-3.41393	-4.60424	-3.37099	-1.95354	-2.02445	-2.83319	-2.33889	-3.24567	-2.71401	-4.08206	-3.57564	-2.87891	-2.52628	-2.41258	-1.94317	-1.37408	-1.10371	-1.759	-1.42422	-1.8544	-1.08454	-3.02027	-2.45469	-3.03763	-2.73017	-2.6844	-3.12132	-3.18538	-3.34272	-3.82605	-2.67238	-2.22191	-2.31595	-1.53177	-1.47144	-1.51453	-1.00915	-1.34361	-1.39118	-0.936703	-1.13576
-1.73858	-2.07953	-2.16362	-2.06464	-1.8155	-2.04975	-3.06665	-2.48502	-2.76164	-2.6418	-3.08902	-2.61542	-1.78319	-1.08389	-1.09389	-1.83165	-2.10092	-1.58372	-0.874897	-1.12586	-0.844063	-1.41578	-1.3341	-1.12959	-1.61422	-1.65046	-1.69944	-1.45403	-1.67611	-1.35101	-1.69634	-1.84263	-1.49459	-1.64719	-1.10993	-3.41683	-2.7169	-3.87683	-2.97717	-2.74361	-2.28679	-2.45797	-1.43836	-1.30785	-1.98807	-1.36796	-1.25681	-1.20211	-1.42205	-2.23735
5.29592	5.15265	5.21829	4.99221	5.16657	5.02521	4.8736	4.81998	4.9045	5.25175	4.94455	5.11524	5.29046	5.22899	5.46432	4.91831	4.84513	4.94804	3.84449	4.11815	4.42601	4.14535	3.919	4.04901	4.73969	4.82079	4.71637	4.88504	4.63249	4.74685	5.12249	5.05995	5.0321	5.06719	5.12445	5.21585	4.90147	4.87475	4.95677	5.21951	5.1811	5.0852	5.13887	5.18111	5.22635	5.06788	5.10589	5.1559	5.43928	5.1953
4.84	4.69175	4.71926	4.76173	4.92683	4.85914	4.33677	4.3882	4.32265	4.60551	4.36975	4.72557	5.18012	5.09974	5.21665	4.8504	4.58484	4.73749	3.828	3.8937	4.02667	3.98996	4.0572	4.1686	4.44301	4.39278	4.34531	4.41066	4.37876	4.46056	4.63287	4.70498	4.23793	4.78254	4.67818	4.85207	4.57383	4.44354	4.47679	4.76718	4.80289	4.77831	4.9676	5.07005	4.92254	4.67977	5.01746	4.89765	5.23351	5.14784
4.80219	4.95669	4.9779	5.00249	4.95144	4.83613	4.74054	4.74491	4.68909	5.02212	4.88191	5.04811	5.07053	4.87356	5.11479	4.77892	4.83285	4.89164	3.95263	4.03917	4.30309	3.94387	3.97281	4.13915	4.55573	4.55267	4.61361	4.68677	4.61365	4.55186	5.0812	5.00237	4.71867	4.89923	5.11991	4.98162	4.78974	4.68595	4.97877	5.00024	4.87419	4.92758	4.68565	4.68438	4.84039	4.773	4.38332	4.55285	5.01165	4.54756
4.4059	4.59488	4.46746	4.30826	4.28309	4.17025	4.3051	4.21106	4.39906	4.40836	4.68798	4.64877	4.48464	4.47569	4.48734	4.22956	4.65696	4.6002	3.5898	3.69313	3.31459	3.81227	3.38707	3.6286	4.20204	4.15564	4.15357	4.19767	4.45762	4.4297	4.26362	4.28945	3.98478	4.33067	4.36045	4.44363	4.33598	4.29557	4.22381	4.40207	4.0856	4.17591	4.36746	4.20601	4.25661	4.19619	4.16915	4.36769	4.50297	4.19387
4.49576	4.53839	4.59116	4.45685	4.40101	4.18967	4.58309	4.1365	4.48678	4.65459	4.63407	4.68039	5.0499	4.83245	5.01527	4.75406	5.01396	4.94557	3.83805	4.05516	3.98055	4.19065	4.035	3.97387	4.05994	3.96586	4.38098	4.23411	4.07162	3.89893	4.89154	4.66039	4.54941	4.36728	4.87243	4.79792	4.45873	4.58008	4.69969	4.51015	4.5651	4.57637	4.4654	4.61105	4.56028	4.26483	4.38177	4.36026	4.99054	4.63503
4.09251	4.14313	4.11318	4.17809	4.09832	4.02519	4.0132	4.03793	3.9353	4.29615	4.15808	4.25014	4.49865	4.46525	4.55244	4.07005	4.43664	4.38314	3.15695	3.31623	3.40238	3.57565	3.43901	3.39569	3.85013	3.78645	3.92737	3.94577	4.10008	4.02612	4.15451	4.11882	3.67185	4.05066	4.23916	4.20652	4.00243	4.01213	3.98457	4.1497	4.10928	4.03657	4.12578	4.15483	4.4047	4.00515	4.1137	4.09565	4.61223	4.35698
4.55346	4.74001	4.73965	4.67886	4.54538	4.53738	4.4059	4.37587	4.59612	4.7563	4.6874	4.69913	4.95105	4.78014	4.90839	4.61568	4.72233	4.54675	3.45056	3.73718	3.79085	3.76273	3.66729	3.64846	3.51864	3.6352	3.99434	3.77741	3.90433	3.7856	4.54655	4.63957	4.11381	4.4772	4.7449	4.66986	4.39819	4.36338	4.56084	4.4892	4.40029	4.41287	4.50327	4.53595	4.71074	4.61624	4.54164	4.4747	5.01181	4.8286
-1.69953	-1.48544	-1.48424	-1.27391	-1.31005	-1.33677	-1.5478	-1.63809	-1.38387	-1.36586	-1.15819	-1.06877	-1.3464	-1.32444	-1.17216	-1.65466	-1.53779	-1.28473	-1.87551	-1.83012	-1.66903	-2.0032	-1.83044	-1.69024	-1.48323	-1.61805	-1.39525	-1.09883	-1.09307	-1.45304	-2.11555	-1.86521	-1.97819	-1.73775	-1.68275	-2.30942	-1.9044	-1.66449	-1.87852	-1.51698	-1.53052	-1.46675	-0.222656	-0.38577	-0.424987	-0.0174265	-0.418571	-0.520245	-0.664196	-0.597679
0.468863	0.28153	0.44292	0.381696	0.643122	0.918803	0.555697	0.783038	0.752731	0.123368	0.192027	0.284039	1.64635	1.7489	1.86381	2.14367	1.99058	1.78911	2.4048	2.33919	2.48196	1.95365	1.78436	2.09491	-0.253362	-0.275494	-0.478831	0.0471605	-0.160993	-0.235741	2.01774	2.57213	1.89531	2.33664	2.07515	2.31797	1.70454	1.74139	1.84138	1.82773	2.05382	2.31592	1.58324	1.4792	0.378282	0.91103	2.07749	1.84725	1.19885	1.02184
-1.83497	-2.57876	-2.20931	-1.7612	-1.72415	-2.43944	-2.86181	-1.72679	-1.92474	-2.36479	-3.401	-2.01742	-1.39936	-1.64563	-1.82023	-1.5612	-2.52407	-2.00647	0.120673	-0.470911	-0.608884	-0.894737	-0.584218	-0.556285	0.809637	0.442793	0.46142	0.525133	0.246517	0.390035	0.938662	-0.103483	0.598272	0.110797	-0.376451	0.145356	-0.298984	-0.222029	-0.162805	0.00932428	0.469772	0.394519	-0.823044	-1.4891	-3.19104	-1.12487	-0.449585	-0.810753	-0.82623	-1.64545
0.533121	0.281248	0.799278	0.390068	0.147203	0.174953	0.793035	0.90161	0.971906	1.0052	0.819794	0.516623	0.739379	0.566028	0.459919	0.579298	0.805439	0.820778	-1.77696	-1.65815	-1.39983	-0.573678	-0.592343	-0.891642	0.147708	0.431332	0.656817	0.528628	0.670701	0.608286	0.799183	0.803623	1.17548	0.66469	0.90832	0.885944	1.032	0.926793	1.22708	0.784442	0.7073	0.577006	-0.159494	-0.326762	0.104777	0.273941	-0.197117	-0.312236	0.0453892	0.0621417
-0.428082	-0.671615	-0.342797	-0.914666	-0.716835	-0.181364	-0.679799	-0.605945	-0.608034	-0.681903	-0.770994	-0.81132	-0.182629	-0.0171051	-0.385579	-0.164228	-0.512949	-0.318199	-1.11893	-0.324351	-0.834342	-0.647714	-1.31688	-1.27199	-0.540465	-0.234886	-0.875797	-0.929198	-1.43853	-0.860463	-0.428163	-1.02212	-0.138756	-0.681678	-0.754728	-0.284071	-0.27535	-0.175439	-0.613685	-0.84938	-0.513793	-0.49736	-0.397156	-1.07685	-0.560123	-0.201594	-0.313767	0.0967898	-1.92824	-1.32943
-0.612704	-1.03613	-0.774599	-0.989499	-0.608956	-0.637805	-1.31616	-0.916933	-1.33002	-0.694971	-0.667081	-0.521265	0.809596	0.921472	0.866373	-0.0179315	0.316221	0.306074	-0.0835773	-0.508169	-0.644717	-1.15724	-1.30752	-1.33399	-0.838238	-1.00308	-0.640231	-0.779577	-0.776222	-0.93576	-1.56748	-1.3293	-1.14329	-1.22535	-1.34915	-1.69412	-1.60774	-2.30996	-1.81338	-1.21934	-1.28437	-1.34089	-2.32122	-2.06198	-2.20457	-3.58486	-2.46235	-2.30627	-0.694781	-1.57509
1.10723	1.00513	0.912167	1.10932	1.43166	1.24309	1.08387	1.17985	1.19386	0.583285	0.894421	0.773704	2.46652	2.55325	2.53242	2.79872	2.74288	3.11757	3.01526	2.95988	2.95905	2.47315	2.5532	2.73095	-6.3944	-6.58758	-6.55376	-6.83664	-5.71505	-6.56329	-1.22814	-0.888944	-0.826056	-0.607485	-1.00538	-0.690743	-1.45979	-0.977146	-1.79619	-1.21223	-0.71551	-0.775541	1.06587	1.00902	0.651347	1.15635	1.43839	1.61705	-0.675331	0.63232
-3.04786	-2.71213	-2.39614	-2.4786	-3.01645	-2.63007	-2.46531	-2.11996	-2.3893	-2.47382	-1.80398	-2.53908	-2.7681	-2.84531	-2.57763	-1.80594	-1.69601	-1.59573	-0.228286	-0.274321	-0.91603	-0.570389	-0.96298	-1.29646	-1.95992	-2.16193	-2.13465	-1.64151	-2.06131	-1.60639	-0.2796	0.0662817	-0.254878	-0.100596	-0.455741	-0.41817	-0.121185	0.0923846	-0.184084	-0.359386	-0.225776	-0.275252	-3.07902	-2.80189	-2.63924	-2.10159	-3.23514	-3.50139	-1.37366	-2.01538
-1.03879	-1.17144	-1.34342	-1.25991	-0.753684	-1.45384	-0.225808	-1.00106	-0.796911	-1.50218	-1.57921	-0.632832	-0.138259	-1.47087	-0.0717375	0.662505	0.696148	0.165583	-0.213637	-0.308517	-1.95291	-0.642905	-0.792255	-1.01479	0.024671	0.0143779	-0.0879052	-0.125891	0.0799432	-0.280206	-0.529452	-0.726318	-0.340218	-0.541823	-0.793369	-0.116932	-0.93425	-0.136734	-0.774812	-0.8242	-0.906518	-1.17979	-0.738843	-0.875363	-1.16152	-0.417149	-0.408698	-0.755884	-1.67635	-0.823401
0.293957	0.533326	0.486759	0.373619	0.306913	-0.0252497	1.23363	1.13533	1.4098	0.541551	0.339271	0.368638	2.24934	2.33943	2.19525	3.00562	3.26744	3.25019	2.59543	2.40851	2.45867	2.11346	2.15663	1.77127	0.829022	0.623258	0.879182	0.891744	1.06419	0.893955	1.24022	1.36301	1.40172	1.27592	1.40929	1.33231	1.612	1.50739	1.62761	1.46242	1.36259	1.40135	2.88302	2.65601	2.95957	4.062	3.73764	3.46325	1.78667	1.5897
-1.80688	-2.59292	-1.76581	-1.53832	-2.52259	-2.80987	-1.99959	-2.20476	-1.938	-1.72276	-2.33207	-2.11408	-1.99871	-1.57928	-1.65689	-1.39516	-1.53805	-1.22249	-0.536757	-0.653862	-0.3083	-1.90522	-1.43275	-1.37087	0.0529531	-0.659696	-0.636243	-1.02167	-0.930246	-0.784564	0.211105	-0.599027	0.236226	-0.0921347	0.32524	-0.462283	0.0561078	0.139066	0.0665764	0.407355	-0.0309248	-0.456686	0.136792	0.0669281	-0.206577	-0.0636759	-0.00282896	-0.263518	-1.77181	-1.46809
-1.02029	-1.3525	-1.17443	-1.43201	-1.18437	-1.26882	-0.728975	-0.809246	-0.706516	-1.19885	-0.955093	-1.75228	-0.548589	-0.235905	-0.432733	-0.182687	-0.528575	-0.282786	-1.64918	-1.83037	-1.32478	-1.86053	-2.16054	-2.14028	-3.96436	-6.29594	-3.24664	-3.08287	-3.87585	-5.19046	-0.473053	-0.443206	0.115555	-0.499515	-0.346473	-0.548531	-0.387573	-0.418286	-0.386317	-0.270509	-0.54532	-0.453054	-0.878347	-1.01182	-1.04486	-1.07937	-1.00981	-0.918722	-1.95073	-1.53084
-3.19714	-3.45885	-3.46103	-3.38781	-3.24205	-3.74986	-4.79696	-3.98986	-4.43883	-3.91841	-4.18553	-3.75217	-2.4573	-2.32155	-2.21466	-2.85938	-3.60965	-3.25849	-5.77349	-5.80883	-3.72492	-6.2927	-5.61309	-4.80686	-2.42902	-1.67493	-3.59403	-3.50224	-3.17012	-3.40031	-3.98571	-4.28524	-5.08117	-3.50584	-4.58811	-4.89269	-4.78561	-5.03402	-5.49245	-4.80882	-4.12676	-3.99068	-2.25296	-2.51386	-3.38193	-2.22976	-1.76715	-1.72622	-3.8088	-2.96146
-0.0705329	0.149492	0.192368	0.300251	0.0947151	0.0616008	-0.336448	-0.695582	-0.559701	0.115561	0.275164	-0.117998	-1.1133	-1.11681	-1.24187	-1.55076	-1.85231	-2.06844	-1.43204	-1.30562	-1.37349	-2.6378	-2.17523	-1.95923	-2.75506	-3.31278	-2.06604	-2.04666	-1.89905	-1.96071	-0.476985	-0.714511	-0.845876	-0.188715	-0.492465	-0.596037	-0.786738	-0.59926	-0.370443	-0.330936	-0.604287	-0.328742	0.880997	1.1472	1.05105	0.760548	0.522442	-0.0577372	-0.286445	-0.625925
-0.791468	-1.40005	-0.999796	-1.02704	-1.24897	-0.880992	-1.0979	-1.2933	-1.15627	-1.18551	-0.874021	-1.36225	-1.08937	-0.912145	-0.621074	-0.986812	-1.29005	-1.27244	-0.759803	-0.792714	-0.493075	-1.07082	-0.96172	-1.34582	-1.94581	-2.26476	-2.41315	-2.88341	-2.26389	-2.76	-0.221651	-0.610333	-1.18569	-0.456821	-1.04269	-0.610066	-0.727072	-0.597652	-0.543328	-0.755225	-0.710357	-0.393111	-0.732763	-0.884865	-0.910533	-0.666966	-0.760056	-1.11217	-1.87842	-2.03032
-0.964136	-0.887365	-0.615527	-1.28265	-0.773059	-0.0960807	-2.53457	-2.21662	-2.783	-0.83907	-0.916434	-0.807789	-2.3331	-1.67942	-2.00105	-2.88985	-3.4714	-3.42952	-3.10547	-2.50224	-3.43014	-4.02672	-3.88191	-4.6536	-2.11487	-2.63102	-3.68002	-1.88832	-1.49219	-1.38905	-0.720118	-1.44446	-1.04544	-1.09179	-1.27861	-1.82738	-2.22673	-2.04221	-1.83836	-1.05213	-0.83285	-0.847048	-2.07028	-2.33088	-2.51978	-3.19608	-2.30495	-2.85903	-1.09439	-1.32099
-1.84277	-1.8054	-2.01956	-1.97284	-1.60687	-1.7628	-2.56387	-1.86329	-2.06324	-1.64352	-1.46502	-1.89897	-1.41464	-1.28109	-1.3302	-2.00511	-1.99987	-2.18127	-1.4376	-1.47893	-0.563152	-1.74237	-1.62338	-1.61163	-1.9136	-1.26229	-1.48194	-1.65147	-1.35255	-1.74228	-0.713063	-0.869081	-1.39148	-0.730763	-0.962802	-0.750158	-1.02169	-1.16114	-1.38549	-0.82983	-0.759144	-0.736159	-1.1103	-1.1972	-0.926201	-1.47497	-1.21311	-0.876525	-1.31944	-1.40915
-1.89891	-1.96381	-1.6575	-2.11288	-2.12162	-2.22085	-2.37755	-1.61336	-1.62072	-2.35717	-2.00722	-2.19355	-2.60975	-2.25141	-2.22355	-3.01768	-3.11383	-2.83824	-0.800642	-1.03849	-0.77646	-2.09062	-2.03403	-2.12136	-2.30042	-2.0446	-2.48377	-3.00163	-3.08641	-2.24523	-1.58057	-1.67465	-3.28731	-1.36269	-1.27364	-2.28149	-2.58419	-2.49812	-2.56366	-2.67751	-1.36049	-1.23226	-1.81018	-1.5915	-1.60859	-1.56141	-1.88814	-1.91444	-1.58893	-1.64153
0.671211	0.0902743	0.172945	0.278607	-0.722585	0.449012	-0.225942	-0.127439	0.0730453	0.0135161	0.206636	0.129503	0.224273	0.5892	0.315783	0.651971	0.537001	0.806983	-3.22157	-2.88652	-3.93599	-2.88913	-3.81235	-4.45568	0.923828	-0.400589	0.509033	0.173548	1.02795	0.870345	-0.00339928	0.107554	0.142705	0.0451562	-0.152832	-0.237127	-0.264973	-0.317184	-0.500321	-0.14788	0.155319	0.0809136	-0.0239499	-1.99927	-1.8364	0.190218	0.300776	0.341644	-0.316442	0.224192
2.99412	3.14745	3.25519	3.15667	3.15148	3.00268	3.26244	3.01801	3.19574	3.4867	3.6656	3.31657	2.80726	2.91813	2.95643	2.91131	3.0179	2.94489	1.37484	1.37163	1.0092	1.64813	1.5557	1.72844	1.86914	1.80052	1.99935	1.99355	2.06545	1.79556	3.02659	3.25994	3.06819	3.08136	3.11761	2.83355	3.23644	2.82904	3.36635	3.09691	2.74075	2.94289	3.30376	2.98433	3.65464	3.36051	2.87241	2.5667	2.73168	2.27728
-2.2845	-2.54169	-2.75609	-2.49665	-2.22587	-2.07135	-4.00347	-3.16388	-3.65286	-3.17599	-4.21484	-3.44496	-2.72717	-2.29476	-2.45766	-3.26109	-4.15474	-3.85792	-5.38143	-5.72789	-5.28394	-5.89717	-5.58669	-5.09552	-5.98423	-4.77395	-5.95039	-5.50603	-6.85268	-6.02163	-3.44332	-2.77423	-2.97235	-2.32882	-2.68971	-2.9489	-3.99488	-3.53714	-3.15252	-3.0654	-2.50647	-2.12499	-1.0185	-0.758109	-0.936969	-1.58111	-1.02843	-0.696211	-2.07054	-1.85675
-3.92791	-3.7319	-3.78273	-3.09857	-3.44952	-3.40956	-3.56158	-3.50029	-4.20352	-3.02258	-3.05306	-3.05298	-1.5754	-1.98623	-1.69797	-2.36584	-2.61967	-2.36501	-2.97572	-3.05309	-2.64114	-3.66073	-3.71509	-3.92539	-3.42597	-3.94774	-3.09234	-3.97236	-3.46337	-3.38919	-2.64614	-2.44745	-3.1761	-2.6841	-2.1874	-2.02384	-2.53612	-2.72341	-2.29129	-2.70849	-2.47643	-1.949	-2.20754	-2.20552	-2.05696	-2.27187	-2.69894	-2.86735	-0.988945	-1.37551
2.86823	2.87929	3.25044	3.22597	2.89822	2.97826	3.76549	3.62026	3.74718	3.38799	3.56442	3.3936	3.37777	3.16095	3.42857	3.61504	3.80593	3.75394	2.7984	3.28563	2.04102	3.28891	3.0417	2.91299	2.74081	2.63591	2.84938	2.7151	3.13415	3.09208	3.2183	3.17648	3.16009	2.85038	3.22387	3.19925	3.20031	3.31666	3.34074	2.9753	2.94299	2.98375	2.6591	2.69092	3.33285	2.791	2.72347	2.36776	3.23011	2.73264
-3.94358	-3.92105	-4.67054	-4.7179	-4.12553	-4.74716	-3.50196	-3.49784	-3.38277	-4.29893	-3.82097	-1.25953	-3.6278	-3.86124	-3.66397	-3.92033	-3.63592	-2.93251	-3.30977	-3.59596	-2.18871	-3.10858	-3.31431	-3.41732	-2.26158	-2.37925	-1.52395	-2.86865	-2.79694	-2.30257	-1.26802	-1.14456	-1.73769	-1.7177	-1.54552	-0.991614	-1.69398	-1.67258	-1.09479	-1.72611	-1.77791	-1.78993	-2.90522	-3.3069	-2.88074	-2.66995	-3.23416	-3.25148	-1.61541	-3.31424
-2.62043	-2.67878	-2.98904	-2.73954	-3.04011	-3.21303	-2.44293	-1.99117	-2.18044	-2.56604	-2.56508	-2.56193	-0.8003	-0.867987	-0.692546	-0.728631	-0.69514	-0.594513	-1.79019	-1.64178	-1.15533	-0.898492	-0.991803	-0.925389	-2.67766	-2.45062	-2.45344	-2.50873	-2.86208	-2.49086	-1.13544	-1.19019	-3.05538	-1.06265	-1.58744	-1.25254	-1.1309	-0.994528	-1.0518	-1.36233	-1.52862	-1.37401	-2.42804	-2.88535	-2.61906	-2.36612	-2.69597	-2.62075	-1.96556	-2.265
-6.67821	-4.70092	-4.93653	-5.08221	-7.53882	-5.63954	-5.45232	-5.35193	-5.17575	-5.28108	-5.15195	-4.75436	-4.60765	-5.42755	-4.84873	-4.89021	-5.03998	-5.10261	-4.24171	-4.67745	-4.98551	-5.36451	-4.76458	-5.2552	-2.26192	-2.25927	-2.81742	-2.72198	-2.47645	-2.38368	-1.58618	-1.26064	-2.53914	-1.17771	-1.43646	-1.45092	-1.25302	-1.39511	-1.04929	-1.34734	-1.28736	-1.30414	-6.06377	-6.54095	-2.69698	-4.29646	-3.01536	-3.34757	-4.69035	-3.80415
-0.759426	-1.86258	-1.03977	-0.981838	-0.0963345	-0.814667	-0.416612	-0.51072	-0.743002	-0.683778	-1.15425	-1.7275	-0.0730159	0.894931	-0.723443	0.546085	-0.252385	-0.692136	0.414221	0.864917	0.0261644	0.902315	1.12436	1.52746	-1.12853	-0.253224	-2.04256	-0.669401	-1.419	-1.48872	-1.27491	-1.12204	-1.17891	-0.624549	-1.1169	-1.04976	-2.26664	-1.48186	-1.67825	-1.42303	-0.902862	-0.289859	-0.000430795	0.022193	-0.384408	-1.89882	0.491868	0.869026	0.919758	1.76929
-1.99165	-1.92325	-2.73905	-2.47026	-2.43063	-2.23998	-3.76326	-3.95255	-3.52893	-2.95026	-2.34936	-2.42273	-2.5469	-2.36646	-2.20434	-3.99007	-3.95367	-4.42978	-3.52731	-3.26372	-3.58611	-5.36111	-4.97898	-4.27956	-0.907008	-0.829074	-0.736294	-0.681567	-0.842551	-0.556884	-2.17175	-2.73139	-2.72095	-2.59673	-2.45182	-2.58602	-2.5426	-2.87676	-3.13045	-2.421	-2.11471	-2.30657	-1.37255	-1.25671	-1.32152	-2.36404	-2.3391	-2.28117	-1.45709	-1.31125
0.565351	0.814595	0.775715	0.780746	0.605621	0.704427	0.737228	0.832067	0.82764	1.23967	1.28463	1.12778	1.61088	1.61549	1.45798	1.38806	1.60553	1.65178	0.820733	0.951086	0.927967	0.505078	0.180724	-0.0739442	1.1026	1.08793	1.24171	1.053	1.38816	1.29278	1.15799	1.0577	1.11542	0.658179	1.1023	1.04903	0.724409	0.820592	1.06251	0.735046	0.67566	0.721892	0.714041	0.752108	1.15799	0.909643	0.569531	0.406118	0.984428	0.883156
0.422951	0.624446	0.623325	0.653217	0.767707	0.598101	0.266963	0.546514	0.352323	0.519098	0.556513	0.448052	0.570494	0.897112	0.51897	0.604304	0.666914	0.543267	0.93593	0.627735	0.390343	-0.0703517	-0.28816	-0.15793	0.595675	0.378867	0.592344	0.889126	0.819781	1.16968	-0.652919	-0.125208	-0.00771959	-0.178865	-0.244798	-0.604599	-0.870233	-0.553301	-0.448507	-0.556768	-0.502353	-0.303605	1.17604	1.25146	1.03028	1.07882	1.0638	1.02182	1.04903	1.40186
-3.7166	-4.04918	-3.55369	-3.01638	-3.36463	-2.35656	-4.47035	-3.66621	-5.5703	-3.25433	-2.18618	-2.19751	-4.92564	-6.41592	-5.72066	-6.46336	-4.55653	-4.51743	-3.12176	-0.302433	-1.37148	-0.99341	-0.947031	-1.13212	-2.9497	-4.0188	-3.53178	-3.21608	-2.75887	-2.94937	-2.37556	-2.37085	-1.55932	-2.4691	-1.69863	-2.34755	-3.80839	-1.67707	-1.87399	-2.28586	-2.19303	-2.21083	-3.95986	-3.33493	-3.09964	-5.24184	-3.5544	-3.67055	-3.31014	-3.17688
-0.0667409	-0.037353	0.191368	0.390143	-0.265851	-0.210626	-1.20199	-0.774663	-0.791939	0.69605	0.61926	0.0999142	-3.83241	-1.99927	-1.98689	-2.5707	-2.62926	-1.89212	-2.80518	-2.09588	-3.88913	-4.58469	-4.94695	-4.35313	-3.29162	-3.66853	-4.02425	-2.66546	-2.39188	-2.38206	-1.98214	-2.00769	-1.44883	-2.33635	-1.9972	-2.15628	-2.07553	-2.43267	-1.8027	-2.18153	-2.57528	-3.32077	-3.05511	-3.41941	-4.78279	-3.15092	-5.05842	-4.45657	-2.04473	-1.72824
-1.82098	-1.48586	-1.66786	-2.37289	-0.957605	-1.61791	-3.78375	-3.66966	-3.587	-1.44652	-1.65085	-1.25251	-1.87855	-1.92063	-1.97971	-4.87924	-5.52781	-4.96141	-2.01642	-2.59385	-1.62274	-4.3961	-4.26972	-3.34369	-2.61754	-1.95984	-2.26617	-1.82448	-1.92644	-1.50113	-3.01175	-3.26823	-1.89981	-3.99085	-2.0454	-2.31763	-2.56166	-3.26619	-2.99992	-2.72102	-2.49203	-2.93355	-1.59008	-1.15236	-1.73226	-2.98113	-2.1806	-2.22307	-1.61	-2.59155
-0.0561451	-0.207653	0.103731	0.154757	-0.264007	-0.208185	-0.0811786	-0.827683	-0.153936	0.399355	0.975084	0.718124	-1.33228	-1.22047	-1.03574	-1.03301	-3.55538	-3.08838	-2.25786	-0.762218	-2.66288	-1.09233	-4.65724	-1.62119	-1.32963	-0.750474	-0.157879	0.124225	0.526454	-0.153839	-1.15211	-1.19684	-0.273679	-1.1597	-0.701922	-0.0942934	-2.30195	-2.00937	-0.989103	-0.792405	-1.09409	-1.43468	-0.661768	-1.66739	-1.81827	-1.49509	-3.18097	-3.74307	-0.613895	-0.954492
-3.41783	-3.23356	-2.61753	-2.59526	-2.87005	-2.79611	-1.7573	-1.83967	-1.89513	-3.34605	-3.01458	-3.137	-2.20683	-1.56459	-1.53177	-1.5866	-1.42779	-0.922422	-4.14095	-3.43439	-4.01665	-5.15437	-3.35434	-3.97693	-6.77407	-6.67329	-7.09108	-7.80971	-6.45916	-6.20848	-1.10619	-1.05	-1.67924	-0.927513	-0.868571	-0.598229	-0.975282	-1.89993	-1.30177	-1.18914	-1.12973	-1.39192	-0.563634	-1.04662	-0.600175	-0.157357	-0.305673	-0.33445	-3.35472	-3.2959
1.04306	0.621336	0.42892	0.412883	0.827821	0.97512	-0.0601299	0.444263	0.0403078	-0.131623	-0.373426	-0.0527966	0.676219	1.27668	1.37987	1.3731	0.651311	1.34309	1.44183	1.17687	1.6889	0.860565	1.23819	1.39238	1.91531	1.98407	1.4381	1.82017	1.8062	1.69733	0.604474	0.677425	0.696291	1.11116	0.40602	0.228912	0.410349	0.518662	0.110473	0.487405	0.696602	0.965882	1.13843	1.12115	0.217029	1.30734	1.56407	1.151	0.934294	1.24857
2.99243	2.89965	2.80463	2.88087	2.95953	3.14296	1.8197	2.0736	1.93617	2.93828	2.74935	2.99945	2.86723	2.63089	2.89313	2.38201	1.96208	2.30973	1.89213	1.95599	1.89384	0.893052	1.20211	1.3524	2.61849	2.54006	2.56604	2.8893	2.76282	2.92213	2.78982	2.72462	3.08775	3.03889	2.78684	2.91265	2.41938	2.47695	2.49538	2.76428	2.98256	2.93741	3.24387	3.31597	3.04956	2.98773	2.88002	3.2788	2.61987	2.83791
-0.402555	-0.198971	-0.161242	-0.380484	-0.310585	-0.352516	0.0136931	-0.128433	-0.296925	0.145179	-0.16171	-0.0701059	-0.203425	-0.22222	-0.2348	-0.267077	-0.191432	-0.340796	-0.39865	-0.356718	-0.526225	-1.08186	-0.942916	-1.28415	0.136329	0.12944	0.623638	0.242427	0.381508	0.269398	0.482538	0.450128	0.754972	0.456633	0.609902	0.399581	0.0271428	0.156464	0.628756	0.330556	0.212295	0.14569	-0.609848	-0.613021	-0.181935	-0.510174	-0.648455	-0.478809	0.0489729	-0.286294
-0.0903701	-0.444822	-0.545914	-0.464055	-0.0160668	0.351327	-1.8277	-1.13521	-1.30308	-1.03477	-1.16504	-0.471477	-0.565186	-0.601278	-0.42679	-1.00148	-1.35964	-1.11573	-1.02695	-0.913012	-0.846848	-0.555762	-1.66496	-1.39874	-0.686699	-0.321749	-0.587973	-0.183998	-0.413155	-0.234067	-0.610768	-0.665534	-0.281902	-2.15207	-0.623476	-1.01819	-0.985208	-1.07529	-1.00622	-0.518923	0.959807	1.17595	0.235776	0.346967	0.0426825	0.0462209	0.199103	0.233527	-1.83066	-0.351447
-3.5571	-3.80787	-4.01202	-3.50147	-3.51198	-3.65367	-3.14402	-3.34922	-2.98796	-3.21153	-2.78773	-3.372	-3.29855	-3.73322	-3.81443	-3.18142	-2.99681	-2.83227	-3.39599	-2.7487	-3.53966	-3.14178	-3.43514	-4.07804	-3.49782	-3.74523	-3.49888	-3.72791	-3.83396	-3.93498	-3.81849	-3.73274	-3.98531	-4.69767	-3.6554	-3.52078	-3.56985	-3.71457	-3.1304	-3.1669	-3.5086	-3.68653	-5.51637	-5.33307	-4.92523	-5.39601	-4.89839	-4.82108	-3.4955	-3.38698
-3.66611	-3.38442	-3.47532	-3.57534	-3.60781	-3.55713	-3.46914	-3.18575	-3.43369	-3.1805	-4.22291	-3.90644	-3.71097	-4.47521	-3.95218	-5.70519	-3.64842	-4.91377	-4.11494	-2.31573	-3.70631	-4.08181	-3.8314	-3.96383	-2.85175	-3.51292	-4.03594	-3.38369	-4.11765	-3.68553	-3.4284	-3.90086	-3.43856	-4.25108	-2.99374	-3.85395	-3.4595	-3.35625	-3.59135	-3.64731	-4.19372	-3.63809	-4.64347	-3.64204	-4.75843	-3.89429	-3.28252	-5.17526	-4.01364	-2.80661
-0.976035	-1.4296	-1.55731	-1.19675	-0.817641	-0.71674	-0.667598	-0.312861	-0.287069	-2.02258	-2.166	-1.74856	-1.73446	-1.56548	-1.46536	-1.54041	-1.96895	-1.63926	-3.5199	-4.20081	-3.55887	-3.86127	-4.56037	-3.14664	-4.37722	-4.28102	-4.31397	-3.82056	-2.8582	-2.93682	-1.83623	-2.25325	-2.51426	-2.40355	-2.40786	-2.20351	-2.28789	-2.35216	-2.73631	-2.37855	-2.11644	-2.52832	-0.465367	-0.256932	-0.435191	-0.201768	0.0258499	0.36163	-1.98474	-1.88577
-2.18583	-2.14753	-2.21057	-2.18536	-2.47157	-2.29243	-2.20964	-1.9853	-1.7924	-1.88235	-2.29913	-2.5704	-1.91361	-1.39907	-1.52217	-1.8702	-1.29119	-1.94079	-2.7007	-3.03879	-2.10698	-3.28182	-3.16521	-3.66626	-1.88274	-1.46952	-1.81894	-1.69254	-1.88383	-1.64866	-1.7611	-1.73884	-1.33993	-1.72465	-1.69577	-1.75554	-1.05226	-1.34586	-1.65405	-1.51707	-1.31281	-1.4119	-1.25365	-1.40872	-2.08237	-2.32479	-1.45832	-1.65159	-1.61964	-2.43784
1.723	1.80457	1.70315	2.00458	1.75983	1.7174	0.981483	1.05736	0.664598	1.65654	1.72869	1.82474	0.713345	0.765002	-0.0595537	-0.521394	-0.0596927	-0.185905	0.260617	0.31464	0.490476	-0.44553	-0.442772	-0.112036	1.33457	1.69802	1.30306	1.53124	1.35441	1.56855	1.02167	0.823859	1.09638	0.918806	0.763269	0.918314	0.645695	0.61907	0.678073	0.663836	0.571872	0.826366	1.9647	2.38311	2.34517	2.32987	2.09456	2.24063	1.27866	1.38039
-0.801874	-1.02612	-1.33237	-1.17385	-0.733916	-0.156519	-2.6821	-1.16827	-1.49155	-1.23665	-1.75289	-1.29147	-1.04447	-1.27943	-1.21376	-1.2595	-1.87382	-1.2083	-1.54562	-1.49421	-0.782364	-1.42277	-1.35605	-1.25132	-0.613368	-0.536353	-0.73407	-0.100601	-0.0297987	0.0482653	-0.363092	-0.295043	-0.30425	2.04751	2.4067	-0.177142	-0.47912	-0.719169	-0.341778	-0.182909	-0.714954	-0.890873	0.227256	0.82038	0.374413	0.702631	1.26542	1.05618	0.998204	1.10489
1.19589	1.16888	1.05831	1.2261	1.32407	1.27233	1.37034	1.67726	1.59143	1.63161	1.47731	1.37954	0.292973	0.445312	0.218931	0.41502	0.53627	0.656086	-0.860997	-0.777631	-0.956233	-0.196859	-0.315325	-0.345176	0.688435	0.673658	0.732199	0.968123	1.07301	0.977631	-0.641641	-0.587923	-1.39184	-0.41076	-0.589035	-0.527902	-0.680307	-0.641963	-0.0503569	-0.780443	-0.741866	-0.590645	1.1071	0.882499	1.1417	1.27832	1.31121	1.04067	1.07465	0.741027
-2.70777	-3.12126	-2.70672	-3.36824	-1.97043	-1.4833	-3.36369	-3.26391	-3.59314	-2.40434	-3.26508	-2.77455	-1.65284	-1.15263	-0.838023	-2.58718	-2.70913	-2.24567	-1.84791	-1.77012	-1.98699	-3.14328	-2.72002	-2.93626	-1.50696	-1.80907	-1.61557	-1.55274	-1.53229	-1.73882	-1.94185	-2.25579	-4.1213	-2.51457	-2.48539	-2.91389	-2.74328	-3.25526	-2.35026	-1.91004	-2.01201	-2.08893	-1.21983	-1.0299	-1.50403	-1.82956	-1.63737	-1.16159	-1.61697	-1.737
-4.40909	-5.00813	-4.6897	-5.01176	-5.07531	-4.5908	-5.4874	-5.95344	-5.27173	-4.83187	-4.65842	-4.97974	-3.73101	-4.29568	-3.60907	-4.5301	-3.87552	-3.91269	-5.23953	-4.91232	-4.74565	-5.07697	-5.49403	-4.93566	-3.92756	-4.81777	-4.61278	-4.55087	-4.10402	-4.01081	-4.17986	-3.20559	-3.8183	-3.12343	-3.60931	-3.32773	-3.84975	-3.91639	-3.96201	-3.61924	-3.33916	-4.26716	-4.34491	-4.28335	-5.23056	-4.20276	-3.37991	-4.40671	-4.17641	-3.83343
-0.575874	-0.603587	-1.03437	-0.984054	-0.710032	-0.56692	-0.499665	-0.294459	-0.12482	-1.22788	-0.85008	-0.403758	1.26308	1.38211	1.23849	1.49944	1.42066	1.06741	0.216609	-0.060883	0.469764	0.397224	0.432551	0.387317	2.1215	1.68107	2.01779	1.51994	1.36032	1.52888	0.450686	0.64593	0.855326	0.809868	0.785139	0.708365	1.08222	1.00318	0.877108	0.719649	0.832346	0.909129	0.623746	0.414691	0.287464	0.175575	0.625891	0.875504	0.2485	-0.125518
-2.92916	-3.77906	-3.77875	-3.5609	-3.44624	-3.62318	-5.91466	-4.41879	-6.52783	-4.45971	-4.96798	-3.01495	0.875669	0.64328	0.895299	0.180121	-0.24671	0.280669	-2.84461	-3.0687	-2.4139	-2.67246	-3.02356	-3.48601	1.37497	1.14888	1.47737	1.64891	1.565	1.23139	-1.30681	-1.45209	-1.98223	-1.0471	-1.45629	-1.52535	-2.33818	-2.22348	-2.36791	-1.47493	-0.836312	-0.92909	-0.944673	-0.78985	-1.62173	-1.6442	-1.31535	-1.56282	1.47733	1.21318
-0.429377	0.109168	0.365821	0.365926	0.0861881	0.63998	-0.799048	0.0809878	-0.059148	0.0678984	0.026672	-0.0141687	-0.809039	-0.479073	-0.283717	-0.614583	-0.567781	-0.091222	-0.287653	-0.243014	-0.707046	-1.07243	-1.46942	-1.36553	-0.346436	-0.507736	-0.807871	-0.892285	-0.926414	-0.817354	-0.581959	-0.438653	-0.245537	-0.294758	-0.550749	-0.578276	-0.814861	-0.473731	-1.05614	-0.692581	-0.825164	-0.882869	-0.087808	-0.0957883	-0.0580302	0.580698	0.132784	0.386684	-0.898743	-1.1682
0.117542	0.367455	0.163884	0.217214	0.493318	-0.243737	0.240064	0.300742	0.094266	0.33016	0.125425	0.13229	-0.0781017	-0.0443421	-0.271653	0.0160513	0.0220034	-0.265955	0.173415	0.105082	0.0976329	-0.557869	-0.548578	-0.812211	0.463708	0.116007	0.59522	0.346368	0.249767	0.359127	-0.306509	-0.27725	-0.582536	-0.257291	-0.283127	-0.306588	-0.777408	-0.562755	-0.540371	-0.416035	-0.809983	-0.730113	-0.231573	-0.270895	0.0252604	0.0388179	-0.228152	-0.536659	-0.134305	0.284037
-2.79511	-2.24684	-2.5701	-1.85313	-2.49433	-2.86239	-1.8782	-2.41645	-2.38303	-1.74774	-1.89307	-1.822	-1.44604	-1.01558	-0.832588	-0.894227	-0.719269	-0.8606	-1.15398	-1.25374	-1.51607	-2.78433	-2.4172	-2.46447	-1.933	-1.95911	-2.17644	-2.12841	-1.697	-2.05847	-1.56281	-2.01469	-2.71139	-1.86311	-2.23223	-1.81777	-2.01969	-1.68841	-1.97435	-1.96504	-1.70197	-1.79846	-2.37068	-2.1466	-1.83508	-2.76602	-3.81254	-2.54175	-2.68742	-3.20045
-3.91013	-3.81816	-3.75301	-4.02667	-1.65146	-3.19332	-2.60107	-3.09246	-3.35073	-3.47364	-2.68367	-2.98563	-1.80334	-2.04507	-1.90778	-1.72779	-1.2775	-1.36262	-0.700677	-2.14335	-2.01015	-1.75792	-1.9175	-1.47338	-1.36574	-1.36459	-1.36985	-1.09086	-1.0003	-0.9778	-0.957728	-0.840093	-0.829253	-0.859811	-0.455272	-0.824378	-1.16446	-0.404772	-0.660891	-0.999721	-0.699817	-0.65495	-1.41941	-1.15675	-1.13612	-0.702891	-0.867098	-0.812401	-1.50422	-1.46947
0.639745	-0.255403	-0.016897	-0.425556	-0.0277396	-0.0029022	-0.408493	0.202481	0.345462	-0.178445	-1.00174	-1.45367	0.102688	0.832232	-0.553742	0.275724	-0.160817	0.289657	1.0869	1.79564	1.80922	0.784089	0.753567	0.580076	0.335361	0.639715	0.728267	0.816396	1.15057	1.19574	0.819684	0.957012	1.06781	-0.192239	0.799126	0.856435	0.343819	-0.11317	0.909133	0.688017	0.524607	0.755013	1.08698	0.940515	1.20404	0.145513	1.08848	0.986234	0.357774	0.539317
-1.08068	-1.57893	-1.83166	-1.7167	-1.28047	-1.37	-1.5687	-0.728061	-1.01101	-1.93154	-1.74545	-1.19719	-1.07525	-0.564064	-1.27175	-0.966456	-1.45705	-1.07791	0.400062	0.601097	0.748415	0.311315	0.586082	0.697468	-0.653744	-0.764313	-1.01882	-0.695334	-0.988736	-0.854679	-1.08867	-1.10482	-1.14109	-0.968812	-1.22862	-1.98961	-1.83297	-1.25518	-1.30793	-1.34765	-0.887597	-1.11515	-0.0689121	-0.160142	-0.117178	-0.0899394	0.54093	0.800912	-1.32321	-1.19238
2.21454	2.2308	2.22462	2.31209	2.02458	1.91196	1.89154	2.16243	2.40792	2.37209	2.60332	2.24464	2.80083	2.9401	2.66312	3.02294	3.27013	3.13976	-0.335275	0.500373	-0.277263	1.07455	0.417178	0.788713	2.09976	2.29722	2.84125	2.79716	3.01461	2.6606	2.70284	2.3853	2.81411	2.15489	2.65763	2.62873	1.61205	2.00068	2.64989	2.54396	2.17429	2.70821	1.7817	1.89995	2.36116	2.14849	1.74088	1.30279	2.17023	1.86044
-1.57267	-1.52208	-1.78686	-1.85329	-1.67064	-1.55178	-2.45098	-2.14749	-2.27155	-1.57838	-1.74939	-2.17245	-1.016	-1.13421	-1.0184	-2.06844	-1.49168	-1.82266	-2.52386	-2.33146	-1.974	-3.36976	-3.22549	-3.45181	-2.04976	-2.04185	-1.88016	-1.8344	-2.0697	-1.7327	-3.1216	-3.21996	-4.06136	-2.95174	-4.43618	-3.53668	-4.80752	-3.85535	-3.0967	-3.39491	-3.7056	-3.46044	-0.938672	-1.03395	-1.31136	-1.4996	-1.40805	-1.77921	-1.21584	-1.17383
-0.359221	-0.484284	-0.215924	-0.445777	-0.651725	-0.437462	0.634778	0.608959	0.61705	-0.359922	-0.24549	-0.52108	-1.0651	-2.33766	-2.58714	-3.86249	-3.35941	-2.73352	0.866107	0.124506	-0.438108	-0.56374	-0.429549	-0.381561	-1.68881	-1.85735	-1.23538	-1.05313	-1.7598	-1.80857	-1.67361	-1.42064	-2.29405	-1.7954	-1.37026	-1.51037	-3.27874	-2.60005	-1.20444	-2.80819	-2.54978	-2.02285	-0.604394	-0.925224	-0.513488	-1.34392	-1.61219	-1.94004	-2.15819	-2.54395
0.85556	0.780488	1.13529	1.11083	1.00588	0.951961	0.818805	0.726813	0.741549	1.15467	1.18537	1.20734	0.206813	0.0593798	0.37988	-0.448524	-0.484815	-0.276506	1.1864	1.08619	1.34226	0.572857	0.476861	0.520364	1.23267	1.28099	1.16504	1.18185	1.18261	1.18312	0.875995	0.994733	0.381561	0.844988	0.926094	0.712651	0.446907	0.336059	0.716054	0.820757	0.714514	0.754207	-0.191633	-0.252532	-0.417584	-0.24842	-0.683346	-1.05728	-0.245399	-0.538963
-1.75391	-4.844	-2.47667	-3.10351	-5.24676	-1.40079	-4.7416	-0.573171	-2.57685	-1.8147	-0.651785	-3.38188	-1.29097	-1.80046	-3.07073	-3.80428	-1.9865	-4.15073	-0.412753	-0.466485	-2.17721	-0.806173	-1.70603	-1.6115	0.835245	0.592907	-0.0126923	0.476355	0.381345	0.235568	-1.20914	-2.22659	-1.56792	-2.32422	-1.22774	-2.66453	-2.30064	-1.74953	-1.80154	-4.5198	-1.55553	-4.37208	-3.53705	-2.94211	-4.59643	-2.16279	-3.81539	-3.0879	-4.9908	-3.43434
0.381242	0.290671	0.0400285	0.0123775	0.0962948	0.64137	-0.958894	0.0863749	-0.386695	-0.608041	-0.906704	-0.255016	0.199782	0.667729	0.733359	0.332522	-0.187712	0.0716144	0.756499	0.520307	0.890858	0.192464	0.299902	0.419877	3.18321	3.3714	2.56199	2.92222	2.56711	2.59591	1.40912	1.52668	1.52769	1.77926	1.49859	1.48558	0.629691	1.18758	0.87797	1.2935	1.66395	1.61332	1.95767	1.75486	1.01481	1.45449	1.95013	2.70728	1.52723	2.5489
0.415209	0.789285	0.980671	0.829531	0.6674	0.669285	1.10137	0.886492	0.925777	1.08334	1.37065	1.04967	1.47128	1.47353	1.45577	1.3005	1.78141	1.12364	1.11409	1.3488	0.597401	0.900779	0.492527	0.393734	0.887142	1.0723	1.26282	1.06594	1.4242	1.29346	1.15257	1.25309	0.697066	0.939881	1.02338	1.15879	0.617729	0.977241	1.17386	0.87271	0.794632	0.850229	1.31161	1.36046	1.73311	0.988469	1.12265	0.74132	1.29849	1.05979
-6.42363	-6.44542	-6.03399	-6.23156	-6.66429	-6.44419	-5.46073	-6.07979	-5.95021	-6.04209	-5.72163	-6.09117	-6.43755	-5.77237	-6.17371	-5.28004	-5.48261	-5.75416	-4.09592	-4.30262	-5.03491	-4.87728	-4.30501	-4.46626	-5.75151	-6.57461	-6.31326	-6.49534	-7.03431	-6.31819	-6.46955	-6.22261	-7.25168	-6.02681	-6.63402	-6.44557	-6.00815	-5.2792	-5.75819	-5.83065	-5.74223	-5.94461	-6.86362	-6.78582	-6.53532	-5.13943	-6.02861	-9.78243	-6.14078	-6.60194
-1.99765	-1.03176	-1.29723	-1.38302	-1.03597	-2.44482	-1.57801	-0.64897	-1.58731	-1.00325	-4.40573	-7.51118	-0.56893	-2.17471	-0.871011	-1.66097	-0.833062	-2.45879	-1.21934	-1.61615	-0.807657	-2.6645	-3.16184	-5.00729	-1.39634	-1.34209	-1.59684	-2.26816	-1.68294	-2.43902	-2.26906	-1.80906	-2.20902	-1.10909	-1.47652	-2.10343	-3.0924	-4.47887	-2.47537	-2.66848	-1.61966	-1.78257	-2.37932	-2.29359	-2.44215	-1.03346	-2.9876	-1.0469	-1.18708	-0.18967
-2.3601	-2.95922	-2.84437	-2.62369	-2.35751	-1.81507	-3.2361	-2.63926	-3.0006	-2.73957	-2.76554	-2.37256	-1.55336	-1.5678	-1.14292	-1.73775	-1.80785	-1.60397	-0.322021	-0.473886	-0.484282	-1.19516	-1.18314	-0.919322	-1.06975	-0.889837	-1.31347	-1.44806	-1.65634	-1.05026	-1.6453	-1.41492	-2.07236	-1.98845	-1.87032	-1.95009	-2.49015	-2.18165	-2.16471	-1.45818	-1.53535	-1.71627	-2.12546	-1.77156	-2.04977	-1.94676	-1.57903	-1.62335	-0.0844537	-0.0662882
-3.9037	-3.59669	-3.82966	-3.56139	-4.0931	-3.69625	-3.84536	-3.13255	-3.50436	-3.47652	-3.35836	-3.70056	-3.20052	-2.83766	-2.7352	-2.8852	-2.70177	-2.79432	-3.58927	-3.70562	-3.68797	-3.85482	-4.04254	-5.16802	-2.18842	-2.21064	-2.43552	-2.977	-2.59621	-2.61632	-3.24384	-3.79895	-4.04648	-3.20507	-3.72775	-3.97715	-2.20248	-4.61315	-4.06164	-2.58073	-4.32975	-3.7757	-4.42574	-5.20118	-3.82143	-3.70281	-2.53119	-4.43976	-4.419	-3.66323
-6.60282	-5.75575	-5.89254	-5.76837	-6.79905	-8.21494	-5.55566	-5.65013	-4.08881	-5.44952	-4.656	-5.20383	-6.50514	-6.57924	-6.86632	-7.11888	-5.96233	-7.92361	-4.77247	-3.15314	-4.25635	-3.25713	-4.67841	-4.64433	-5.37668	-5.16665	-6.87216	-7.16933	-6.0229	-5.39612	-6.10545	-6.97125	-4.81576	-6.12773	-5.1401	-6.40223	-6.18182	-7.60192	-8.30563	-8.4966	-6.55808	-7.92465	-5.26676	-5.68365	-5.57353	-5.84033	-6.25045	-6.11261	-6.37953	-7.31153
-2.63909	-2.37522	-2.32831	-2.37096	-3.04063	-2.31943	-2.93634	-3.39565	-2.89304	-1.51096	-1.58984	-1.42264	-3.17512	-3.42816	-3.07869	-4.08316	-3.12819	-3.13411	-2.8664	-2.97955	-3.43325	-4.35321	-4.11808	-4.37262	-2.49004	-3.16777	-2.6509	-2.27172	-1.91127	-2.29327	-4.04305	-4.11532	-5.22241	-4.38906	-3.76003	-4.17227	-3.35189	-3.7059	-3.71183	-3.72733	-4.08623	-4.09178	-3.23411	-3.08883	-2.44445	-3.94431	-4.04455	-4.06156	-2.77791	-3.36526
-3.24728	-4.0574	-3.30512	-3.9722	-2.92665	-2.33006	-5.34289	-3.63892	-4.96994	-3.85621	-4.30769	-4.36237	-3.32703	-3.05114	-3.19278	-3.92644	-2.84974	-4.36923	-3.316	-3.27245	-3.72671	-4.31164	-4.2932	-4.40686	-3.45192	-2.74172	-3.51265	-3.57831	-3.77105	-4.27684	-2.97877	-2.56412	-2.28557	-2.31627	-2.78332	-2.33728	-3.12909	-3.1116	-3.88631	-3.1192	-2.9914	-2.79723	-3.47463	-3.43022	-3.02936	-4.1417	-3.7577	-2.86814	-3.1841	-2.8455
-2.33467	-2.48425	-2.58233	-1.94945	-2.32149	-2.01064	-3.32931	-3.96433	-3.2973	-2.22195	-2.86134	-2.45184	-2.75902	-2.31475	-2.78257	-3.04191	-4.60642	-5.71788	-4.05516	-3.56648	-3.63821	-5.81254	-5.48642	-4.46371	-1.62689	-1.62019	-1.44484	-1.42617	-1.29091	-1.27953	-1.50371	-1.8145	-1.92655	-1.79382	-1.77024	-2.12004	-2.77753	-2.679	-2.18253	-2.3648	-2.22314	-1.97263	-3.08917	-3.05809	-3.36559	-5.20976	-4.09265	-4.38152	-2.08888	-2.54133
-5.12491	-5.78611	-5.40457	-5.45722	-4.88971	-4.5531	-6.62428	-6.1131	-5.30667	-6.35336	-6.74332	-5.6336	-5.46429	-4.27679	-3.85473	-4.41558	-5.10212	-5.21537	-4.08244	-4.40972	-4.40782	-5.44731	-5.09481	-5.92038	-3.84781	-3.3078	-3.73563	-3.66751	-5.29163	-4.58218	-4.39797	-4.6613	-3.90931	-4.00896	-2.75329	-4.10732	-4.86124	-4.21156	-3.84648	-3.91414	-4.6827	-3.51164	-5.31884	-3.74381	-5.35678	-3.71029	-4.09523	-4.09707	-3.53003	-3.30289
-3.51614	-4.21363	-3.60355	-3.80764	-3.28253	-3.15217	-4.45098	-3.93049	-4.41906	-4.05802	-3.9087	-4.46633	-3.56821	-2.96546	-3.31151	-3.56965	-5.06698	-3.58116	-3.81294	-5.49943	-4.33817	-5.09013	-3.48787	-4.18746	-2.76315	-2.55605	-3.20818	-2.86351	-2.97487	-3.30139	-2.93081	-3.02933	-3.67508	-2.52561	-4.33584	-3.4969	-3.81114	-3.74679	-4.63356	-2.42405	-3.74521	-3.63833	-3.8461	-3.14862	-3.62644	-4.03496	-4.05291	-2.43304	-2.2148	-1.78994
-0.817249	-0.580275	-0.602142	-0.661217	-0.728267	-1.08503	-0.507597	-0.31171	-0.199163	-0.222446	-0.178296	-0.718747	0.287829	0.611288	0.483454	0.154158	-0.00713529	-0.00463066	1.02371	0.957529	0.852845	0.644961	0.515546	0.437795	0.699958	1.05312	0.925386	1.01738	1.00977	1.21222	-0.913562	-0.853091	-0.70655	-1.00206	-1.053	-1.25837	-1.21943	-1.1221	-1.50306	-1.1635	-1.1672	-1.3238	-0.0861247	-0.375821	-0.439563	-0.374202	-0.628452	-1.03331	0.257706	0.259723
-4.65713	-4.00428	-5.18715	-3.37338	-4.95523	-3.29652	-5.92478	-5.01553	-5.27358	-4.4744	-3.01046	-5.12268	-4.03656	-3.83155	-2.65081	-4.93766	-4.30109	-6.18179	-3.09933	-3.22074	-3.36062	-4.22941	-4.52039	-4.43084	-2.33825	-1.88702	-1.95526	-2.49694	-1.74768	-1.95136	-2.53628	-2.51293	-2.73308	-2.61184	-2.80656	-2.41397	-2.7191	-2.77877	-2.66169	-2.9662	-2.66798	-2.37835	-3.58602	-3.15281	-3.83481	-3.23585	-2.93654	-3.70242	-2.72742	-3.30225
-3.35121	-3.27108	-2.94041	-3.14848	-3.49479	-3.22701	-3.15021	-3.25721	-3.06774	-2.54432	-2.80904	-3.18836	-6.46204	-6.01909	-6.96712	-6.72228	-5.48748	-6.38934	-6.38203	-7.81808	-6.77066	-6.95898	-9.41556	-6.50629	-5.0552	-5.94366	-5.58612	-6.18923	-5.79681	-6.11133	-4.45231	-4.44323	-4.5763	-5.04762	-4.263	-4.33666	-4.54551	-4.14508	-5.08824	-4.90248	-4.53648	-5.38661	-5.19807	-4.21291	-5.05662	-4.07459	-5.30073	-4.9989	-4.67768	-4.63306
-1.2334	-1.59005	-1.50564	-1.52507	-1.25572	-1.33289	-1.52707	-1.46211	-1.44601	-1.43519	-1.69942	-1.53558	-1.59102	-1.08598	-1.33477	-1.10251	-1.43769	-1.23651	-1.87448	-1.95312	-1.4382	-1.8958	-2.02579	-2.02225	-1.07774	-0.951014	-0.909862	-1.11189	-1.02489	-0.922849	-2.6826	-2.59618	-3.38339	-2.63337	-2.68824	-2.38428	-3.02911	-3.20147	-2.50394	-2.84347	-3.30266	-2.62051	-2.45211	-2.30439	-3.53632	-3.32375	-2.00274	-2.40524	-2.96728	-2.11765
-5.57659	-6.34154	-5.80767	-6.85056	-4.52762	-5.71263	-6.08227	-6.49938	-6.03595	-6.85799	-6.58411	-7.97532	-6.20804	-6.05777	-5.3666	-6.19547	-6.10307	-6.03875	-2.68653	-2.70824	-2.72876	-2.51653	-2.66187	-3.22553	-5.11087	-5.3279	-5.33416	-5.13117	-4.62563	-5.48541	-2.39259	-1.7165	-2.21013	-1.44686	-2.08359	-1.8407	-1.63846	-1.82845	-1.94197	-1.75815	-1.72472	-1.49263	-4.14452	-4.61413	-4.29646	-3.6408	-3.78839	-3.28317	-3.1521	-2.20061
-3.72366	-4.098	-4.12072	-4.3001	-4.51218	-3.59718	-4.52785	-4.69158	-3.86612	-3.91705	-3.40796	-3.75554	-3.84992	-3.07666	-3.6152	-3.74091	-3.89816	-3.91542	-4.18446	-5.30265	-4.44806	-3.30893	-3.17864	-3.11052	-3.67174	-3.87708	-3.70891	-3.97704	-3.65773	-3.97402	-3.69801	-4.42459	-3.87863	-4.19895	-3.539	-3.75377	-3.32436	-3.31984	-3.88284	-3.57043	-4.29238	-3.75616	-2.62326	-2.55915	-2.67382	-2.10046	-2.43402	-2.27092	-5.54923	-5.66053
-7.46024	-8.75655	-6.78527	-7.53142	-6.91408	-7.15158	-7.97072	-7.08325	-6.43203	-7.89058	-7.77511	-7.80105	-6.22706	-8.52337	-6.84215	-6.90033	-6.86834	-7.22525	-6.37909	-6.36875	-7.04614	-7.47725	-7.8351	-7.591	-8.94075	-9.1597	-7.75561	-8.65363	-6.76883	-7.08143	-6.63911	-6.718	-8.67294	-7.16759	-7.65678	-11.3176	-7.14696	-7.70618	-6.43073	-7.36516	-3.5848	-8.10226	-7.75356	-7.96391	-8.88669	-7.02192	-7.30288	-7.9301	-5.743	-7.09434
-2.73472	-3.05118	-2.89237	-3.06878	-3.49345	-3.11169	-3.10503	-3.2016	-3.56906	-3.316	-2.98215	-3.33238	-2.5919	-2.37891	-3.53791	-3.04169	-2.26459	-2.68584	-3.83877	-3.20514	-4.50693	-3.85983	-3.64869	-3.58207	-2.82934	-3.95008	-3.85792	-3.19444	-2.59384	-3.17804	-2.9051	-3.83573	-6.32068	-3.48937	-3.4661	-4.91497	-3.6751	-3.93314	-2.34093	-3.79904	-4.42205	-3.11477	-3.04795	-2.966	-3.32687	-1.98476	-3.3964	-2.91391	-2.58099	-3.26666
-1.9971	-2.76729	-2.38546	-1.81805	-2.00247	-2.23324	-2.12031	-2.53223	-2.01065	-1.38641	-0.840322	-1.26906	-2.77087	-2.33287	-2.06356	-2.22668	-1.93547	-1.95021	-2.64836	-1.95945	-3.33737	-8.13301	-5.57034	-6.31475	-3.24716	-3.57076	-3.53322	-2.97482	-2.21131	-2.51934	-2.61602	-2.15151	-2.68911	-2.57238	-2.12848	-2.33938	-1.80864	-2.44598	-2.57669	-2.06015	-2.71309	-2.95243	-2.91483	-2.35209	-2.52707	-4.4182	-4.01957	-3.20837	-2.40941	-2.23577
-2.27996	-2.46696	-2.03867	-1.84572	-1.97063	-2.25721	-2.74571	-3.02122	-2.39735	-1.8689	-1.85714	-1.57218	-5.0678	-3.55946	-3.23926	-2.71303	-2.75265	-2.81323	-3.52218	-3.39096	-2.76531	-3.53225	-3.85055	-3.11477	-2.8115	-2.60783	-2.72435	-2.52156	-3.1156	-2.18223	-1.16411	-1.7109	-1.98346	-1.54808	-1.44749	-1.66551	-1.28802	-1.51983	-1.31103	-1.40274	-2.06291	-1.34237	-2.01879	-2.73813	-3.72372	-2.94803	-3.79492	-2.36423	-1.83037	-1.98151
-2.80754	-2.44471	-3.05641	-2.52638	-3.05705	-3.04687	-2.73786	-3.24015	-3.27258	-2.73853	-2.90097	-1.73457	-4.9259	-4.96916	-4.80946	-5.80725	-5.94885	-5.81691	-7.1367	-5.84749	-5.14859	-5.95436	-7.38379	-7.01419	-3.26006	-3.66427	-2.88208	-3.03742	-2.47455	-2.98848	-3.41944	-4.01911	-4.13855	-3.91778	-3.57762	-3.84743	-4.64407	-4.04262	-5.2143	-4.28458	-5.37342	-4.15612	-4.67114	-3.73763	-3.59349	-4.63272	-4.67926	-4.41785	-4.12788	-4.28115
-1.86782	-2.01144	-1.96592	-2.37462	-2.43952	-2.10132	-2.38087	-2.04791	-2.09878	-2.13356	-2.07572	-2.29016	-2.26758	-3.12137	-2.23791	-3.46596	-3.56934	-2.76058	-4.97048	-3.34472	-0.432397	-3.45655	-4.43974	-3.67125	-1.93677	-2.137	-2.23584	-1.83184	-2.2664	-2.43041	-3.02137	-2.78555	-4.22233	-2.62513	-2.48561	-3.06278	-2.93514	-3.71147	-3.43993	-3.22151	-2.95108	-2.72799	-2.50279	-2.47209	-2.99415	-3.65708	-2.92232	-3.25764	-3.88414	-3.31627
-1.23973	-0.918382	-1.01125	-1.11095	-1.32629	-1.23369	-1.22286	-1.02769	-1.2304	-1.18944	-1.41499	-1.22171	-3.22744	-2.71702	-2.69484	-3.50277	-3.24411	-2.97947	-2.5872	-2.42922	-2.47036	-2.70501	-2.53232	-3.10477	-2.57206	-3.41458	-2.5804	-2.57874	-3.00019	-2.7139	-1.84038	-3.33579	-2.97802	-2.52761	-2.97871	-3.12726	-1.98963	-1.83136	-2.40602	-3.2863	-3.32036	-2.92486	-3.28542	-3.09906	-2.07647	-3.08548	-3.38677	-2.27226	-1.69555	-2.6674
1.99326	1.59968	1.98553	1.73444	1.77859	2.96965	1.22634	1.80052	1.94139	1.44944	1.07625	1.55012	1.0854	1.82765	1.75359	1.70519	1.3232	1.54684	1.31831	1.08998	1.30024	0.132432	0.655658	0.731915	0.889293	1.74483	0.625906	0.899622	0.584943	0.985903	0.799669	1.04653	1.29306	1.56742	0.838094	1.18479	0.872705	1.26095	0.570148	0.797598	0.638973	0.940141	0.929921	1.1485	0.539734	1.36202	1.54947	2.02765	0.184647	0.549567
-1.4545	-1.65974	-1.93199	-1.92778	-1.65394	-2.96332	-2.92392	-2.15095	-2.44299	-2.49078	-2.45316	-3.3433	-2.87795	-2.83556	-2.42472	-2.7047	-3.26	-2.69304	-1.89174	-2.08089	-1.55012	-2.90977	-2.4976	-2.46081	-2.12209	-2.17043	-2.46798	-1.68444	-1.99729	-2.09868	-2.22346	-3.31828	-2.53554	-2.934	-2.1819	-3.49334	-4.08485	-3.33412	-4.20054	-2.61281	-3.06863	-1.90983	-2.86421	-2.84391	-2.5562	-2.26862	-2.86835	-2.21325	-1.84563	-1.41187
-0.0788654	0.240296	0.22146	0.117593	-0.266799	-0.332521	1.09525	0.29173	0.398499	0.364926	0.934433	-0.0670956	-0.745983	-1.03561	-2.18576	-1.13062	-1.18319	-0.885912	-0.924673	-0.620559	-1.48428	-1.08911	-0.898337	-1.27321	-2.67766	-2.47957	-1.9189	-2.3202	-1.61757	-1.37947	-1.70297	-1.50927	-1.56876	-2.00803	-1.66528	-1.79405	-2.01873	-1.54864	-0.631603	-2.32796	-2.32695	-1.27849	-1.07134	-0.959951	-0.763675	-0.565252	-0.818834	-1.77644	-0.889414	-1.52356
-3.38573	-3.06418	-2.58026	-2.74136	-2.68735	-2.80248	-3.16561	-2.86396	-2.42582	-2.41337	-2.75126	-1.88139	-2.51137	-3.5216	-2.50628	-2.56369	-2.52632	-1.5351	-2.76435	-2.52859	-3.61173	-3.48789	-3.4873	-3.4031	-3.4235	-5.25931	-2.86835	-3.01845	-3.62647	-3.9621	-2.59297	-3.23383	-2.63773	-3.6397	-2.42931	-2.5608	-1.9364	-2.74893	-2.13567	-2.50921	-2.47092	-3.22477	-2.55657	-2.84919	-1.91635	-2.64708	-3.05838	-4.28116	-4.08917	-3.46884
0.711504	0.800068	0.556743	0.72132	0.994374	1.02009	0.29282	0.305797	0.113056	0.301449	0.482623	0.250527	1.02292	1.14066	1.23348	0.935152	0.789781	1.04724	0.732689	0.643611	0.227498	0.199568	0.360499	0.0864955	0.685501	0.867165	0.89361	0.707151	0.879656	1.18693	0.51028	0.273552	0.854692	0.86155	0.487981	0.738392	0.536456	0.743069	0.191896	0.625914	0.770135	0.636582	1.88194	2.00721	1.91737	3.15588	1.99073	1.95841	0.767581	1.22838
-2.26462	-2.35206	-2.2915	-1.84881	-2.04513	-1.96162	-1.77016	-2.11706	-1.6746	-1.45825	-1.62495	-1.88969	-1.64915	-1.4857	-1.87654	-1.59097	-1.33828	-1.74108	-4.46688	-4.07476	-4.74633	-3.29945	-3.26503	-3.17436	-4.87666	-4.04529	-4.51977	-3.23675	-2.92091	-3.71134	-2.25792	-2.5638	-1.63985	-2.06071	-2.01538	-1.67122	-1.74098	-2.46596	-1.68046	-2.03215	-2.35478	-2.24023	-1.95324	-2.2795	-1.50278	-2.25489	-2.6206	-2.72822	-2.41226	-3.86732
-4.52267	-5.26916	-4.54233	-4.96429	-5.48557	-4.97666	-4.66056	-5.24772	-6.27049	-5.92179	-5.05893	-5.71103	-4.92799	-4.99974	-4.1487	-5.57229	-7.58971	-5.07552	-4.36407	-5.47259	-5.22637	-5.78349	-5.87164	-5.1691	-6.28571	-5.54069	-6.47134	-5.21995	-4.98687	-6.1929	-2.31352	-2.84735	-2.3843	-2.07306	-3.31314	-3.18087	-4.11897	-3.03178	-3.59956	-3.31906	-3.18435	-2.72922	-3.59939	-4.63261	-4.84045	-6.41546	-4.8354	-2.83491	-4.08055	-3.71731
-0.683653	-0.338521	-0.290021	-0.231428	-0.404527	-0.648763	-0.405112	-0.482943	-0.546462	0.248256	-0.0485221	-0.00407253	-0.0911587	-0.129839	-0.526596	-0.740445	-0.688943	-0.796684	-1.7093	-1.30571	-1.62464	-0.971213	-0.885027	-1.48568	-1.3169	-1.38963	-1.13919	-0.782697	-1.04234	-0.544081	-0.0481485	-0.410527	-0.335723	-0.33836	-0.114949	-0.467285	-1.02844	-0.401724	0.0547543	-0.277133	-0.470628	-0.664933	-0.511863	-0.706239	-0.238979	-0.467769	-0.877583	-1.24027	-0.881039	-0.663031
7.03717	7.25838	7.33844	7.42715	7.13526	6.98774	7.65464	7.27479	7.45974	7.49714	7.65943	7.56701	6.71877	6.4579	6.53296	6.99886	7.26342	7.03159	5.56496	6.18753	5.8206	6.32537	6.16291	6.20709	6.27103	6.23853	6.6891	6.54597	6.54487	6.47573	6.92701	6.90408	6.99632	6.69254	6.901	6.91957	7.46366	7.2024	7.0919	7.22534	6.88314	6.78225	6.94203	7.09134	7.35485	6.93463	6.75709	6.64751	6.77887	6.39339
0.689628	0.873919	1.16393	0.972637	0.844679	0.573006	1.4405	0.687052	0.781231	1.45502	1.26894	0.818497	1.04375	0.730124	0.763411	1.91754	1.89817	1.35244	0.484629	1.30109	1.30976	1.54258	1.6219	1.25557	0.380755	0.545376	1.06029	0.68639	0.863466	0.696707	1.29249	1.25234	1.99551	1.32931	2.02958	1.50307	1.28095	1.69647	1.50546	1.8498	1.18588	1.46517	1.41492	0.956429	1.65138	1.98315	1.62793	1.41799	0.0903699	-0.171951
-1.73967	-1.82653	-2.08136	-1.98724	-2.34194	-1.8935	-2.05149	-1.58969	-2.2837	-1.82616	-1.60455	-1.66908	-2.7499	-2.87772	-2.8729	-2.4539	-2.97625	-2.27069	-3.52742	-3.14379	-4.11906	-4.02633	-4.38306	-4.1451	0.371344	0.421714	0.743187	0.588499	0.552655	0.522278	-0.950977	-0.73625	-0.244625	-0.853974	-1.05641	-1.0939	0.266737	-0.496021	-0.519975	-1.21897	-1.10285	-1.22231	-4.32306	-4.49934	-5.1316	-3.28337	-3.88833	-2.1821	-2.52458	-2.542
-0.0321879	-0.399419	-0.236254	-0.269708	-0.284397	0.444692	-1.40532	-0.820645	-1.01864	-0.591901	-0.945493	-0.751528	-0.645842	-0.161475	-0.273986	-0.569184	-1.21724	-0.601237	-1.99823	-1.61566	-1.80142	-1.62223	-1.85098	-1.62667	0.737239	0.705218	0.525864	0.452386	0.0496892	0.280864	-0.064687	-0.0994767	0.40479	0.466303	0.148232	0.2281	-0.158882	-0.164225	-0.724843	-0.0747329	0.265253	0.364749	0.678263	0.732944	0.268374	0.376696	0.617281	0.69872	0.468673	0.942431
-3.02342	-2.71291	-2.74332	-2.74603	-2.88977	-2.512	-3.54252	-3.66286	-3.50326	-2.4874	-1.90095	-2.39738	-3.32681	-3.31754	-3.19022	-4.1936	-4.08775	-3.79773	-2.95165	-3.42783	-2.89859	-6.78532	-7.33711	-6.20086	-2.16728	-1.95947	-1.93627	-1.81829	-1.68688	-1.54666	-2.52214	-2.46546	-3.58951	-2.94129	-2.39044	-2.729	-2.3877	-2.54611	-2.98491	-2.33372	-2.4767	-2.62689	-2.10058	-1.98006	-1.98849	-3.21379	-2.76628	-2.74975	-2.08747	-2.77509
-1.31256	-1.53882	-1.67805	-1.55407	-2.03043	-1.81013	-3.03365	-2.39884	-2.77859	-1.04599	-1.08285	-1.55246	-2.15191	-2.12376	-1.96253	-2.70192	-2.65399	-2.57682	-1.98472	-2.00158	-2.00516	-3.48955	-3.95126	-4.1707	-0.921782	-0.30501	-0.547348	-0.793467	-0.125996	-0.117566	-0.90385	-0.68987	-1.19735	-1.19515	-1.09426	-1.21972	-1.44637	-1.789	-1.35407	-1.55941	-1.26301	-1.15345	-1.04839	-0.877598	-0.761153	-1.33876	-1.60205	-1.29062	-1.2487	-0.664708
-1.5803	-1.24424	-1.18366	-1.62576	-1.50638	-1.74328	-1.27999	-1.07401	-1.24041	-1.11506	0.116975	-1.40506	-1.56047	-1.58601	-1.62059	-2.0613	-2.04631	0.849032	-0.152573	-1.36229	-0.699151	-1.68726	-1.93409	-1.67747	-1.36923	-1.58992	-1.559	-2.08339	-2.95121	-3.62705	-1.14184	-0.720464	-0.486459	-1.60337	-1.19715	-1.03397	-0.548401	-1.15625	-1.09681	-0.912971	-1.62028	-0.99556	-1.09558	-0.930653	-1.0856	-0.610673	-1.30961	-1.47563	-2.95115	-2.42236
-1.09319	-0.664193	-0.582599	-1.07797	-0.787814	-1.5275	-0.821319	-0.466479	-0.395601	-0.429363	-0.442323	-0.632555	0.535033	0.614297	0.374593	0.391257	0.622782	0.376843	0.53982	0.938245	0.165222	0.147157	-0.189501	-0.193338	-1.97612	-2.21544	-2.16355	-2.63806	-0.808269	-0.870185	-1.34679	-2.50971	-1.43834	-1.49728	-1.09562	-2.04267	-2.5095	-2.37896	-0.779477	-0.804973	-0.961813	-1.12833	-0.826425	-0.320235	-0.39179	-0.388658	-1.64229	-1.43114	-0.487974	-0.522343
3.67696	3.57921	2.25455	3.56666	4.12885	4.03105	2.26484	2.99635	2.46088	2.87601	0.914494	2.38636	2.05089	2.49131	2.23136	1.74285	1.12661	1.26715	3.24674	2.71497	2.38152	1.24581	1.77531	1.40197	3.3432	3.24522	2.4675	3.77971	3.87196	3.991	3.13442	3.6154	3.84801	3.13825	3.00344	2.89759	2.6885	2.60308	2.63446	3.0924	3.05645	2.99243	3.66715	3.93139	3.90108	2.008	3.84432	3.10348	3.74511	3.98316
3.03892	3.04084	3.16209	3.06265	3.02217	3.0934	3.12925	3.29045	3.41827	3.24538	3.39761	3.17293	2.80034	3.18879	3.08255	3.11365	3.42877	3.12993	3.83584	4.09911	3.74773	3.55685	3.40362	3.31643	3.30355	3.42956	3.35589	3.24524	3.46132	3.59306	2.68111	2.4647	2.37735	2.3361	2.41317	2.56503	2.47571	2.80983	2.68788	2.29566	2.3691	2.41015	2.90961	2.84555	2.86283	3.43714	2.7578	2.41336	3.40341	3.12548
0.423796	0.642641	0.65304	0.648101	0.559379	0.00677857	0.697629	0.855336	0.848078	0.827301	1.05087	0.667321	1.23289	1.51839	1.0857	0.985307	1.19482	1.31118	2.17484	2.12706	2.06409	1.59034	1.15098	1.18679	0.107452	0.148835	0.366361	0.167915	0.406993	0.412969	1.1911	1.15642	1.07287	0.899897	1.07742	1.00923	-0.0597705	-0.209668	0.871455	0.860953	0.693273	0.230029	0.917252	0.869533	1.3059	0.936788	0.573229	0.313061	0.876478	0.991014
0.0092021	-0.0159627	-0.424898	0.411692	0.18114	-0.0619974	-0.663012	-0.172425	-0.394216	-0.117434	-0.0407625	-0.485669	0.0809024	0.890275	0.506352	0.943883	0.782082	0.786717	0.39204	0.68747	-0.360586	0.144816	-0.305865	-0.384951	1.32345	0.797494	0.458412	0.354305	0.692298	0.682478	-1.13257	-0.652899	-0.353845	-0.402649	-0.709965	-0.518376	-0.578635	-0.562499	-0.801457	-1.11109	-0.542553	-0.330285	0.77473	0.534058	0.351819	0.584197	0.615105	1.09434	-1.28587	-1.08718
-2.48434	-2.32272	-2.64704	-2.90133	-2.67812	-2.63334	-3.17799	-2.80156	-3.23388	-2.48291	-2.29178	-2.65557	-1.54725	-1.90809	-1.53102	-1.87999	-1.33878	-2.03506	-1.38699	-1.48554	-1.76508	-2.38319	-2.49053	-2.53192	-1.88736	-1.71352	-1.44939	-1.46327	-1.79605	-1.63102	-1.37886	-1.1669	-1.96883	-1.32887	-1.32993	-1.37385	-1.80569	-1.67502	-1.73161	-1.36348	-1.35975	-1.39806	-1.031	-0.801655	-0.960259	-1.10467	-1.26798	-1.77751	-1.3651	-1.44292
-1.17127	-1.07123	-1.07972	-0.924214	-0.900519	-1.10996	-1.13028	-0.913988	-1.10113	-0.793585	-0.907688	-0.979146	-4.89772	-4.19774	-4.62253	-4.83759	-4.50855	-4.25143	-1.47825	-1.47627	-1.48692	-1.81214	-1.55981	-1.58425	-1.37778	-1.2444	-1.14579	-1.45395	-1.31356	-1.47338	-1.73028	-1.55297	-2.13666	-1.52284	-1.46133	-1.09707	-1.58963	-1.61754	-1.28321	-1.08159	-0.999048	-0.803784	-1.32527	-1.5336	-1.22637	-2.01717	-1.66649	-2.02334	-1.72148	-1.69458
-6.17157	-6.00722	-6.1262	-5.91435	-5.62325	-5.90194	-4.98215	-4.41041	-5.08558	-4.8397	-5.19325	-6.28639	-2.36764	-2.53612	-2.59716	-2.65841	-2.69713	-2.76927	-3.0251	-3.64925	-3.3198	-3.80891	-3.68398	-3.78673	-3.31391	-3.34949	-2.69792	-3.45373	-3.40972	-3.5043	-3.24246	-3.14232	-4.64747	-3.53441	-3.34316	-3.34484	-3.38478	-3.17959	-2.97613	-3.75786	-3.39743	-3.54092	-4.01413	-4.82364	-4.02151	-4.36397	-4.45086	-5.08823	-3.58665	-3.7888
-3.50491	-5.22546	-4.42489	-5.37833	-2.38761	-4.64039	-4.69818	-3.91523	-5.68168	-4.16013	-4.2724	-5.95158	-3.97521	-3.54739	-5.12314	-5.8878	-6.68277	-6.93595	-2.6142	-3.55128	-3.18176	-3.67122	-3.18151	-2.99384	-5.07544	-4.48395	-4.02669	-5.79727	-5.61573	-4.34665	-4.93404	-4.00284	-4.20145	-5.43107	-4.23312	-6.48495	-5.54437	-6.07143	-4.95175	-4.32663	-4.53721	-3.68567	-2.77773	-2.33389	-5.12899	-4.8708	-5.53431	-3.06562	-3.48351	-3.36236
-4.0054	-4.30228	-4.61045	-3.89706	-3.67821	-3.54565	-4.25332	-4.20012	-4.1456	-3.6627	-3.67323	-3.93435	-3.12359	-3.18723	-3.14613	-3.63673	-4.23653	-3.76083	-2.70952	-2.95342	-2.29437	-2.67713	-2.32495	-2.48711	-4.00632	-3.75869	-3.87771	-3.91027	-4.30661	-3.66936	-3.75974	-4.3606	-4.936	-4.28035	-3.46784	-3.58183	-3.2263	-2.75049	-4.2666	-4.64653	-4.60748	-4.06105	-2.76708	-3.01243	-2.96502	-2.85805	-2.83553	-3.43608	-3.1395	-4.07865
1.16941	1.04392	1.00463	1.04004	1.15124	1.02904	0.689351	0.780829	0.662052	1.03323	0.913426	0.929896	1.08643	1.16716	1.26057	0.719209	0.760429	0.758252	0.877164	0.66279	0.789963	-0.172282	-0.187797	-0.263512	1.32865	1.55477	1.56383	1.61841	1.51388	1.58777	0.940756	1.08788	0.436325	1.01255	0.968467	1.00591	0.804502	0.654427	0.668523	0.821022	1.07064	1.15832	1.34999	1.43006	1.22013	1.18161	1.34882	1.33634	1.14113	1.336
-6.30838	-5.88906	-5.89641	-2.03673	-5.79876	-6.22851	-5.96258	-2.02726	-8.84015	-1.74686	-6.25186	-6.57941	-5.50723	-5.74513	-8.68892	-5.43768	-7.46804	-0.697079	-5.772	-6.29566	-7.25807	-6.96507	-8.24672	-7.53875	-6.01662	-5.79891	-3.79586	-7.90321	-5.6168	-7.14524	-7.1383	-8.79819	-2.27411	-3.28205	-8.80942	-6.46185	-7.2082	-7.03208	-3.09152	-6.01968	-7.2178	-3.28056	-6.0611	-1.81122	-2.73742	-3.59138	-11.3933	-5.19885	-10.1422	-8.16208
-5.06389	-2.91856	-4.64114	-4.72678	-5.14701	-5.02275	-4.16177	-5.06559	-4.76716	-4.44145	-4.49372	-4.5207	-4.25788	-4.20649	-4.05514	-4.31735	-4.73018	-5.10593	-4.43904	-4.60032	-4.42211	-4.82987	-5.10899	-5.09706	-3.21852	-3.25772	-3.37624	-3.29837	-3.15211	-3.2376	-4.20511	-3.70552	-4.09998	-4.02097	-3.99109	-4.30101	-4.73105	-3.67509	-4.62646	-4.64575	-3.95489	-3.75855	-3.9238	-4.31002	-4.69684	-4.73259	-4.86063	-4.42318	-4.63659	-3.74201
-3.13336	-2.96584	-3.03143	-3.04462	-3.20705	-3.0842	-3.4599	-2.88029	-3.11773	-2.67712	-2.94242	-3.02272	-3.36424	-4.212	-4.07932	-4.51972	-4.84078	-5.03265	-3.38748	-4.06304	-3.5433	-4.22332	-4.08766	-4.59087	-3.02361	-3.03467	-2.95953	-3.14896	-3.20641	-3.11493	-3.56526	-3.4015	-4.75248	-3.54161	-3.42091	-3.21569	-3.56416	-3.99633	-3.2242	-3.69954	-3.48853	-3.10373	-4.81628	-4.4679	-4.96357	-4.83062	-4.98197	-4.87345	-3.45918	-3.39147
-2.0975	-2.24155	-2.11839	-2.04275	-2.23544	-1.48862	-3.34028	-3.98229	-3.79475	-2.00496	-2.25259	-2.08812	-2.42139	-2.3454	-2.12993	-3.41984	-3.16257	-2.83513	-3.29124	-3.19586	-3.21537	-3.87513	-4.0833	-3.94851	-2.28765	-2.092	-1.99665	-1.64323	-1.43912	-1.50375	-1.04482	-1.26908	-1.75111	-1.18421	-1.16975	-1.1928	-2.06687	-1.90102	-1.48692	-1.48918	-1.64604	-1.48676	-1.76739	-1.39843	-1.77866	-1.79467	-2.5297	-2.70197	-1.89573	-1.903
-0.291727	-0.514896	-0.41608	-0.544421	-0.402819	-0.382948	-0.623268	-0.623441	-0.88462	-0.196636	-0.267422	-0.935819	-0.546032	-0.260645	-0.293425	-0.591017	-0.848926	-0.728891	-0.699621	-0.855868	-0.74886	-1.01872	-1.11343	-2.01611	-0.731726	-0.493081	-0.0594194	-0.263052	-0.611761	-0.672458	-0.0536653	-0.21879	-0.228942	-0.226859	-0.197569	-0.650905	-0.540848	-0.801372	-0.394902	-0.309854	-0.354027	-0.357515	-0.537691	-0.796387	-0.491982	-1.12373	-1.22737	-1.0986	-0.223771	-0.615288
-1.37979	-1.37502	-1.49028	-1.17236	-1.0066	-1.58324	-1.69665	-0.956836	-1.23709	-0.937496	-1.07293	-1.17253	-0.451131	0.0796069	-0.554297	-0.174382	-0.492147	-0.292723	-0.341532	-0.0737837	-0.52302	-0.678677	-0.915741	-0.872064	-0.16221	-0.189788	-0.263554	-0.289328	0.0284393	-0.108387	0.305498	0.23026	0.204882	0.0361349	0.240866	0.0898143	-0.0305372	0.0621717	0.204742	-0.181897	0.110821	-0.126628	-0.82669	-1.27638	-0.670136	-0.678162	-1.08778	-1.37969	-1.54441	-2.05118
-3.96743	-4.05337	-4.07507	-3.97044	-3.43466	-3.42286	-5.20157	-4.24962	-4.65657	-4.48286	-4.65333	-3.86896	-5.22393	-5.24415	-4.2004	-5.3936	-5.9566	-5.13194	-5.35388	-5.94617	-5.11205	-7.37725	-5.12797	-4.78229	-2.11035	-2.35364	-3.03673	-3.00569	-2.5234	-2.43024	-6.91494	-4.85258	-4.86695	-4.44802	-5.88654	-5.22909	-5.67145	-4.47822	-5.48983	-4.90983	-5.09349	-3.96632	-3.81066	-3.6732	-4.36699	-4.30415	-2.06198	-3.04211	-4.09932	-4.44264
-4.14643	-3.924	-3.69674	-3.67807	-3.93119	-4.55658	-4.27646	-4.48577	-4.20698	-3.68684	-3.74574	-3.58387	-3.53924	-3.80096	-4.16776	-4.56497	-5.24623	-4.20078	-3.51674	-3.39284	-3.08059	-3.8682	-3.86047	-3.99494	-3.32958	-2.87959	-3.05125	-2.84719	-3.06899	-2.78181	-4.96047	-4.01046	-4.50905	-3.92813	-4.04098	-4.67147	-4.41542	-4.13645	-4.13135	-4.01599	-4.13942	-3.94755	-3.66241	-3.57058	-3.83752	-3.73655	-3.85414	-3.7352	-3.44567	-4.12627
-1.41556	-2.11374	-3.36194	-2.31417	-1.93175	-1.31542	-3.2284	-3.50943	-3.77303	-3.74624	-2.7558	-2.84647	-3.87721	-5.96218	-4.77026	-3.82579	-4.42818	-4.84751	-5.39302	-5.20976	-7.04599	-5.05875	-5.20651	-5.24828	-4.45962	-4.91009	-4.2385	-4.29953	-4.07983	-4.73006	-3.90718	-1.51386	-3.73944	-1.19721	-1.36865	-1.44298	-3.06132	-3.48528	-3.09493	-3.58914	-1.4463	-1.33115	-1.11612	-1.49484	-3.28038	-1.82012	-3.12395	-3.32127	-3.76622	-1.22394
-0.520648	-0.204188	0.193022	-0.343196	-0.17047	0.488893	0.0603912	-0.101379	0.672247	-0.127432	-1.08765	-0.264722	0.536227	0.43007	0.324143	0.584686	0.791492	0.935298	-1.11779	-1.13511	-2.53169	-0.947404	-1.74054	-1.36969	-1.26154	-0.712559	-1.04109	-0.844048	-0.844803	-0.693174	-0.763648	-0.639833	-0.130265	-0.822155	-0.538354	-1.06719	-0.540287	-0.362646	-0.433198	-0.947865	-0.843774	-0.863667	-0.360024	-0.704647	0.132797	0.307391	-0.756143	-1.09458	-1.51156	-1.06548
0.750925	0.715862	0.698432	0.345232	0.449839	-0.685463	0.917153	1.49485	1.44021	0.61626	0.404978	0.298178	0.648893	0.790827	0.48295	0.844725	0.944541	0.530267	-0.779947	-1.54723	-0.92359	0.0893381	-0.492943	-0.92009	-0.86589	-1.25298	-0.505225	-1.00473	-0.77562	-1.3007	0.0223268	-1.84391	-0.477108	-0.416632	-1.4723	-1.54502	-0.420985	-0.434359	0.0632522	-0.893827	-0.533305	-0.588496	-0.401911	-0.752121	-0.273087	-0.0900414	-0.604573	-0.887506	-1.23531	-1.22135
0.292495	0.663354	0.902954	0.921397	0.492871	0.78721	1.2268	1.12187	1.09543	0.907772	0.314306	0.58127	0.65983	0.852933	0.703225	1.06343	1.30753	1.17151	0.251249	0.64916	0.779383	1.14862	1.53413	1.36812	0.678974	0.914341	1.35798	1.38215	1.49144	0.912647	1.11847	0.817028	1.86413	0.757702	1.0745	0.88973	1.70852	0.889949	1.62095	0.854448	0.736089	0.782534	0.239506	0.273468	0.989794	1.31387	0.763827	0.504658	0.728166	0.808969
-0.681295	-0.275913	-0.247482	-0.333753	-1.15309	-0.909784	-0.232663	-0.268987	0.0516222	-0.0140076	-0.900734	-0.328689	-0.98745	-1.24519	-1.03494	-0.855178	-1.62506	-1.32615	-1.87126	-1.17882	-1.69646	-0.155563	-0.705081	-0.679103	-2.92564	-3.53094	-2.92282	-3.41865	-3.11275	-3.16548	0.438277	-0.246056	0.496741	0.110938	0.126195	-0.138002	0.491779	0.230133	0.25862	0.26744	-0.115115	-0.479993	-0.830287	-0.936983	-0.250718	0.236913	-0.485261	-0.808535	-0.0146787	-0.0171233
0.270086	0.17593	0.109372	0.038033	-0.524933	-0.0442643	0.14885	0.272934	0.46747	0.242904	0.0900808	0.0973093	-0.410011	-0.144734	-0.705488	-0.548763	-0.938111	-0.717506	-0.309583	-0.42213	-0.117428	0.459333	0.093132	0.268105	-0.99306	-0.611027	-0.746394	-0.6256	-0.622853	-0.612786	0.0491247	-0.240183	0.451499	-0.075822	0.301077	0.535507	-0.0914115	0.179678	0.92007	0.0705164	0.329295	0.173337	-0.0459505	0.105337	0.415607	0.474618	0.407948	0.402848	-1.23128	-0.430758
0.750967	0.34172	0.706172	1.16358	-0.208349	-0.184396	1.30963	0.97578	0.190653	1.04791	1.21575	0.994575	1.18407	0.644115	0.699782	0.371579	1.63079	1.58017	0.189523	-0.718468	-0.190987	1.03851	0.700837	0.568684	0.77875	0.730004	0.813407	0.653012	1.00097	0.728334	1.01223	0.262873	1.5539	0.646568	0.919677	0.853085	1.61613	1.11311	1.35813	1.04531	0.707255	0.791707	1.79524	1.5546	1.83015	1.1264	1.43793	1.09312	0.336731	0.354893
2.29444	1.94937	2.05809	1.94775	1.96939	1.9689	2.30331	2.2055	2.34223	2.09264	2.23137	2.12962	1.867	1.86552	1.8232	1.9756	1.88591	1.7809	0.958606	0.553224	1.2719	1.38144	0.962988	1.25349	1.47808	0.901483	1.14641	1.2729	1.48978	1.38579	2.0959	2.35271	2.66645	2.13516	2.44177	2.23419	2.20165	2.55428	2.35774	2.0127	2.13017	2.58262	1.09933	0.970185	1.53689	0.941417	0.930222	0.845672	0.427152	0.403264
-0.0225	-0.314205	-0.731587	-0.486209	0.246211	0.046743	-0.394833	-0.223228	-0.15915	-0.847576	-1.14859	-0.758793	-0.636233	-0.00361659	-0.652321	-0.659118	-1.16581	-0.358082	0.778313	-0.180267	0.902811	0.0709691	0.212022	0.636182	0.00725025	0.0808639	-1.6521	-0.561308	-1.48353	-0.831387	-0.411956	-0.952543	-0.47568	-0.244259	-1.43964	-0.2859	-0.483632	-0.820651	-0.964048	-0.587141	0.10521	-0.172697	0.129903	0.0676855	-0.376886	-0.013796	0.203195	0.657966	-1.39556	-0.235959
-0.957641	-0.395847	-0.462831	-0.491252	-0.28204	-0.281367	-0.757819	-0.521491	-0.565014	-0.643711	-0.560332	-0.69796	-1.68551	-1.15328	-1.01249	-1.2307	-1.19794	-1.30523	-1.27854	-0.790639	-1.90256	-0.880154	-1.10819	-1.33408	-1.01304	-0.89968	-1.59412	-0.974417	-1.37402	-0.487151	-1.11698	-0.741253	-0.706452	-0.502351	-1.21231	-1.04348	-0.98021	-1.39246	-1.00369	-0.872131	-0.259444	-0.541566	-0.642274	-0.795428	-0.625558	-1.57001	-0.2973	-0.312649	-0.652427	-0.714482
1.73179	1.73028	2.0166	1.88017	1.91043	1.81768	1.78142	1.77214	2.01003	2.13198	2.13986	2.01803	1.54942	1.74487	1.67277	1.49836	1.74574	1.55615	1.06984	1.55404	0.816981	1.57954	1.42662	1.47053	2.09709	2.31598	2.43935	2.53246	2.72925	2.56645	1.75907	1.92529	2.05609	1.79019	1.83315	2.00451	1.43362	1.67723	1.88452	1.64633	1.78918	1.67289	2.47349	2.49693	2.57338	2.68737	2.47661	2.23515	2.42843	2.52523
1.50506	0.896127	0.350508	0.823958	1.39285	1.24508	0.657746	1.26167	1.06402	0.539393	-0.324531	-0.0404156	1.3884	2.03362	1.412	1.74206	1.13302	1.54943	1.39667	1.49741	1.8234	0.704658	0.948925	1.21755	0.318967	0.645435	-0.639404	-0.351825	-0.699628	0.555737	0.000137064	0.863449	0.107912	0.164262	0.351672	0.155355	0.59903	-0.296252	-0.368048	-0.443022	1.15667	0.0625503	0.249893	0.894025	-0.0858927	0.0997189	1.27539	0.873586	-0.162786	1.5811
-3.89227	-4.58182	-4.19286	-4.78761	-2.7144	-2.74256	-5.4285	-3.92842	-3.97652	-4.73185	-4.87078	-4.45643	-4.65676	-3.48345	-4.15772	-3.97798	-3.84932	-3.66082	-3.94055	-3.9627	-4.07048	-4.7397	-4.32611	-4.43417	-3.11294	-2.84982	-3.6064	-3.00721	-3.05317	-3.1964	-0.645365	-2.16513	-3.02654	-1.8126	-1.94559	-1.43096	-1.6348	-2.45491	-2.51606	-1.88562	-2.07971	-2.01914	-5.11821	-3.61227	-4.49477	-3.66414	-4.00464	-4.12024	-3.47726	-3.5663
-2.81593	-3.18141	-3.50716	-3.18483	-3.75274	-2.40645	-3.45553	-3.02097	-3.0562	-4.08587	-3.78098	-3.51668	-2.8263	-2.40486	-2.24728	-2.15164	-2.7922	-2.14554	-2.82836	-3.23799	-2.50797	-3.8408	-3.86066	-3.76974	-2.99406	-2.84713	-3.81089	-2.96679	-2.63274	-2.88456	-4.14019	-3.85265	-4.78206	-4.32333	-3.61225	-5.35889	-4.22086	-4.18996	-4.23261	-3.68518	-3.28727	-4.60068	-1.54849	-1.96382	-2.30912	-1.52824	-1.42035	-0.944945	-3.33347	-2.95591
-0.467667	-0.968565	-0.783439	-0.662828	-0.400864	-0.776903	-1.96824	-1.39968	-1.86958	-1.24486	-1.11723	-1.24646	-0.870121	-0.431686	-0.678435	-0.749192	-1.13383	-0.563938	-1.49244	-0.892853	-1.56635	-1.25747	-1.65159	-1.56991	-0.957486	-0.950553	-0.778006	-0.912479	-0.753838	-0.725181	-0.96295	-1.15848	-0.578031	-0.956002	-0.889276	-0.948381	-1.30408	-0.956426	-1.00247	-0.718154	-0.765542	-0.679422	-0.239268	-0.171273	-0.33898	-0.676154	-0.384034	-0.694981	-1.33424	-0.451289
-2.40862	-3.24974	-1.90571	-3.14886	-2.79539	-1.99469	-3.09859	-2.32033	-2.34874	-2.83644	-2.59009	-2.47168	-1.66957	-0.998574	-0.999531	-1.29958	-1.70515	-1.23191	-1.88833	-2.4108	-1.8934	-3.01297	-3.0231	-3.09426	-2.10221	-1.88024	-2.71258	-2.06404	-2.20486	-2.09038	-1.74886	-2.06214	-2.18351	-0.817959	-2.04276	-1.83523	-1.88367	-1.83577	-2.11535	-1.99033	-2.75717	-1.99363	-0.841	-0.947774	-1.29859	0.299696	-0.102952	0.802762	-3.51162	-3.16385
-3.36114	-3.42543	-4.67976	-3.55759	-4.2195	-2.80873	-3.29276	-4.45061	-2.96691	-3.12659	-3.28312	-3.87368	-6.76912	-5.86993	-4.04603	-4.67203	-5.21855	-3.09066	-3.82595	-2.64631	-2.64152	-4.57783	-4.46151	-3.26762	-2.35522	-2.30954	-2.17528	-2.34656	-1.61489	-1.67294	-3.02561	-3.84544	-4.62314	-3.47454	-3.237	-3.42067	-3.19288	-3.21513	-3.49339	-3.94139	-3.78201	-3.79512	-3.9783	-4.26204	-3.25885	-2.419	-2.97039	-2.02406	-3.56187	-2.74474
0.584178	1.17373	1.28982	0.928931	-0.0247047	0.602476	0.986323	0.761397	1.39346	1.46222	1.78432	1.12559	-2.36767	-2.41496	-5.06553	-5.39113	-0.828429	-6.52259	-0.63137	0.0643806	-1.48097	0.648639	-0.0563952	-0.647489	0.422764	0.358743	0.166105	-0.428761	0.407201	0.599116	-0.0287836	-0.0760796	0.17558	-0.127441	-0.238485	-0.0479781	0.490728	0.980846	-0.0505973	-0.484811	-0.558287	-0.248238	-0.435774	-0.296606	-0.492875	-0.457221	-0.575912	-0.873992	-0.418127	-0.745773
-1.6664	-1.95423	-2.0148	-2.12709	-1.82788	-1.42768	-2.9996	-2.41642	-2.89594	-2.33486	-2.78442	-2.17701	-1.64401	-1.44707	-1.188	-1.97066	-2.29558	-1.87877	-1.64815	-1.97051	-1.48618	-3.25747	-3.12476	-2.68399	-1.59096	-1.28431	-1.45289	-1.33706	-1.30381	-1.6044	0.00501095	-0.114886	-0.662347	0.190262	-0.196154	-0.376942	-0.689747	-0.677712	-0.514286	-0.10774	0.0838495	0.263251	-0.152001	-0.206786	-0.725178	-0.887237	-0.645104	0.0886592	-0.486642	-0.0463158
0.591684	0.19465	0.0584668	0.121468	0.670512	1.01454	-0.534133	0.0635302	0.143101	-0.29323	-0.864006	-0.268716	0.291306	0.808087	1.05272	0.549067	0.210642	0.726607	0.297441	-0.00793591	0.305496	-0.0665848	-0.00800699	0.389169	0.393274	-0.0334365	-0.172182	0.272161	0.164535	0.477014	0.347148	0.225506	1.09767	0.545178	0.224375	0.330461	0.0439391	0.431006	-0.110644	0.811311	0.892049	0.793096	0.373837	0.218827	-0.305374	0.317033	0.357503	0.515526	1.3483	2.22072
3.19832	2.73587	2.89654	2.82464	2.93991	3.32793	2.26683	2.9695	2.6361	2.43351	1.8638	2.17889	2.56704	3.09166	3.37104	2.80662	2.36516	2.17387	2.19427	1.64282	1.49995	1.56266	1.52376	1.77277	3.00743	3.50945	2.69241	2.99065	3.06072	2.82233	2.73025	3.15893	3.64534	3.34543	2.71079	3.27637	2.42799	2.20118	2.73926	3.43614	3.04171	2.80455	3.16384	3.08447	2.64329	2.59935	3.41791	3.62793	2.78251	3.44683
-2.03704	-2.21677	-1.81284	-2.26556	-2.15219	-1.72713	-2.32247	-2.03046	-2.18554	-2.00779	-1.81886	-1.94534	-2.71142	-2.33286	-2.07493	-3.06913	-2.53926	-3.12588	-2.62299	-2.83625	-2.97736	-2.73072	-2.12179	-2.20512	-1.08408	-0.92315	-0.574367	-1.07831	-2.26362	-0.907238	-1.03303	-0.969351	-1.85772	-1.24408	-1.34893	-1.16386	-0.984737	-1.07092	-1.07175	-0.993957	-0.84291	-0.967183	-0.87208	-0.71494	-0.584539	-0.31205	-0.890555	-0.887395	-0.957607	-1.19206
-1.89986	-1.59296	-1.48807	-1.70863	-1.74958	-1.6378	-1.49334	-1.78236	-0.950033	-1.64444	-1.25841	-1.24125	-2.20896	-2.67555	-2.13256	-3.10777	-2.83679	-2.11207	-4.03898	-3.96273	-3.33873	-3.10807	-2.26827	-2.68263	-2.5488	-2.0842	-2.19479	-3.08026	-2.63676	-2.55197	-2.43142	-2.33714	-3.15244	-2.75983	-1.96663	-1.94945	-2.36171	-2.93827	-2.32171	-2.80278	-2.42552	-2.52498	-2.25141	-2.26065	-2.00424	-1.53038	-2.06531	-2.32253	-1.84786	-2.35311
0.383923	-1.08697	0.284954	0.371489	0.236071	0.656596	0.0831	0.0171397	0.137296	0.465056	0.639033	0.614746	-0.719485	-0.28409	-1.52614	-0.734371	-1.52973	-1.1403	-0.913321	-0.801113	-0.810765	-0.542009	-0.539206	-0.757749	0.713915	0.757755	0.689804	0.55243	0.394964	0.632653	-0.169932	0.133508	-0.64368	0.0887645	-0.260994	0.0214451	0.0839634	-0.0252328	-0.302611	-0.0885501	-0.35474	-0.26455	0.0660875	0.146804	0.0681237	-0.719595	-0.115022	0.179697	-0.0881209	0.226054
1.16387	1.33904	0.601063	0.733223	0.780945	0.78091	0.507459	0.678484	0.918394	0.977279	1.04866	1.52519	0.768986	0.979694	0.628775	1.17082	1.29568	1.33306	0.0408071	0.580105	0.156633	0.748152	0.901305	0.673066	1.65125	1.69879	1.68391	1.35887	1.64713	1.68152	0.957542	1.10026	0.654223	0.853465	0.751891	1.21952	0.838696	1.07956	0.882949	0.641502	0.798933	0.629818	1.4291	1.27271	1.51505	1.33346	1.05322	0.767824	1.21455	1.15474
-4.5062	-5.70811	-5.33935	-5.68772	-5.21189	-2.43269	-5.75376	-5.87058	-5.76507	-5.57339	-6.65707	-6.04147	-3.42872	-2.81511	-2.94501	-2.76117	-3.18523	-3.1588	-3.76345	-3.79827	-3.20814	-4.19433	-3.5524	-3.60374	-6.39335	-5.03766	-8.11296	-7.09856	-8.29476	-8.97573	-4.95973	-3.66717	-4.19867	-3.35665	-3.66716	-3.90132	-3.98481	-3.75265	-3.69606	-3.54406	-3.43872	-3.28695	-3.5997	-3.71176	-5.83926	-3.99849	-3.76604	-3.53194	-3.13002	-3.56214
1.36276	1.20161	1.6329	1.91926	1.33987	1.2519	2.19183	1.64666	1.7394	1.50135	2.10923	1.58335	2.67326	2.61829	2.50295	3.22329	3.01028	3.2855	1.08086	1.47377	0.912468	1.13065	1.01065	0.90966	2.33358	2.22517	2.7179	2.50907	2.88547	2.39736	2.88589	2.45216	2.52962	2.58	2.3071	2.39233	2.38768	2.52531	2.83224	2.55685	2.31949	2.54217	2.10349	1.82849	1.90964	1.71121	2.38444	2.31114	1.41077	1.55488
-0.226818	0.135963	0.155893	0.0138505	0.182727	0.241991	-0.749584	-0.208773	-0.189973	-0.00388817	-0.586781	-0.202072	0.00965489	0.218959	0.231076	-0.674718	-1.10402	-0.778504	0.432018	0.486188	0.558819	-0.524153	-0.544127	-0.510525	0.456851	0.391642	0.372147	0.385437	0.501395	0.454678	-0.400583	-0.338944	-0.941264	-0.604436	-0.573744	-1.01903	-1.52974	-1.10486	-1.01115	-0.652017	-0.369131	-0.708372	0.485171	0.528167	0.410223	0.158716	0.355605	0.651086	0.489499	0.726029
1.6636	2.10248	1.92881	1.93614	1.69598	1.53585	1.80254	1.84412	1.94004	1.97447	2.01189	1.81523	1.65375	1.73936	1.7714	1.60797	2.32028	2.02838	2.69996	2.67539	2.75806	3.04613	2.81723	2.44956	2.74332	2.92095	2.90281	2.83184	3.10691	2.94775	0.343788	0.563365	0.617184	0.442195	0.648162	0.536745	0.758679	0.506162	0.824256	0.852641	0.388935	0.529691	1.80089	1.77834	2.05029	1.83129	1.53827	1.37508	1.72762	1.78059
2.75191	2.80491	2.73496	2.82879	3.17656	2.60858	2.89379	2.94566	3.03005	2.7406	2.6983	2.79594	2.93405	3.15417	3.06304	3.00392	2.80204	3.05984	3.43586	3.32389	3.30374	3.10494	3.10242	3.1808	2.77872	2.93512	2.60283	2.8276	2.69378	2.59948	2.3965	2.4501	2.79167	2.69604	2.52589	2.30911	2.38528	2.37805	2.46849	2.50108	2.61022	2.66112	2.91507	3.05627	2.95049	3.4892	3.25686	3.33269	2.15091	2.21062
-2.33337	-2.06968	-2.37058	-2.12181	-2.21304	-1.82111	-2.52162	-2.54996	-2.8891	-1.84538	-1.94731	-1.73663	-2.78891	-3.24745	-2.68976	-3.05938	-2.71698	-2.82282	-2.14297	-2.26294	-2.24809	-3.704	-4.24172	-3.73974	-1.36373	-1.38536	-1.44483	-1.16495	-1.13306	-1.14037	-2.67972	-2.77723	-4.94439	-3.04371	-2.70544	-2.71429	-3.25509	-3.39548	-2.9879	-3.06241	-3.2785	-2.74014	-2.87871	-2.92346	-3.22205	-2.77703	-3.52739	-3.33159	-3.331	-2.68327
-5.86587	-5.10115	-4.90843	-4.8346	-6.30215	-4.58915	-6.09965	-5.53733	-5.75539	-6.12324	-5.3328	-5.82036	-3.2494	-2.34628	-2.48851	-3.26268	-3.55832	-3.49272	-4.92886	-4.79703	-4.19927	-5.01117	-4.77745	-5.57995	-4.04002	-2.91747	-4.22839	-4.22311	-3.76149	-3.39552	-2.41668	-2.07022	-2.69618	-1.84776	-2.64383	-2.64448	-3.49736	-3.07706	-2.99411	-2.29098	-2.05769	-1.79587	-1.48731	-1.10286	-2.30751	-1.91719	-1.39479	-1.17572	-2.98866	-1.95378
-2.06696	-2.11945	-2.1226	-1.84037	-2.26154	-2.01038	-2.49486	-3.02577	-2.97601	-1.35213	-1.23106	-1.63447	-3.19488	-3.65535	-3.5434	-4.7066	-4.58256	-4.93405	-5.14686	-4.5663	-4.8493	-5.78938	-5.63427	-5.81718	-4.17109	-4.12387	-4.779	-3.82111	-3.13668	-3.66176	-2.21761	-1.68758	-3.24893	-1.93948	-2.24948	-2.17205	-2.59601	-2.7621	-2.16581	-2.76543	-2.21048	-2.30984	-2.13279	-1.98389	-2.26303	-2.74248	-3.48693	-3.92762	-1.77944	-2.61678
1.98742	2.18897	2.19937	2.24922	2.11298	2.28866	2.63046	2.59345	2.65507	2.30435	2.44982	2.3974	1.22127	1.03353	1.03964	1.14419	1.23497	1.12007	3.22112	3.09734	3.27021	2.91965	2.84316	2.76526	2.63315	2.58215	2.76064	2.80266	2.83671	2.64538	2.98083	2.86689	3.10372	2.58288	2.93566	2.85942	2.7028	2.67221	3.13641	2.73271	2.477	2.86311	1.41115	1.37996	1.5617	2.05286	1.51246	1.40712	1.70464	1.6921
0.217705	0.256895	0.256172	0.373463	0.293887	0.126116	-0.196828	0.0386228	-0.000447568	0.50352	0.273187	0.34583	0.674109	0.445331	0.692823	0.265003	0.336489	0.453146	0.094943	0.113953	0.0796231	0.18938	0.0142219	-0.000579784	0.513226	0.480895	0.621889	0.686463	0.843242	0.870476	0.386822	0.314691	-1.03356	0.206455	0.285977	0.409273	0.216731	0.0828723	0.310207	0.228578	0.195291	0.219163	-0.0851644	-0.0652905	-0.000758557	-0.0201382	-0.314792	-0.101437	-0.173451	-0.134669
1.13618	1.08149	1.14956	1.20189	1.52499	0.672864	1.14024	1.06049	1.27309	1.21471	0.985363	1.13626	-2.052	-1.91787	-1.98163	-2.24848	-2.48236	-2.21785	-0.109368	-0.203023	0.467239	-0.0933095	-0.130975	0.380135	4.55947	4.34703	4.68667	4.70983	4.38112	4.51251	-3.19958	-3.62491	-2.46156	-3.66501	-3.09002	-3.22765	-2.89052	-3.47332	-3.06635	-4.08161	-3.85116	-3.0442	0.264898	0.279464	-0.153882	-0.453576	-0.166028	0.813487	3.98232	3.81924
1.20734	1.26395	0.852799	1.05745	0.669155	0.862438	1.03664	0.448473	0.451203	1.68422	2.26213	1.73748	0.318681	0.652453	0.053621	-0.093047	0.272342	-0.236174	-1.41313	7.58424e-05	-0.541403	-0.955426	-1.30231	-0.681203	-0.378639	-0.254659	-0.31661	0.532294	0.773921	0.910952	-0.432772	-0.0396556	0.208885	-0.0757239	-0.0378507	0.0263603	0.245695	0.228328	-0.128966	0.181043	0.203313	0.150913	0.389399	0.639977	0.12099	-0.176388	-0.249641	-0.918821	0.0738732	0.471347
0.752218	1.10933	0.924876	1.15417	1.02917	0.546247	1.1205	0.95204	1.27602	1.28635	1.0715	0.923533	1.18368	1.15684	0.937788	1.47973	1.43366	1.31634	0.937632	0.978413	-1.71225	-1.37747	-1.20274	-1.324	-0.930858	-0.994896	-0.608726	1.1039	-1.18401	-0.78778	0.813783	-1.93807	-2.57246	-1.85383	-1.94925	-2.01107	-1.96201	-1.79401	-2.12711	-2.1072	-2.06291	-1.99654	-1.26108	-1.27309	-1.27398	1.50885	-1.30599	-1.37917	-1.98976	-2.36544
-4.30778	-3.8001	-4.16953	-4.32179	-4.6581	-4.78611	-4.86698	-4.09338	-4.10873	-3.56199	-3.38546	-3.7951	-3.928	-3.53756	-3.98916	-4.2308	-4.03054	-3.63264	-3.62154	-2.95676	-3.79712	-4.1158	-4.52883	-5.15272	-4.13188	-4.08606	-3.6767	-4.22669	-4.08228	-4.48485	-4.7624	-4.36752	-4.76435	-4.97894	-4.60553	-4.66539	-4.94255	-4.93321	-3.69812	-5.06126	-4.72773	-4.94249	-4.65114	-4.70735	-4.29123	-4.14517	-5.11763	-5.06517	-3.91668	-4.01795
-0.557852	-0.626394	-0.81861	-0.558437	-0.922427	-0.54889	-0.327428	-0.439617	-0.49694	-0.304428	-0.285645	-0.315578	-1.43545	-2.03865	-1.78189	-2.35881	-2.06912	-1.70611	-0.767827	-0.551684	-0.683407	-1.17668	-1.45226	-1.80274	-0.199903	-0.375202	-0.594269	-0.107845	-0.10673	-0.226998	-0.878271	-0.566364	-1.11258	-0.63611	-0.438067	-0.838447	-0.803049	-0.570817	-0.489535	-0.779993	-0.759295	-0.647269	-0.537897	-0.076415	-0.323624	-0.0668362	-0.188787	-0.162623	-2.93789	-2.59904
-3.47588	-4.97642	-5.79231	-5.17901	-3.88625	-4.4223	-4.18488	-3.983	-4.53412	-4.76315	-5.74433	-5.09081	-3.06983	-1.9852	-2.62738	-3.01189	-3.49266	-3.2695	-3.00267	-3.29446	-2.85688	-4.63138	-4.16068	-4.01591	-2.92124	-2.55406	-3.24738	-2.99901	-3.26648	-3.06567	-1.69864	-1.26702	-1.55429	-1.2906	-2.5468	-2.43495	-2.22553	-2.38952	-2.23349	-2.13631	-1.08844	-1.34414	-1.96547	-1.61748	-3.97621	-2.05682	-1.10304	-1.52236	-3.36861	-2.07341
-5.61917	-5.65245	-4.83208	-6.49835	-4.94402	-4.67812	-6.44948	-7.32455	-7.23941	-6.65997	-6.25932	-5.72142	-3.38118	-3.48207	-2.95865	-3.52434	-4.07285	-3.77225	-4.58176	-4.58258	-4.20692	-5.06824	-4.63773	-4.52807	-5.25373	-4.47713	-5.97457	-6.34404	-7.0222	-7.11146	-6.36592	-6.26318	-5.64491	-5.11328	-5.53568	-7.02162	-7.07613	-6.38179	-7.21778	-6.59201	-6.60262	-5.79024	-5.51851	-6.32529	-6.19913	-4.50612	-4.76895	-4.43199	-6.52079	-5.77176
-1.96174	-2.48112	-2.21705	-2.82619	-2.30468	-1.54601	-3.18946	-2.22923	-2.54753	-2.99576	-3.01314	-2.77788	-3.33385	-2.09411	-1.84195	-2.33133	-2.87944	-2.3569	-1.90709	-2.16515	-1.76493	-3.04355	-2.25673	-2.16908	-2.79391	-2.28917	-3.37626	-2.9558	-3.19699	-2.90212	-4.08603	-3.69264	-4.44611	-3.97002	-3.65112	-3.43748	-4.24744	-2.96355	-4.42113	-4.37625	-3.77959	-4.17322	-1.19402	-1.09468	-1.85175	-0.617151	-0.614589	-0.0465239	-3.02034	-3.20204
6.06158	6.00511	6.07128	6.06045	5.83092	6.06069	6.1313	6.16191	6.25618	6.09286	6.06028	5.9714	5.50508	5.54147	5.59315	5.89783	5.86766	5.73262	2.90277	3.26655	3.06527	4.09344	4.08634	3.97881	5.23146	5.12691	5.19275	4.78695	5.02878	4.64742	4.76054	4.94641	4.92455	4.98146	5.00528	4.92298	5.19837	5.2476	5.1086	4.96005	5.00688	4.92327	5.61285	5.58394	5.62074	5.70608	5.61823	5.47475	5.33093	5.09231
1.94268	2.22792	2.21426	2.23591	2.05107	1.81912	2.91483	2.77186	2.93138	2.49635	2.34645	2.46609	4.00778	3.86659	3.77921	4.19615	4.26793	4.1205	-0.000514406	0.220342	-0.492201	1.33205	1.1017	1.07047	2.47907	2.39654	2.87869	2.38691	2.52557	2.43111	2.94454	2.95185	2.79234	2.74781	2.94128	2.883	2.74359	2.92933	3.06554	2.78785	2.59217	2.59895	2.93357	2.66405	3.24124	2.5848	2.60319	2.32421	2.02153	1.58238
1.23384	0.903292	0.963904	1.00299	1.05596	1.19208	1.01287	0.954716	0.997844	1.00613	1.22711	0.981616	0.703141	0.805632	0.675005	1.10484	0.988288	1.09462	0.767208	0.94343	0.920684	1.23954	1.26194	1.25843	0.773504	0.776906	0.987342	0.99626	1.14887	0.834702	0.384427	0.279644	0.653078	0.487146	0.398625	0.00370336	0.410789	0.230401	0.340021	0.12986	0.175154	0.278161	0.954617	1.00548	0.44579	0.99569	0.860323	1.02966	0.844677	0.991707
[truncated: 4,675 more rows]
[truncated: 62 more columns]
