# Supplementary material for: A common druggable signature of oncogenic c-Myc, mutant KRAS and mutant p53 reveals functional redundancy and competition among oncogenes in cancer
Source: Cell Death Dis. 2024 Aug 31;15(8):638. doi: 10.1038/s41419-024-06965-3 (PMC11365971; doi:10.1038/s41419-024-06965-3)
Supplement: Supplementary file 3 — Supplementary Table 2 [file 41419_2024_6965_MOESM3_ESM.xlsx]

## Sheet: SupplementaryTable2
RNA-sequencing result DEA (mRNAs only) of Control vs. Oncogene targeting gRNAs (3 biological replicates each) in indicated cell lines. Legend: "Cell line name acronym" "C" - gRNA control / "P" - TP53-targeting gRNAs / "M" - CMYC-targeting gRNAs / "K" - KRAS-targeting gRNAs):
H23_CP		VMRC_CP		DLD1_CP		HT29_CP		PANC1_CP		H23_CM		H1299_CM		DLD1_CM		RKO_CM		PANC1_CM		H23_CK		A549_CK		DLD1_CK		LoVo_CK		PANC1_CK
Log fold change	padj	Log fold change	padj	Log fold change	padj	Log fold change	padj	Log fold change	padj	Log fold change	padj	Log fold change	padj	Log fold change	padj	Log fold change	padj	Log fold change	padj	Log fold change	padj	Log fold change	padj	Log fold change	padj	Log fold change	padj	Log fold change	padj	Gene name	GeneIDs
0.468764	0.391246	-0.0376003	0.876553	-0.0214475	NA	0.147461	NA	-0.235132	0.122049	0.397847	0.12782	0.781712	1.96439e-06	-0.169767	0.614052	0.422952	0.520587	0.420822	0.000651489	0.667353	0.0467515	0.354897	0.146772	-0.189485	0.561939	0.975259	1.7817e-10	1.45044	4.55819e-31	SAMD11	ENSG00000187634
0.0440059	0.939032	0.213396	0.00901198	0.119014	0.398234	0.388921	0.0754654	0.216135	1.01799e-06	-1.17385	5.37238e-23	-1.18748	4.27663e-54	-0.212424	0.0476816	-0.667708	3.22728e-45	-0.807938	7.59422e-39	-0.143329	0.925565	-0.772818	1.48785e-10	0.161744	0.119778	0.0408167	0.636876	0.01513	0.93265	NOC2L	ENSG00000188976
0.175517	0.693981	0.199159	0.279887	0.285627	0.055295	0.602242	0.0345113	-0.12722	0.230616	0.187901	0.238761	-0.0857199	0.548744	-0.254432	0.0349112	-0.540101	6.69486e-13	-0.333272	0.00028376	0.0903301	0.974601	-0.596768	0.000982189	0.0097097	0.956189	1.52447	8.05746e-76	0.613813	1.91913e-07	KLHL17	ENSG00000187961
0.0770652	0.910866	0.0907733	0.921145	0.106625	0.529299	0.608363	0.107714	-0.108612	0.573848	0.151715	0.49547	0.225767	0.131005	-0.206433	0.128216	0.760795	8.87192e-07	-0.0192423	0.939305	0.0733845	0.98712	-0.220626	0.430631	-0.0834796	0.579296	-0.0792246	0.716269	0.318441	0.0603478	PLEKHN1	ENSG00000187583
0.0790868	0.95778	-0.738399	NA	-0.0346978	NA	1.75695	NA	-0.134584	NA	0.750142	0.0142682	1.50919	9.46665e-06	-0.115074	0.795528	1.89043	0.0190279	0.317384	0.569593	-0.0991718	0.991534	0.00403308	0.997363	-0.581785	0.111338	-0.396177	0.24445	0.269593	0.585587	PERM1	ENSG00000187642
0.333762	0.544327	0.121246	0.610424	0.290936	0.126462	0.805054	0.050258	0.121649	0.436059	-0.116055	0.659985	0.757045	1.09367e-06	0.563423	5.43622e-06	0.551327	3.07015e-10	0.17329	0.252	0.370792	0.456121	-0.179572	0.633855	0.728776	1.1194e-09	2.3528	2.1036e-215	0.785548	2.39014e-08	HES4	ENSG00000188290
-0.112903	0.872023	0.276399	0.0888992	0.416674	0.0354406	0.615272	0.0422753	0.153723	0.453931	0.698722	4.97961e-06	0.388886	3.70225e-05	0.857031	5.48429e-11	0.526089	1.81898e-10	0.81602	4.09351e-09	0.377008	0.393341	-0.17411	0.760785	0.792645	1.01805e-09	0.301446	0.000345736	1.01361	1.96989e-10	ISG15	ENSG00000187608
0.25117	0.589538	0.263552	0.0258473	0.205623	0.12311	0.590503	0.0337131	-0.0388548	0.503536	0.75369	4.14092e-08	0.0341291	0.740548	0.270532	0.00906302	0.879754	1.35809e-68	-0.163167	0.00438267	-0.022534	0.996359	-0.132376	0.466587	0.210953	0.0408777	1.49638	2.4134e-133	-0.081256	0.580455	AGRN	ENSG00000188157
0.489317	NA	-0.00416288	0.997131	0.259891	0.279227	0.421808	0.213665	0.0739442	NA	0.959592	0.0751305	0.723637	0.0550986	0.578614	0.00123984	2.98789	0.000257366	2.17665	2.58592e-10	0.393015	NA	-0.254	0.875759	0.405049	0.0221991	2.82643	5.50619e-41	0.752741	0.16495	RNF223	ENSG00000237330
-0.147613	0.806557	0.243193	0.12429	0.0718259	0.683102	0.450611	0.0789067	0.0201878	0.890411	-0.393154	0.027844	-0.457422	6.29161e-05	-0.187761	0.144911	-0.334214	0.000128728	-0.409137	1.98302e-06	-0.0282845	0.994561	-0.581425	0.000334708	-0.0803129	0.57277	0.291294	0.0108914	-0.278308	0.0295842	C1orf159	ENSG00000131591
0.901993	NA	-0.0752683	0.843702	-0.149765	NA	0.134947	0.687866	0.141454	NA	0.544944	0.672329	-0.81406	NA	-1.12034	0.00216837	0.631062	NA	-1.43102	0.271006	0.113843	NA	-1.05209	NA	-0.587578	0.118673	2.23507	0.00428276	-1.09941	NA	TTLL10	ENSG00000162571
-0.047319	0.983214	0.028392	NA	0.153688	NA	0.24066	NA	-0.211682	NA	-0.0641464	0.916566	2.58395	0.183177	0.0619447	0.961204	4.62691	0.0129916	0.275367	0.679127	0.293141	0.93616	-0.0903052	NA	0.0740338	0.955234	0.0022571	0.994001	1.68117	6.78451e-06	TNFRSF18	ENSG00000186891
0.38021	NA	0.516926	NA	0.238646	NA	0.657327	NA	0.688208	NA	-0.130109	0.887703	1.05813	0.570415	-0.13239	0.862385	0.399068	0.705131	-0.0459524	0.971531	-0.276299	NA	-1.29233	0.298116	-0.145	0.840224	4.07979	1.08471e-13	0.145743	0.881472	TNFRSF4	ENSG00000186827
0.00606531	0.995174	0.167196	0.0974934	0.114294	0.479715	0.429535	0.0703278	0.107542	0.0336733	-0.22776	0.128201	-0.448408	5.86165e-08	0.432419	0.000114645	-0.0252121	0.76249	-0.0279524	0.805014	-0.0484455	0.991526	-0.0706003	0.744308	0.424073	0.000116813	0.329439	9.72649e-07	0.499647	2.47689e-05	SDF4	ENSG00000078808
-0.262541	0.602171	0.110698	0.510739	0.164349	0.384839	0.316852	0.16551	0.0279092	0.813225	-0.113699	0.641715	-0.800211	1.85187e-17	0.331422	0.0179285	-0.0997185	0.353852	-0.213954	0.0108831	0.263902	0.737853	-0.180582	0.329071	0.438083	0.000978896	-1.73679	2.90357e-51	0.134111	0.31912	B3GALT6	ENSG00000176022
0.513284	0.382325	0.170903	0.652581	0.159831	NA	0.599838	NA	0.207055	0.251756	0.878389	0.000195591	-0.00729646	0.991418	-0.11065	0.80117	0.110756	0.874033	0.289248	0.0772745	0.253672	0.909256	0.0480716	0.961106	-0.111966	0.798237	2.70449	2.62345e-56	1.22027	3.26052e-18	C1QTNF12	ENSG00000184163
-0.0132339	0.986291	0.249223	0.0105034	0.100419	0.456043	0.219798	0.30121	0.144383	0.0147854	-0.394201	0.00349834	-0.484398	8.18229e-09	-0.0417729	0.762764	-0.197442	0.00692456	-0.265244	6.35329e-05	-0.0178969	0.996545	-0.317228	0.0300738	0.121107	0.245745	-0.127481	0.159525	-0.156921	0.153208	UBE2J2	ENSG00000160087
0.144609	0.855242	0.371553	0.236696	-0.0120422	0.975249	-0.0720576	NA	-0.374334	0.00942224	0.791025	1.30106e-05	0.19297	0.228441	0.0682541	0.801866	0.875481	0.00772652	0.400217	0.00187683	0.515664	0.118223	0.0933785	0.852457	-0.207078	0.383285	0.0543442	0.830757	0.357402	0.0303574	SCNN1D	ENSG00000162572
0.0449844	0.943422	0.395745	3.36201e-05	0.183342	0.204523	0.475288	0.0384385	0.0588271	0.669357	0.0496242	0.834667	0.000990035	0.995416	-0.199004	0.0971961	0.0740642	0.56846	-0.204619	0.0441373	0.343906	0.423109	-0.15079	0.430294	-0.0515094	0.709911	0.638132	7.92748e-16	-0.47249	0.000149905	ACAP3	ENSG00000131584
0.0803584	0.913383	0.345335	0.0018103	0.18962	0.294868	0.28907	0.212845	0.189066	0.126976	-0.635782	0.00104761	-1.02858	7.43331e-16	0.0239775	0.90103	-0.460144	5.68555e-07	-0.345147	0.00328867	-0.102648	0.977861	-0.42515	0.118964	0.314046	0.0189538	0.271943	0.0102811	0.000320058	0.99908	PUSL1	ENSG00000169972
0.186576	0.670176	0.107659	0.34239	0.17049	0.134121	0.300872	0.148844	0.00477359	0.961012	-0.444072	0.000667267	-0.849984	2.45595e-29	-0.293729	0.00127978	-0.534336	3.09248e-26	-0.460565	2.09376e-14	-0.0624385	0.987055	-0.179538	0.264437	-0.0389733	0.749165	0.889036	1.86314e-39	-4.13851e-05	0.999747	INTS11	ENSG00000127054
0.017804	0.986291	-0.139518	0.464217	0.252957	0.137417	0.541786	0.0567465	0.237086	0.0035844	0.0551429	0.831829	-0.141248	0.184836	0.462111	0.000179663	0.173116	0.155749	-0.0303251	0.840858	0.0782945	0.986526	0.0909451	0.755179	0.423588	0.000506705	-0.536234	3.35523e-05	0.0127841	0.950819	CPTP	ENSG00000224051
0.494478	0.368797	-0.125724	0.764684	0.11182	0.671103	0.312238	0.450963	0.0747684	0.81578	0.15427	0.64579	0.364291	0.0045835	-0.721723	0.00011839	-0.32962	0.421156	-0.323831	0.176226	0.0427677	0.994348	-0.363212	0.244283	-0.752726	1.61754e-05	1.28725	2.50707e-07	-0.331044	0.193053	TAS1R3	ENSG00000169962
0.30415	0.489425	0.0498651	0.751343	0.271274	0.0633531	0.531775	0.0387687	0.169366	0.000749121	-0.42279	0.0106181	-0.745159	3.96036e-19	-0.159542	0.201289	-0.444152	2.23013e-12	-0.310752	2.6133e-08	-0.105315	0.970788	-0.352292	0.0339019	0.114612	0.357651	0.864308	5.72799e-37	0.272423	0.0303008	DVL1	ENSG00000107404
0.024099	0.979529	0.498083	0.000227747	0.0665015	0.672277	0.114304	0.781261	-0.0878859	0.283961	0.977032	4.92914e-11	1.1526	5.38082e-37	0.532618	1.2728e-07	2.191	9.31197e-49	0.387179	1.37863e-08	0.304085	0.653461	0.0120769	0.975343	0.26445	0.0111686	0.831846	1.28868e-10	1.56876	1.65612e-41	MXRA8	ENSG00000162576
0.000682325	0.999197	0.242474	0.0123913	0.305555	0.0446585	0.579448	0.0434634	0.264834	4.13986e-06	-0.670002	4.25129e-07	-0.919934	1.93197e-24	0.27387	0.028469	-0.250778	6.27935e-07	-0.245282	0.00190054	-0.0814058	0.980546	-0.229193	0.197551	0.469773	6.354e-06	-0.248383	0.00112469	0.43887	0.000903706	AURKAIP1	ENSG00000175756
0.168198	0.630999	-0.0945529	0.523592	-0.0680472	0.514049	0.201204	0.254045	-0.199225	0.000130329	0.00190485	0.992823	-0.823367	4.00402e-29	-0.591668	7.16897e-15	-0.0587439	0.383957	-0.21463	0.000295631	0.032253	0.992637	0.13564	0.401208	-0.368709	4.52452e-07	1.06601	1.28788e-66	0.246812	0.0111135	CCNL2	ENSG00000221978
-0.359032	0.325549	0.446757	2.70277e-05	0.235727	0.0843628	0.277152	0.168437	0.102428	0.129602	-0.811153	1.13047e-07	-0.578493	1.53542e-11	0.146045	0.224516	-0.209138	0.00050186	-0.221688	0.00447171	-0.153283	0.93616	-0.344166	0.0131574	0.379143	8.93726e-05	-0.843861	1.08306e-25	0.213991	0.104369	MRPL20	ENSG00000242485
0.717876	0.492046	-0.456372	NA	-0.40531	NA	-0.0588741	NA	-0.304016	NA	1.9047	4.42705e-10	1.6252	2.14101e-09	0.336513	0.537054	-0.17697	0.968452	0.422008	0.394405	0.467483	0.83708	0.226654	0.895014	-0.288691	0.635738	-0.344288	0.836626	1.26509	0.000227991	ANKRD65	ENSG00000235098
-0.0427698	0.956761	-0.106459	0.836821	0.264116	0.293965	0.676917	0.0337131	-0.117663	0.0410734	0.980988	4.14354e-12	0.31938	2.56557e-05	1.2031	4.96015e-16	-0.129656	0.556207	0.229108	0.000173715	0.610715	0.00734086	0.103089	0.718677	0.748619	2.68159e-06	-0.302996	0.102133	0.641992	1.01968e-08	VWA1	ENSG00000179403
0.40868	0.640151	-0.487542	NA	-0.519696	NA	0.23608	0.545811	-0.13985	0.386591	1.27872	5.61649e-07	1.75318	0.000215442	1.19541	0.0753852	-0.506124	0.699253	0.0540352	0.752272	0.6008	0.32992	-0.101211	NA	0.740907	0.359186	1.25044	0.0171052	-0.718679	2.16001e-07	ATAD3C	ENSG00000215915
-0.0505156	0.930716	0.235024	0.0351765	0.163991	0.2109	0.425377	0.0719151	0.158143	0.00184026	-0.900843	3.72357e-13	-0.743956	2.7507e-17	-0.43882	2.57101e-06	-0.666216	5.18519e-37	-0.816935	1.30511e-45	-0.148168	0.924351	-0.852542	0.293963	-0.0317393	0.804642	0.0605311	0.479759	-0.6416	7.87483e-12	ATAD3B	ENSG00000160072
0.0294237	0.96854	0.184082	0.0794065	0.144816	0.305068	0.375524	0.114197	0.123481	0.123947	-0.938734	1.79257e-12	-1.29184	2.80114e-37	-0.183805	0.134194	-0.871873	3.99294e-37	-0.800943	1.66876e-26	-0.0519465	0.991526	-0.822301	1.48009e-07	0.147078	0.16292	-0.101567	0.381972	-0.478233	3.24743e-05	ATAD3A	ENSG00000197785
0.247091	0.778901	-0.0396462	0.96663	0.210748	NA	-0.186433	NA	-0.461044	NA	0.323424	0.300275	0.188492	0.698192	-0.95146	0.00493131	-0.41779	0.581133	-0.710158	0.0182661	-0.0624838	0.992637	0.00160574	0.998367	-0.805982	0.0158507	-0.180364	0.70116	-0.716468	0.0261674	TMEM240	ENSG00000205090
0.0794639	0.863244	0.227336	0.01179	0.0799413	0.46201	0.248729	0.188611	0.142415	0.00193469	-0.48262	2.55567e-05	-0.698045	6.55153e-19	0.0425649	0.712889	-0.335344	7.12464e-12	-0.289864	1.15826e-06	-0.0360544	0.992464	-0.13201	0.400469	0.159754	0.0614413	-0.145635	0.044747	0.171262	0.136005	SSU72	ENSG00000160075
-0.107675	0.864901	0.0550749	0.778284	2.52375	NA	-2.64022	NA	0.0551858	0.874782	-0.793184	2.71428e-06	-0.760461	2.06721e-05	2.50774	NA	2.05204	NA	0.431642	0.015451	0.317047	0.643761	-0.716037	0.012834	0.559053	NA	-0.510972	1.33234e-05	1.00644	1.84926e-08	FNDC10	ENSG00000228594
0.0886068	0.887318	0.00147064	0.99544	0.290165	0.0587672	0.589797	0.0417452	0.0620037	0.619177	0.54628	4.33715e-05	-0.365575	6.77484e-05	0.19432	0.122752	0.0639374	0.639734	-0.0393198	0.801405	0.0692358	0.985225	0.475372	0.0057054	0.138224	0.282795	0.904047	2.9465e-29	-0.0528059	0.765884	MIB2	ENSG00000197530
-0.565546	NA	-0.995059	NA	0.755806	NA	-1.1608	NA	-0.707886	NA	0.24583	0.777385	0.637692	0.681841	0.334224	0.815669	0.0911457	0.980129	-0.558759	0.695685	-0.169776	NA	-0.0534381	NA	0.214114	NA	1.89896	0.329308	-0.714124	0.558576	MMP23B	ENSG00000189409
0.154722	0.713922	0.349256	0.00277082	0.108972	0.361483	0.233585	0.240921	0.0944955	0.279588	-0.265923	0.0691038	-0.638747	9.17482e-12	-0.00542009	0.971846	-0.232126	0.00474109	-0.403935	8.34186e-08	-0.196561	0.795192	-0.274492	0.0930611	0.112314	0.263466	0.295421	0.0160363	-0.0369607	0.812296	CDK11B	ENSG00000248333
0.19521	0.687063	0.115051	0.302512	0.0665465	0.621508	0.300731	0.15258	-0.0643109	0.345363	0.325203	0.0397576	-0.492394	8.0367e-11	0.114325	0.283718	0.12119	0.0757804	-0.0121385	0.915401	-0.0175922	0.997376	0.318042	0.0255338	0.18906	0.0463242	0.918687	4.77341e-44	0.379539	5.46285e-05	SLC35E2B	ENSG00000189339
0.291708	0.600194	0.291001	0.302736	0.328358	0.156364	0.106294	0.767234	0.0720219	0.770392	0.126883	0.6726	-0.109745	0.721949	-0.149664	0.523068	-0.0811921	0.823163	-0.0879772	0.718704	-0.167015	0.945935	-0.200603	0.582539	-0.0596664	0.807054	1.22457	1.55795e-15	-0.0057661	0.981794	CDK11A	ENSG00000008128
0.079454	0.879931	0.103172	0.354887	0.145428	0.220787	0.262351	0.180481	0.0192893	0.855545	-0.405239	0.00188888	-0.727446	4.12748e-18	-0.0148847	0.911032	-0.559018	2.00751e-23	-0.451756	2.94993e-12	0.0023909	0.998964	0.178733	0.30634	0.15409	0.0931165	0.313453	1.36634e-05	0.0633514	0.641704	NADK	ENSG00000008130
-0.00280028	0.996761	0.110751	0.208463	0.100323	0.307174	0.163456	0.375241	0.148503	0.000142278	-0.216145	0.0889025	-0.43078	4.82109e-08	0.127042	0.143244	-0.122472	0.00613128	-0.0809038	0.361227	-0.114205	0.924351	0.0298686	0.882166	0.199759	0.00412194	0.255542	9.15568e-07	0.389496	8.2671e-06	GNB1	ENSG00000078369
0.05455	0.96761	-0.488453	0.368331	0.0762913	NA	-0.0413533	NA	0.118943	NA	0.907358	1.78332e-05	1.50949	2.57314e-09	0.923458	0.00578756	1.12329	0.0495538	1.32	0.000196685	0.176591	0.95619	0.587189	0.416584	0.438682	0.274715	0.770793	0.00106009	0.768729	0.113745	CALML6	ENSG00000169885
-0.167185	0.889342	-0.216325	0.489404	0.0902226	NA	0.355243	NA	-0.515775	NA	-0.147439	0.738026	0.523968	0.19152	0.336819	0.29627	-0.935128	2.88714e-11	-0.645678	0.417936	0.386862	0.755083	0.0285926	0.984464	0.562712	0.0178724	0.145244	0.338539	1.78251	6.81908e-06	TMEM52	ENSG00000178821
-0.0810335	0.939032	-0.133143	0.720414	0.0112545	NA	0.818104	NA	0.47922	NA	0.355598	0.170532	0.616221	0.144962	1.07026	0.0823735	1.06271	0.117369	1.0412	0.304409	0.43736	0.423109	0.0454082	0.980405	0.110383	0.91123	0.27645	0.782609	0.197218	0.882234	CFAP74	ENSG00000142609
-0.0456429	0.942827	0.0885559	0.618584	0.163236	0.223882	0.244245	0.229781	-0.0961815	0.497997	0.186737	0.298895	-0.271329	0.00472688	0.281838	0.00649177	0.0521132	0.699253	-0.112546	0.418615	0.104147	0.966349	0.346766	0.0433143	0.2138	0.0388145	0.931854	6.15818e-29	0.598545	9.86011e-06	PRKCZ	ENSG00000067606
-0.173427	0.648066	0.0975825	0.462168	0.145471	0.354201	0.419483	0.0698538	-0.114943	0.136457	-0.0424109	0.815653	-0.301272	0.000207142	0.181577	0.136142	-0.0967432	0.245279	0.089228	0.324508	-0.0863908	0.975646	0.0237226	0.940217	0.28888	0.00824652	-0.651343	1.16285e-13	0.239518	0.0622601	FAAP20	ENSG00000162585
-0.0670531	0.885996	0.00504961	0.978338	0.0466523	0.702757	0.18218	0.320653	0.154157	0.00289798	-0.198604	0.124909	-0.341442	8.83424e-05	0.0806162	0.408555	-0.282698	2.99389e-05	-0.224303	0.000343226	0.0517037	0.98712	0.272358	0.0394739	0.15627	0.0977898	0.0190453	0.820354	0.133411	0.228913	SKI	ENSG00000157933
0.0528353	0.937705	-0.190957	0.231205	0.0250917	0.897718	0.295398	0.19436	-0.0418456	0.743371	0.376014	0.018275	-0.376635	0.000174972	-0.150954	0.274601	-0.213	0.10515	-0.150918	0.126414	0.227245	0.77055	-0.14782	0.429717	-0.107007	0.441606	-0.873368	8.30783e-14	-0.0413838	0.817537	MORN1	ENSG00000116151
0.00401326	0.996408	0.0372475	0.807691	0.104381	0.332202	0.166694	0.367765	-0.0183335	0.824093	-0.135801	0.342758	-0.619914	2.60454e-17	0.088551	0.363485	0.0235097	0.790896	-0.230362	3.35286e-05	-0.105056	0.944059	-0.0154506	0.944239	0.141308	0.0786003	-0.698075	5.01045e-19	-0.000195983	0.999036	RER1	ENSG00000157916
-0.259631	0.562351	0.192638	0.152142	0.160966	0.300484	0.376611	0.147572	0.0783287	0.470799	0.0410189	0.870444	-0.605591	3.30237e-09	0.0368068	0.81291	-0.198676	0.0373472	-0.168202	0.101196	0.260063	0.70491	-0.25715	0.215412	0.281374	0.00966227	-1.43453	8.47282e-43	0.0387048	0.815789	PEX10	ENSG00000157911
-0.125669	NA	1.12868	NA	-0.532108	NA	1.11636	NA	-0.760513	NA	1.15403	0.13922	0.685036	0.628179	0.534418	0.424546	2.53532	NA	0.212381	0.843872	0.583051	NA	0.767698	NA	-0.13889	0.872303	-0.138063	0.958201	-0.34924	0.382169	PLCH2	ENSG00000149527
0.850319	NA	0.474876	NA	0.167541	NA	-1.31346	NA	-1.66778	NA	-0.838612	0.554168	-0.871189	0.518408	-1.08908	0.34711	1.63406	0.0466985	-1.1441	0.258266	1.04187	NA	0.238779	NA	-0.459586	NA	0.116481	0.897174	1.43294	0.555352	PANK4	ENSG00000157881
-2.74658	NA	2.0315	NA	1.04576	NA	0.231864	NA	-0.196294	NA	-2.9883	0.07584	3.61629	0.00940857	-0.759213	NA	1.76917	0.0477222	0.610924	0.855782	0.934736	NA	-1.37666	NA	-0.508204	NA	0.419684	0.770341	0.324002	NA	PRXL2B	ENSG00000157870
0.0749149	NA	1.00417	NA	0.922195	NA	1.24769	NA	0.0991553	NA	0.933521	0.0409015	0.607829	0.332832	0.540794	0.427947	2.18625	NA	1.7733	NA	0.579372	0.803237	-0.193149	0.881923	0.503524	0.457563	-2.40444	NA	0.825837	NA	TTC34	ENSG00000215912
-0.171915	0.798593	0.137603	0.77824	0.818637	NA	-1.17326	NA	0.0387692	0.68123	-0.687383	0.000248919	-0.238608	0.86872	1.01408	0.0319587	-0.367969	1.26418e-06	-0.266294	0.000227652	0.117585	0.961603	0.14826	0.869855	0.670868	0.2148	0.888446	1.05707e-05	0.321546	0.00754486	PRDM16	ENSG00000142611
0.0502634	0.961589	0.0313109	0.847527	0.211999	0.142137	0.49199	0.0416791	0.1239	0.451628	-0.249976	0.299326	-0.386065	0.161148	0.116789	0.33802	-0.0726431	0.513925	-0.0543314	0.799029	0.000655314	0.999779	-0.0117447	0.979259	0.155627	0.176196	1.53049	7.298e-78	0.263236	0.120481	ARHGEF16	ENSG00000130762
-0.0982832	0.896532	-0.044355	0.914859	0.0566879	0.731602	0.526652	0.0518963	0.0339699	0.836971	0.451516	0.0146108	0.819144	3.48874e-07	-0.223245	0.0578828	1.62534	3.84491e-23	0.420535	5.01794e-07	0.678416	0.00499934	-0.418284	0.0209	-0.258929	0.0258062	1.61066	6.12959e-73	0.0713571	0.655032	MEGF6	ENSG00000162591
-0.0383344	0.952162	0.015228	0.937512	0.0656717	0.677222	0.238663	0.215131	0.255869	0.000468703	0.330523	0.0226713	-0.129539	0.245189	0.238711	0.0252228	0.171375	0.0191069	0.129389	0.22301	0.031657	0.994348	0.456403	0.0015409	0.286797	0.00254588	-0.231994	0.0121958	0.706674	1.07697e-11	TPRG1L	ENSG00000158109
0.052096	0.941292	0.215496	0.0248191	0.189895	0.233937	0.295778	0.17947	-0.0096876	0.960378	-0.386164	0.0247184	-0.668469	1.09726e-11	-0.162641	0.260952	-0.380129	6.6967e-08	-0.341715	0.00247099	-0.0764741	0.984148	-0.198518	0.347009	0.180122	0.167915	1.27777	2.50287e-75	0.295093	0.0396933	WRAP73	ENSG00000116213
-0.153021	0.807031	0.158266	0.286619	-0.0984551	0.611681	0.478017	0.077746	-0.0884194	0.749706	0.0451677	0.870651	-0.418132	0.00672217	0.0807627	0.637548	-0.264242	0.00555817	0.0501796	0.861991	0.018956	0.997376	-0.141245	0.823457	0.0562191	0.740908	-1.18657	3.48482e-21	-0.0729679	0.796176	TP73	ENSG00000078900
0.0932143	0.939808	-0.207459	0.642077	0.461993	NA	2.84021	NA	-0.489542	NA	0.739583	0.00779598	1.4254	2.27282e-07	0.105151	0.899853	2.05855	0.00858018	1.21259	0.0349912	0.166077	0.974601	0.287314	0.838753	-0.208285	0.802682	-1.8464	0.00452433	1.16646	0.0533027	CCDC27	ENSG00000162592
0.183651	0.895446	-0.157249	0.804842	0.161594	NA	0.415814	NA	-0.0286263	0.946165	0.424669	0.28214	-0.496783	0.0038671	0.630913	0.0950243	0.714554	0.0115268	0.234844	0.40019	0.280796	0.93616	0.643965	0.242186	0.203385	0.661006	0.0118637	0.983459	1.31719	2.51061e-12	SMIM1	ENSG00000235169
-0.0343816	0.950622	-0.0329491	0.844701	0.122201	0.364926	0.361912	0.0973857	0.165497	0.0111275	-0.374308	0.0036963	-0.82747	1.17492e-22	0.00934816	0.949961	-0.349361	2.528e-09	-0.236056	0.0046622	-0.00409928	0.998156	-0.0251102	0.919268	0.243241	0.00908226	-0.35392	5.75776e-05	0.255697	0.0158341	LRRC47	ENSG00000130764
0.00397193	0.996649	-0.191501	0.0633896	-0.0275652	0.850011	0.0933387	0.660408	0.0866315	0.283424	-0.033861	0.862731	-0.62777	1.51718e-14	-0.0291606	0.815047	0.00312413	0.981684	-0.105461	0.232036	0.0778302	0.974601	0.125819	0.445903	0.0704803	0.484602	-0.558404	5.47752e-11	0.479456	2.8484e-07	CEP104	ENSG00000116198
0.0966188	0.897434	0.0894988	0.672813	0.116945	0.511997	-0.0379329	0.897108	-0.114091	0.698328	-0.919269	4.29217e-06	-0.259737	0.127334	-0.243623	0.107713	-0.502999	5.03193e-09	-0.330483	0.166074	-0.0915183	0.983131	0.017036	0.96814	0.195124	0.163731	-0.0503266	0.721379	0.710531	4.00301e-05	DFFB	ENSG00000169598
0.146052	0.7809	0.232368	0.164225	0.0947582	0.503046	0.0317734	0.908813	0.151937	0.0865934	-0.563122	6.59536e-05	-0.578498	2.34347e-08	-0.322005	0.00165404	-0.504963	2.30597e-11	-0.356301	3.70376e-05	-0.125242	0.938883	-0.469911	0.00122952	-0.0137358	0.927571	0.0735684	0.499092	-0.170881	0.170962	C1orf174	ENSG00000198912
-0.0427098	0.941178	0.124789	0.496129	0.107943	0.48196	0.349006	0.111095	-0.0188595	0.890459	-0.355518	0.00827295	-0.776443	1.03088e-16	-0.216086	0.0718073	-0.303447	0.000136486	-0.456462	1.91717e-08	-0.0590118	0.98712	-0.262132	0.0795701	0.0574687	0.678982	0.395423	3.2534e-06	-0.0438289	0.799235	NPHP4	ENSG00000131697
0.309026	0.574054	0.242992	0.0183279	0.133627	0.473243	0.285628	0.303912	0.0470021	0.606314	-0.53652	0.00768838	0.604048	2.07275e-08	-0.20863	0.204714	0.032198	0.695415	-0.0534223	0.6044	0.0938923	0.983131	-0.137791	0.45568	0.29413	0.0309839	-0.268336	0.00173954	0.0728528	0.644462	KCNAB2	ENSG00000069424
0.22062	0.666033	-0.463928	0.000817849	0.137567	NA	-0.0861276	NA	0.00904842	0.901691	-0.0173471	0.954266	-0.44715	0.00159546	0.875342	9.9851e-05	0.424756	0.462118	-0.154416	0.0130707	-0.0533145	0.991957	-1.69676	6.54203e-07	0.377347	0.166515	2.36779	9.40296e-61	-0.130529	0.310436	CHD5	ENSG00000116254
-0.644727	NA	-0.429715	NA	-0.972428	NA	-1.68013	NA	-0.254695	NA	-1.70565	NA	-0.347003	0.867167	-3.40741	0.148178	1.21724	NA	0.469883	0.34841	-0.654853	NA	2.07567	NA	0.892516	NA	2.28414	0.24711	-0.832992	0.146331	0	ENSG00000285629
-0.00370783	0.996649	-0.261997	0.00206704	-0.259878	0.0409139	-0.303878	0.130089	0.000974159	0.993167	-0.956701	2.91299e-13	-0.799407	3.66853e-24	-0.561803	1.49533e-10	-0.44734	4.37563e-17	-0.511736	4.20236e-15	0.0311302	0.994348	0.278529	0.0586355	-0.255876	0.00784433	0.426328	9.50624e-08	0.356029	0.000164836	RPL22	ENSG00000116251
-0.223767	0.567767	0.0719218	0.840964	0.231098	0.066344	0.235589	0.295433	-0.109641	0.109329	-0.0753708	0.704125	-0.249082	0.0431755	0.101595	0.465761	-0.274241	0.000844783	-0.0851926	0.355441	0.0552244	0.989432	-0.209946	0.225647	0.134376	0.192104	-0.716556	1.95852e-15	-0.210603	0.093459	RNF207	ENSG00000158286
-0.0774457	0.883688	-0.0588567	0.658157	-0.0262606	0.843308	0.126508	0.52275	0.21758	6.74493e-05	-0.394901	0.00321954	-0.956323	5.51931e-32	-0.049019	0.658381	-0.359236	1.2259e-09	-0.398763	1.39766e-09	0.0727972	0.980546	-0.164073	0.243515	0.0240944	0.822443	-1.10265	1.00592e-69	-0.153386	0.168938	ICMT	ENSG00000116237
0.271957	NA	0.00796018	NA	0.342062	NA	0.18543	NA	0.699127	NA	1.12238	0.156134	2.06106	0.226493	0.697777	0.595512	1.88894	NA	0.909911	0.734413	-0.381661	NA	0.767278	NA	-0.150822	NA	1.54908	0.346824	0.0441801	NA	HES3	ENSG00000173673
-0.396309	0.358991	-0.196089	0.11274	-0.336572	0.234427	0.241476	0.440493	-0.0396164	0.892154	0.40536	0.0242017	0.322059	0.315077	-0.0843065	0.763071	-0.0839478	0.549673	-0.00160976	0.995575	0.279231	0.710852	0.55125	0.0590278	-0.160014	0.530054	0.832857	2.45189e-08	0.749146	5.88809e-06	GPR153	ENSG00000158292
-0.0490422	0.937705	0.276593	0.00761421	0.145536	0.354549	0.44345	0.0910051	0.185078	0.00805857	-0.141453	0.462043	-0.479228	1.1951e-08	0.188676	0.159621	-0.437951	2.27119e-15	-0.0595581	0.649258	-0.135398	0.927496	-0.259507	0.0902852	0.21211	0.0712722	-0.363862	1.80844e-06	0.391884	0.00183876	ACOT7	ENSG00000097021
-0.165011	0.827656	0.159731	NA	0.157483	0.54732	-0.376038	NA	-0.0523209	0.768302	0.183176	0.479517	2.53274	8.88133e-20	0.994019	1.93049e-10	1.16153	0.496786	0.59004	4.0591e-09	0.213529	0.88682	1.36137	6.7506e-07	0.689233	2.3609e-05	0.441845	5.33423e-05	0.237663	0.104184	HES2	ENSG00000069812
0.0367971	0.981112	-0.00894027	0.987809	-0.0279733	0.939378	0.566322	NA	0.0855993	0.812424	-0.0161695	0.975293	2.27172	1.71443e-17	0.75856	0.000163493	3.63754	0.0564761	0.771489	1.07187e-05	0.525389	0.404381	0.685604	0.532277	0.356298	0.0766425	1.66152	2.92899e-77	0.823593	4.57402e-05	ESPN	ENSG00000187017
0.180072	0.812071	0.144588	0.238445	0.115506	0.47644	0.428152	0.227519	-0.366919	0.0781757	0.824241	8.34911e-06	0.0566561	0.661411	-0.545506	1.99707e-05	0.120284	0.515836	0.00179673	0.994925	0.367072	0.520952	0.125795	0.789174	-0.362649	0.0031926	2.07182	2.57849e-80	0.780706	5.25266e-06	TNFRSF25	ENSG00000215788
0.0906686	0.90962	0.178362	0.0441409	0.127415	0.360193	0.456499	0.0982902	-0.271054	0.018414	0.852356	9.90274e-07	-0.0421204	0.688413	-0.16892	0.160329	0.198609	0.00404137	-0.0205369	0.917531	0.328038	0.627152	0.215803	0.393331	-0.0427906	0.755751	1.96476	1.0272e-110	0.554087	2.766e-05	PLEKHG5	ENSG00000171680
-0.11983	0.797632	0.0759579	0.498469	-0.121259	0.254368	-0.00188659	0.993141	0.136975	0.00605626	-0.974365	3.19556e-15	-0.550239	2.14969e-11	-0.407456	1.28531e-07	-0.488009	1.68651e-25	-0.680791	2.49648e-37	-0.127586	0.927655	-0.222749	0.141236	-0.182135	0.0226425	0.0317958	0.689723	-0.246132	0.00869948	NOL9	ENSG00000162408
-0.35495	NA	0.031121	0.966054	-0.455027	NA	0.753182	NA	0.231611	NA	1.18312	0.00010197	1.57834	1.34584e-10	0.953782	0.0261976	1.28891	0.0337743	1.69747	1.66329e-05	0.379514	0.861933	0.459476	NA	0.335134	0.55192	-0.118334	0.817764	0.228728	0.755372	TAS1R1	ENSG00000173662
-0.0748958	0.890292	0.188503	0.114701	0.122898	0.475958	0.429573	0.0788073	-0.0781324	0.506713	-0.252053	0.102878	-0.449477	2.40583e-06	-0.00110156	0.995459	-0.148734	0.129267	-0.232409	0.0123404	-0.0735601	0.983131	-0.0462593	0.875759	0.0804563	0.615262	0.963695	2.77559e-18	-0.0932964	0.560593	ZBTB48	ENSG00000204859
-0.0321679	0.965755	0.0670751	0.612965	0.196726	0.164391	0.337973	0.126216	0.174245	0.00145223	-0.386996	0.00363256	0.668573	1.05581e-20	0.312323	0.00299381	0.322338	2.61342e-11	0.0576871	0.518234	-0.0749068	0.979211	0.142026	0.501408	0.323103	0.00170872	1.40354	5.5534e-140	-0.67208	5.75164e-11	KLHL21	ENSG00000162413
0.0868615	0.862543	-0.0480848	0.795505	0.0756264	0.56124	0.193312	0.368241	0.0537329	0.569076	-0.188934	0.233595	-0.362349	2.05179e-05	0.11141	0.297216	-0.205241	0.00700822	-0.292208	6.56805e-05	-0.0538443	0.98717	-0.222187	0.202233	0.0702544	0.517091	1.62971	1.9441e-117	0.31757	0.00128564	PHF13	ENSG00000116273
0.177202	0.792716	-0.00275746	0.992666	0.216044	0.243819	0.224864	0.472138	0.0814957	0.594646	-0.340302	0.0975249	-0.542532	1.33967e-05	0.0509017	0.801988	-0.255914	0.017428	-0.313666	0.00646601	-0.148164	0.94789	-0.298492	0.213379	0.353563	0.00982894	1.4624	4.10219e-59	0.108436	0.565382	THAP3	ENSG00000041988
-0.0436695	0.936318	0.356182	0.000260155	0.0532692	0.693969	0.273373	0.150289	0.0940213	0.126068	-0.881337	6.64008e-13	-1.02941	2.59845e-30	-0.150862	0.138019	-0.266077	1.88403e-06	-0.5539	4.02482e-21	-0.10763	0.949671	-0.453329	0.000289099	0.103423	0.311559	-0.915175	1.11539e-28	-0.173769	0.170265	DNAJC11	ENSG00000007923
0.0686819	0.892465	0.107922	0.464667	-0.0810984	0.618126	-0.168304	0.432665	0.0957239	0.47109	-0.159674	0.299509	-0.0672945	0.655003	-0.246175	0.0376094	-0.0794023	0.515836	0.0425418	0.805974	-0.055718	0.987055	0.186524	0.294141	-0.0311075	0.828171	0.725609	1.173e-14	0.491351	2.48285e-05	CAMTA1	ENSG00000171735
0.0579483	0.910866	-0.0252015	0.876462	-0.135308	0.300484	-0.0996314	0.654542	0.300487	5.07092e-06	-0.120488	0.488993	-0.323406	6.08444e-05	-0.171589	0.105489	0.108838	0.117811	0.129857	0.179896	0.0136723	0.997376	0.560434	1.18323e-06	-0.186658	0.0633995	0.149579	0.0737132	0.56257	5.05208e-08	VAMP3	ENSG00000049245
0.167713	0.764632	-0.24355	0.221656	0.0305225	0.89124	0.0381455	0.898532	0.176425	0.0294873	0.0205465	0.942566	-0.674005	5.74378e-09	-0.0846971	0.601516	-0.261758	0.0887952	-0.457437	5.61972e-09	0.301846	0.510197	-0.121347	0.611709	0.0480067	0.768151	-0.360124	0.000532106	-0.132926	0.377618	PER3	ENSG00000049246
0.0263948	0.988571	-1.4024	NA	-0.0873755	NA	1.19992	NA	0.640477	NA	0.330542	0.38713	1.2512	0.566398	-0.608876	0.576853	0.136931	0.758253	-1.53024	0.418089	-0.019608	0.997376	0.11921	NA	-0.171209	0.88265	-0.114454	0.923477	-1.99621	NA	UTS2	ENSG00000049247
-0.646666	NA	-0.231569	NA	0.752034	NA	-0.24756	NA	0.290272	0.158531	1.72912	6.76754e-06	1.92548	2.01639e-16	1.90155	5.70147e-10	2.10822	0.00097892	0.569174	0.000372645	-0.149664	NA	-1.25499	0.000948116	0.856515	0.0323294	-0.30967	0.679203	-0.360325	0.116147	TNFRSF9	ENSG00000049249
0.03863	0.941292	0.159446	0.0763736	0.11822	0.346794	0.148488	0.443955	0.15358	0.00299995	-0.313987	0.0134112	-0.704866	3.20991e-18	0.0374985	0.77578	-0.211707	4.82639e-06	-0.127032	0.159883	-0.052763	0.98712	-0.0832793	0.61352	0.156885	0.089367	-0.869986	6.8233e-40	0.465321	5.98159e-08	PARK7	ENSG00000116288
0.19943	0.518524	-0.157092	0.262485	0.0871347	0.40633	0.130948	0.476456	0.133047	0.000144245	0.288394	0.0146532	-0.466798	1.38573e-11	-0.285483	0.00155448	0.0458362	0.667275	-0.204069	7.42582e-05	-0.876773	4.59e-11	0.0968616	0.506699	-0.323351	4.69788e-06	1.24745	5.31023e-77	-0.163122	0.0716635	ERRFI1	ENSG00000116285
0.407172	0.416651	-0.211112	0.471768	0.27901	NA	0.50017	NA	0.0887455	0.520546	1.18714	1.14996e-11	0.0863872	0.660108	-0.273245	0.633028	0.806069	0.0666141	0.484762	8.0264e-08	-0.397052	0.478651	0.521162	0.00914211	-0.486306	0.30961	-1.16551	0.378375	0.395256	0.0103701	SLC45A1	ENSG00000162426
0.016805	0.979421	0.119311	0.202439	0.039599	0.749538	0.229501	0.231183	0.111621	0.00570887	0.0624846	0.719749	-0.331849	2.58116e-05	0.221737	0.00694634	-0.123476	0.0364698	0.0912803	0.126012	0.0201796	0.995274	-0.0675606	0.71658	0.0585798	0.557983	-0.118166	0.0783427	0.162589	0.181729	RERE	ENSG00000142599
0.120393	0.787612	0.359645	5.74316e-05	0.10885	0.394411	0.318112	0.131382	0.212026	1.30829e-06	-0.636305	3.49071e-09	-1.045	1.24834e-37	-0.0997548	0.377281	-0.421443	2.54966e-21	-0.265678	7.71846e-05	-0.0843912	0.966537	-0.422206	0.000593387	0.230606	0.0113118	-0.87115	7.60548e-59	0.300242	0.00257926	ENO1	ENSG00000074800
-0.864372	NA	-2.08492	NA	-1.17979	NA	0.351457	NA	1.40304	NA	2.78669	0.0713375	4.0458	0.00353373	-0.207245	NA	0.628591	NA	3.59709	0.0805376	1.28093	NA	0.767654	NA	-1.3645	NA	-0.576284	NA	-0.897797	NA	CA6	ENSG00000131686
-0.213712	NA	0.409029	NA	0.0303612	NA	2.52325	NA	0.735768	NA	-0.373066	NA	-0.345988	0.9002	0.954276	0.104335	4.69538	0.00979591	1.44773	0.305617	-1.04429	NA	-0.197398	0.901497	0.558011	0.409364	-0.303248	NA	0.477217	NA	SLC2A5	ENSG00000142583
0.195548	0.681353	-0.0251116	0.877403	0.0720185	0.591639	0.129741	0.650341	-0.0160132	0.929837	-0.31814	0.0715553	-0.0611104	0.849751	-0.0584121	0.64277	-0.0204607	0.936655	-0.0578208	0.705874	-0.342514	0.411944	-0.303681	0.0565834	0.183618	0.051342	0.113583	0.384695	0.216885	0.0762986	GPR157	ENSG00000180758
0.321271	0.524313	-0.0276891	0.895378	-0.0464684	0.789219	0.495529	0.0432978	-0.161953	0.0077904	0.54768	0.00247333	-0.787307	1.19848e-23	0.0328881	0.824452	0.168284	0.0432247	0.277515	1.09078e-05	0.00723241	0.997792	0.358988	0.0262168	0.039761	0.784453	0.179388	0.0126459	0.862605	2.10668e-16	H6PD	ENSG00000049239
0.0964338	0.889524	-0.12463	0.661699	0.140933	0.52022	0.258926	0.296027	0.127435	0.0596316	0.384974	0.0465415	0.721917	4.93762e-11	0.362322	0.00880312	0.527385	1.78372e-18	-0.0768959	0.423512	-0.197089	0.890614	-0.0985736	0.641431	0.366797	0.0162737	1.00692	6.68011e-47	0.389517	0.00196838	SPSB1	ENSG00000171621
0.0689769	0.910866	-0.00475439	0.983766	-0.122322	0.404301	0.0326329	0.909569	0.10056	0.433592	-1.17152	2.00891e-11	-0.642609	7.76263e-09	-0.47581	8.17535e-06	-0.420132	1.98576e-07	-0.59753	6.45591e-10	-0.160921	0.905062	-0.519455	0.017536	-0.137564	0.231967	-0.165683	0.159035	-0.0904175	0.546843	SLC25A33	ENSG00000171612
-0.0884788	0.870154	0.0706571	0.611032	0.0334261	0.864606	0.376876	0.117919	0.0637951	0.541299	-1.07067	9.34904e-16	-1.38156	1.68675e-37	-0.320331	0.00704455	-0.569659	3.95454e-16	-0.947664	1.91963e-26	-0.098065	0.966537	-0.830016	3.02026e-08	0.0652539	0.646894	-0.708922	3.68553e-20	-0.566112	4.6049e-07	TMEM201	ENSG00000188807
0.299138	0.555587	0.517745	0.00967768	-0.0715809	0.779013	0.0880877	NA	0.0746854	0.42296	0.125837	0.59433	-0.0527679	0.682518	-0.144076	0.481526	0.472597	1.89452e-07	0.0984078	0.303523	-0.0946867	0.980546	-0.135138	0.55864	-0.116439	0.560538	0.201832	0.17392	0.259286	0.0328579	PIK3CD	ENSG00000171608
-0.00755964	0.991925	0.150547	0.0886004	0.0972541	0.420963	0.328417	0.114792	0.0240316	0.727818	-0.0576698	0.737038	-0.350843	7.62533e-06	0.379901	8.90009e-06	-0.0728301	0.324429	-0.114856	0.107141	0.157518	0.866541	0.222659	0.162673	0.30631	0.000187685	0.517015	1.38338e-19	0.0545862	0.705845	CLSTN1	ENSG00000171603
0.237505	0.626774	-0.15722	0.488066	0.00479268	0.982865	0.429427	0.148225	0.185076	0.184902	0.665166	1.92785e-05	-0.412269	1.70594e-05	0.170597	0.182348	0.941251	8.26174e-20	0.23344	0.0927658	-0.120981	0.954147	0.273449	0.257881	0.0509723	0.720683	-0.372337	0.00430093	0.854531	2.37752e-11	CTNNBIP1	ENSG00000178585
0.0368685	0.95041	-0.436245	0.00013199	-0.127632	0.375581	-0.120817	0.581622	0.196563	0.00782712	-0.268375	0.104225	-0.547333	1.91255e-10	-0.125867	0.319048	-0.218893	0.00734085	-0.2202	0.0069675	0.0138579	0.997376	0.14252	0.43871	-0.122214	0.307196	-0.769615	2.95549e-14	0.144623	0.24967	LZIC	ENSG00000162441
0.0966501	0.895154	-0.265285	0.233422	0.104243	0.584978	-0.0395677	0.917725	-0.0484659	0.829579	0.426484	0.0242107	-0.427203	6.00997e-06	-0.144336	0.380418	-0.0120981	0.955875	-0.145554	0.415801	0.108678	0.974601	0.59037	0.00269704	0.0284125	0.89783	-1.10914	2.4126e-12	0.701498	8.40166e-08	NMNAT1	ENSG00000173614
0.246651	0.827592	3.02508	NA	-0.151192	NA	-1.31731	NA	0.204361	0.224846	-0.0483962	0.93015	-0.669226	5.9034e-09	0.838435	0.202746	-2.07995	NA	-0.0388702	0.897566	0.38202	0.800081	-1.2392	0.0440149	0.550955	0.46445	0.451513	0.0532064	0.930828	2.75314e-12	RBP7	ENSG00000162444
-0.00887076	0.98986	0.167348	0.0878845	0.00519108	0.97283	0.0287785	0.89266	0.0633543	0.277008	-0.265403	0.035245	-0.330749	1.86656e-05	-0.112328	0.233981	-0.0479823	0.539898	-0.192779	0.00136833	-0.0528652	0.98712	0.148334	0.322995	-0.0508036	0.61585	0.482145	3.07501e-12	0.263305	0.00370021	UBE4B	ENSG00000130939
0.0209185	0.971631	0.163189	0.0318254	0.00332968	0.98064	-0.0673538	0.730696	-0.00833493	0.919902	-0.316639	0.00391258	-0.407398	2.14528e-08	-0.109346	0.176619	-0.157808	0.00425321	-0.105187	0.093282	0.0231807	0.994348	0.0473533	0.795677	-0.0861511	0.274842	0.13383	0.0215965	0.272277	0.0014591	KIF1B	ENSG00000054523
0.096392	0.864083	0.0957892	0.338575	0.0718966	0.51486	0.314362	0.12892	0.282299	5.9508e-08	-0.3948	0.00434995	-0.859044	5.36531e-30	-0.0305584	0.795412	-0.363934	1.41232e-13	-0.17521	0.0221147	0.044607	0.991957	0.206007	0.146668	0.181832	0.0216838	0.179805	0.00306133	0.173074	0.157956	PGD	ENSG00000142657
0.376139	NA	-0.904222	0.042461	-0.210362	NA	-1.03003	NA	-0.420672	NA	-0.147877	0.884649	-0.296064	0.772762	-1.58228	0.0563752	-0.131661	0.925242	-1.26767	0.455843	0.445799	NA	0.592624	0.523686	-0.761751	0.346339	-1.4691	0.21477	-0.660814	NA	CENPS-CORT	ENSG00000251503
-0.291859	0.829321	-0.677194	0.0724616	-0.562956	NA	-0.437286	NA	-0.0662506	NA	-0.822719	0.0656378	-0.289556	0.517184	-0.82122	0.0106553	-0.360367	0.303652	-0.454913	0.17084	-0.0287001	0.997376	-0.200129	0.715971	-0.404234	0.215904	-1.54824	0.000506824	-0.570836	0.0935417	CENPS	ENSG00000175279
0.519484	0.532789	-0.468799	0.133716	-0.133635	NA	0.267142	NA	0.219016	NA	0.156117	0.746234	0.151991	0.732736	-0.55034	0.236982	-0.3051	0.621184	-0.171913	0.839934	0.153451	0.98192	-0.198586	0.777305	-0.309381	0.510005	0.0597323	0.906802	-0.91157	0.136529	CORT	ENSG00000241563
0.0932139	0.81386	-0.297452	1.51036e-05	0.0046394	0.976258	0.0588149	0.781655	0.0902513	0.113699	-0.577598	3.68337e-08	-0.875208	3.89054e-31	-0.304596	0.00017665	-0.50702	8.10803e-20	-0.705845	3.80161e-26	-0.0644112	0.979072	-0.0043918	0.986807	-0.00877524	0.94053	-0.352075	5.81385e-08	0.0809663	0.48737	DFFA	ENSG00000160049
0.109943	0.858875	0.438289	0.000436117	0.180152	0.312854	0.462478	0.0738535	0.0864683	0.457743	-0.454297	0.0130956	-0.829176	9.16742e-19	0.15639	0.306428	-0.150842	0.16031	-0.367443	1.63953e-05	-0.0133725	0.997376	-0.0950008	0.683021	0.241088	0.0607221	0.624274	2.52017e-09	0.297886	0.0283309	PEX14	ENSG00000142655
0.11618	0.832191	0.182608	0.0695291	0.0466256	0.795479	0.251327	0.223541	0.0558019	0.553187	-0.219808	0.18678	0.0294494	0.936232	0.105254	0.437773	0.356005	0.0468513	-0.236872	0.00166664	-0.0820167	0.978007	1.00388	3.34365e-08	0.39312	0.000230993	1.45004	1.15917e-64	0.289903	0.0234609	CASZ1	ENSG00000130940
-0.858033	NA	0.152513	0.125914	0.193823	NA	-0.133895	NA	0.656471	NA	0.851331	0.548256	-1.02542	0.454761	0.976648	0.177026	2.48742	NA	0.484128	0.783565	0.928356	NA	1.90095	NA	0.130965	0.903284	-1.56664	NA	-0.218291	NA	C1orf127	ENSG00000175262
-0.17992	0.755848	-0.0423619	0.754856	-0.171475	0.236293	-0.21578	0.308165	0.0463472	0.538491	-0.652428	9.27597e-05	-0.647293	8.60133e-19	-0.33253	0.00273042	-0.270095	2.48572e-05	-0.304993	3.1336e-07	0.010489	0.997376	-0.0926594	0.703216	-0.168781	0.146591	-0.2577	0.000124109	-0.164616	0.122281	TARDBP	ENSG00000120948
0.262189	0.559936	-0.0123732	0.967342	-0.0566777	0.843705	-0.0233537	0.9572	-0.203515	0.283499	-0.207543	0.339838	-0.211192	0.31618	-0.172131	0.412449	-0.0285285	0.947853	-0.291709	0.111696	-0.103199	0.972994	-0.690657	0.00597159	-0.094395	0.662536	-1.4164	5.10132e-06	-0.591238	0.000935965	MASP2	ENSG00000009724
-0.0363427	0.952241	0.305777	0.000762244	0.177115	0.2479	0.380685	0.101531	0.285328	4.12585e-08	-1.6856	2.90488e-43	-1.42484	5.14313e-47	-0.290047	0.00946905	-0.775322	2.38278e-54	-0.901655	2.15644e-39	-0.180209	0.846465	-0.428935	0.0129821	0.309197	0.00566249	-1.12222	1.72e-58	0.243542	0.0596314	SRM	ENSG00000116649
-0.0427869	0.936004	0.0567209	0.638122	-0.0474428	0.71481	0.170574	0.380303	0.0411079	0.556151	-0.616154	1.18718e-07	-0.799438	1.72702e-26	-0.309905	0.000207722	-0.383007	4.74011e-14	-0.416957	2.5726e-13	-0.127645	0.914555	-0.363215	0.00545668	-0.0972302	0.311213	0.477245	4.01605e-14	-0.00314577	0.981441	EXOSC10	ENSG00000171824
0.102139	0.826342	0.0572936	0.606767	0.00244165	0.987731	0.183845	0.332011	0.0502513	0.319006	-0.277811	0.0297496	-0.636178	1.2191e-16	-0.0989703	0.307467	-0.323188	1.54269e-11	-0.337781	1.54218e-09	-0.00321549	0.998803	-0.23954	0.0711081	0.0346763	0.73512	-0.215883	0.00611389	0.140464	0.210697	MTOR	ENSG00000198793
-0.161246	0.858939	0.235059	0.579066	0.0359312	NA	-0.219441	NA	-0.0312743	0.938881	-0.552398	0.0435673	-0.0390075	0.90999	-0.379662	0.121032	0.0613674	0.906088	-0.173916	0.598304	-0.0418958	0.994348	-0.365852	0.348847	-0.300059	0.198487	-0.320549	0.347213	-0.283874	0.314638	ANGPTL7	ENSG00000171819
0.00336019	0.996761	-0.152856	0.352507	0.0516985	0.765089	0.153738	0.46107	0.225465	0.00517862	-0.783147	8.37841e-09	-1.13498	4.61966e-24	-0.182804	0.189557	-0.628205	8.58216e-21	-0.421658	2.05461e-06	-0.10721	0.955935	-0.190585	0.330496	0.091695	0.492022	-0.762604	4.1742e-15	-0.22627	0.079557	UBIAD1	ENSG00000120942
0.109863	0.890489	-0.0137316	0.975014	0.136211	NA	0.235932	NA	0.106089	0.260465	1.19347	1.8931e-12	0.652186	8.2923e-15	0.596969	0.00253149	1.54472	8.71342e-07	0.689218	1.6583e-18	0.387702	0.451983	0.927749	3.75532e-05	0.63245	0.00107888	1.37139	6.36797e-12	0.943525	8.93444e-22	FBXO2	ENSG00000116661
0.148802	0.826539	-0.0177382	0.938143	0.0384028	0.868342	0.541995	NA	-0.0773915	0.390014	0.138581	0.551383	-0.15588	0.195	-0.105588	0.544038	0.03841	0.758253	0.0502072	0.655603	0.141239	0.949043	0.223655	0.265908	0.126706	0.437517	1.56579	5.3258e-81	0.611397	8.64157e-08	FBXO44	ENSG00000132879
0.219644	0.676159	0.0260883	0.958436	0.0940814	0.783716	0.677931	NA	0.0453009	0.787384	0.0821437	0.744111	-0.666852	5.6563e-07	-0.0674882	0.825079	0.177391	0.146125	0.177162	0.123008	-0.0367421	0.994348	-0.197473	0.544539	0.177572	0.484405	0.315882	0.00462324	0.719611	1.44566e-09	FBXO6	ENSG00000116663
0.163852	0.750881	0.149584	0.283233	0.11383	0.506921	0.570933	0.0829949	0.210373	0.0221482	-0.487941	0.000343838	-0.977621	6.02119e-19	0.0233995	0.895392	-0.523333	3.9775e-13	-0.367939	4.6142e-05	-0.0112796	0.997376	-0.40526	0.0267193	0.250292	0.0353853	0.56285	3.16964e-11	0.412788	0.00172483	MAD2L2	ENSG00000116670
-0.499666	NA	0.333714	0.632309	0.346677	NA	1.31157	NA	0.228792	NA	0.35334	0.60175	0.174799	0.7086	0.89727	0.434378	2.50239	NA	0.735982	0.168317	0.760383	NA	-2.04321	0.0173882	1.24373	0.201897	0.857406	0.163235	0.241993	0.736547	DRAXIN	ENSG00000162490
-0.0289707	0.973101	0.402763	0.00181062	0.035348	0.872272	0.594585	0.0553301	0.0522325	0.721756	-0.286756	0.0943545	-0.699782	5.40976e-12	0.0539672	0.759657	-0.0223634	0.858143	-0.131877	0.278439	0.0752254	0.984148	-0.00621246	0.985529	0.277092	0.0413216	-0.928527	2.18536e-17	0.447419	8.33739e-05	AGTRAP	ENSG00000177674
0.780012	NA	-0.168514	0.862139	-0.0181763	NA	-1.20291	NA	-0.135965	NA	0.552575	0.397786	2.72071	0.062279	-0.466281	0.656612	1.12022	NA	-0.187822	0.887941	-0.0271694	NA	0.866252	NA	-1.4441	0.129267	1.80036	0.000176801	-0.349075	0.75568	C1orf167	ENSG00000215910
0.154074	0.789793	0.0960638	0.43875	0.108028	0.380495	0.257809	0.190048	0.0561252	0.459556	0.450684	0.00419836	0.2542	0.0023934	0.428506	6.86734e-07	1.2741	1.83158e-75	0.32946	5.74915e-09	-0.0735708	0.984148	0.273251	0.0880588	0.362614	7.96198e-06	0.811944	2.93682e-30	0.0915296	0.520452	MTHFR	ENSG00000177000
0.227909	0.622298	0.337421	0.00129075	0.0661474	0.640115	0.0122648	0.961003	-0.0215858	0.820689	-0.242766	0.155848	-0.192814	0.0235104	-0.194623	0.0573358	0.0798476	0.319524	-0.129731	0.0920605	-0.103985	0.958964	-0.0209437	0.942075	-0.0500672	0.69338	0.890476	4.42537e-39	-0.148269	0.169502	CLCN6	ENSG00000011021
0.521491	NA	0.280184	0.627855	0.159288	NA	0.0313783	NA	-0.226145	NA	0.374917	0.56596	-0.0564855	0.941274	0.216358	0.708979	0.172415	0.836951	0.0276871	0.967184	-0.126782	NA	-0.563419	0.48602	-0.14532	0.833359	-2.10463	0.000190988	-1.20872	0.00550666	NPPA	ENSG00000175206
0.0931648	0.869786	0.283187	0.00745268	0.225327	0.194446	0.491471	0.0570421	0.186248	0.00520977	-0.296035	0.0538405	-0.537956	3.25891e-10	0.390945	0.00197246	-0.262519	0.000270821	-0.324903	0.000298306	-0.0128999	0.997376	-0.303829	0.0483116	0.468573	0.000165387	0.119075	0.134311	0.0284761	0.873116	KIAA2013	ENSG00000116685
-0.188472	0.662207	0.140647	0.181335	0.100209	0.457524	0.329906	0.161054	-0.0709574	0.239633	0.0124204	0.961341	-0.4384	1.91217e-07	0.309579	0.00232254	-0.169242	0.0144006	-0.218615	0.00217341	0.123518	0.952524	-0.525531	6.10149e-05	0.371952	4.20808e-05	-0.123919	0.173624	-0.0732532	0.641683	PLOD1	ENSG00000083444
0.0767971	0.881413	0.142421	0.120742	0.111779	0.327357	0.244376	0.202723	0.175199	8.88193e-05	-0.546378	5.32369e-06	-0.834315	1.66355e-27	0.0437293	0.72449	-0.194275	8.49306e-05	-0.38523	1.45946e-10	-0.107743	0.948008	-0.267668	0.0505243	0.177346	0.0391179	0.0262199	0.7602	0.079008	0.539439	MFN2	ENSG00000116688
0.249065	0.65881	0.116818	0.502609	0.249363	0.181309	0.489774	0.0791806	0.079338	0.491012	-0.308113	0.125337	-0.939036	4.69798e-15	-0.141146	0.382637	-0.349556	0.000617893	-0.33895	0.000231421	0.0661504	0.989927	-0.486031	0.0378041	0.218415	0.120682	0.541912	1.8064e-09	0.117637	0.469715	MIIP	ENSG00000116691
-0.56588	NA	-0.57136	NA	0.556598	NA	0.525777	NA	1.0851	NA	-2.18073	0.00144628	0.515887	0.315287	1.92747	0.000244495	1.07719	0.430489	1.77227	0.254872	-0.491662	NA	-2.57556	NA	0.464242	0.595001	-0.237153	0.821812	1.52159	NA	TNFRSF8	ENSG00000120949
0.312543	0.770778	-1.17871	NA	-0.0985004	0.725499	0.476414	NA	0.251176	0.169179	0.447134	0.194404	-0.824017	8.86698e-12	-0.211431	0.323232	0.68029	0.8064	-0.0214063	0.948107	-0.128316	0.986679	-0.385106	0.749744	-0.102119	0.640857	-0.578559	2.79471e-16	-0.395601	0.0575618	TNFRSF1B	ENSG00000028137
0.0589773	0.903878	0.0533514	0.68383	0.0194567	0.874219	-0.0561206	0.782571	-0.0932016	0.0478892	0.0418168	0.816569	-0.197529	0.00578317	-0.163002	0.042389	-0.0837867	0.136799	-0.0834104	0.241807	0.0450425	0.990231	0.136972	0.341532	-0.0701036	0.402557	0.63011	1.67245e-29	0.33291	9.03977e-05	VPS13D	ENSG00000048707
-0.193491	0.861819	0.371199	0.00413037	0.365595	0.119479	0.48387	0.0507032	-0.0259411	0.760494	0.694291	0.00753442	0.0551776	0.718286	0.319063	0.104292	2.5843	1.09727e-19	0.131986	0.0479271	-0.641443	0.329881	-0.01491	0.94969	0.562194	0.000953257	0.159738	0.0683057	0.862203	1.77658e-20	DHRS3	ENSG00000162496
-0.109883	0.807031	-0.0427568	0.764522	0.0156987	0.903111	-0.0150274	0.9492	0.0692446	0.276598	-0.187355	0.210257	-0.0243671	0.831536	0.165307	0.0488035	0.0125726	0.913709	-0.0592474	0.462583	-0.00985225	0.997376	0.00813375	0.975787	0.0976622	0.245678	0.427869	1.09493e-09	0.12182	0.265469	PRDM2	ENSG00000116731
-0.207987	0.612624	0.0162408	0.965467	0.0960588	0.659345	0.184172	0.670054	0.103192	0.655669	-0.648086	5.47148e-06	1.25143	0.367042	-0.388952	0.0152109	-0.910023	1.32376e-23	-0.283427	0.123702	-0.0147964	0.997376	-0.577552	0.0103762	0.197156	0.277541	0.340706	0.00366255	0.528342	0.00114844	KAZN	ENSG00000189337
-0.0724421	0.910866	0.0106555	0.971739	0.0922113	0.581235	0.253242	0.254045	0.168866	0.0807131	-0.377959	0.0363417	-0.249223	0.154505	-0.0117928	0.947301	-0.412464	0.00208357	-0.270241	0.00785591	-0.201136	0.859856	-0.370106	0.011584	0.0152065	0.927524	0.485523	3.98555e-07	-0.430467	0.00188292	TMEM51	ENSG00000171729
-0.536215	0.430717	-0.147861	0.145095	0.000603815	0.998819	0.136639	NA	0.236176	NA	0.335111	0.259837	0.885778	6.74076e-06	0.4501	0.012475	-0.392695	0.103091	1.45282	0.000206514	0.138798	0.974601	-0.462193	0.204039	0.0971691	0.70754	0.215815	0.651393	0.297069	0.667183	FHAD1	ENSG00000142621
-0.0517582	0.925399	0.0921458	0.53831	0.183295	0.205956	0.422977	0.0588821	0.26356	5.31883e-07	-0.704087	1.33264e-09	-0.718975	5.22081e-16	0.0974443	0.455158	-0.292116	2.22702e-06	-0.237247	0.00126766	-0.317503	0.268244	-0.647921	1.0404e-05	0.277771	0.00533841	-0.193212	0.0177382	0.13736	0.335508	EFHD2	ENSG00000142634
0.739764	NA	-0.349328	NA	-0.416504	NA	0.203223	NA	0.0618671	NA	0.451809	0.548283	-0.0498441	0.978486	-0.588516	0.29679	0.628591	NA	1.09544	0.379036	0.189682	NA	-0.700735	0.561299	-0.937319	0.0773839	3.87668	1.32991e-08	-0.231278	NA	CTRC	ENSG00000162438
0.377472	NA	0.590085	NA	0.107242	NA	2.37616	NA	0.837951	NA	1.65715	0.0294537	1.66587	0.531902	0.742446	0.290523	2.85811	NA	0.771886	0.760659	0.396656	NA	-0.730875	NA	0.174537	0.850321	4.48502	7.62882e-11	1.4921	NA	CELA2A	ENSG00000142615
0.781499	NA	-0.221957	0.808685	0.282217	NA	0.634253	NA	-0.148605	NA	1.04537	0.0724018	0.11529	0.887787	0.302454	0.533024	1.03109	0.473223	0.860076	0.247572	-0.224787	NA	0.304782	0.785082	0.413985	0.35678	3.42288	6.68548e-14	1.21721	0.037712	CELA2B	ENSG00000215704
0.33621	0.574054	-0.0974686	0.641075	0.149908	0.406048	0.437015	0.137784	-0.0471809	0.843856	0.461458	0.0367895	-0.177775	0.1334	0.284535	0.0346125	0.196058	0.128549	0.33579	0.0174052	0.105845	0.98123	0.281872	0.153042	0.3152	0.014142	1.16721	3.61782e-27	0.614165	4.8406e-05	CASP9	ENSG00000132906
0.0483686	0.930716	0.00715044	0.970038	-0.0637269	0.604875	-0.0192071	0.936882	-0.0533215	0.520546	0.0567452	0.755555	-0.383262	1.4785e-05	-0.169108	0.0708547	0.001965	0.987366	-0.0632694	0.499641	0.0816972	0.974601	0.0994984	0.53141	-0.1206	0.172748	-1.29644	2.80335e-55	0.222675	0.0389076	DNAJC16	ENSG00000116138
-0.0804617	0.932278	-0.309806	0.0529267	-0.0581237	0.816451	0.153174	0.501299	0.139266	0.528578	-0.559401	0.0259605	0.146348	0.748641	-0.537955	0.000186466	-0.505893	8.61794e-12	-0.678616	0.000230545	0.0267494	0.996359	-0.257543	0.182836	-0.0288026	0.888831	-1.76819	1.2281e-102	0.104935	0.650079	AGMAT	ENSG00000116771
-0.0277895	0.961446	-0.0717373	0.528632	-0.141001	0.207536	-0.238106	0.225352	0.00517884	0.961649	-0.725638	5.19172e-11	-0.241854	0.0109219	-0.423656	2.33768e-07	-0.476077	7.47597e-19	-0.493465	1.91318e-13	-0.196097	0.705255	0.0297215	0.894496	-0.392077	2.48708e-07	-0.437795	5.76275e-09	0.0618793	0.620326	DDI2	ENSG00000197312
0.123312	0.85091	0.037013	0.810974	0.176075	0.191349	0.448198	0.0623748	0.123475	0.0476739	0.102403	0.642949	-0.549723	1.19273e-09	0.141195	0.252493	-0.0943229	0.231298	-0.115934	0.163538	-0.0906385	0.977529	-0.107425	0.558078	0.294456	0.00205502	0.810702	2.57658e-33	0.286744	0.0212815	PLEKHM2	ENSG00000116786
0.378589	0.720021	-0.122112	0.860502	0.183597	NA	0.202404	NA	-0.067404	NA	0.790629	0.0144362	0.716787	0.211567	-0.213598	0.558533	1.11353	0.356278	-0.242028	0.691427	-0.405366	0.865337	-0.045643	0.952943	-0.186405	0.578054	-0.816342	0.205903	-0.3524	0.494434	SLC25A34	ENSG00000162461
-0.123323	0.834733	0.0159074	0.967342	0.146765	0.334468	0.388436	0.134197	-0.117823	0.648846	1.12838	1.78027e-14	-0.361962	0.000307782	0.356932	0.00286174	2.46989	2.44338e-15	0.630081	1.70722e-05	-0.217283	0.816512	0.331432	0.0431486	0.0630939	0.644592	-0.095911	0.431452	-0.533527	0.00819435	FBLIM1	ENSG00000162458
0.171331	0.778901	-0.0791945	0.727406	0.171999	0.406048	0.371209	0.185051	0.203773	0.107506	-0.563416	0.00299799	-0.629828	3.34864e-06	0.157474	0.369174	-0.427333	4.0224e-07	-0.162683	0.29866	-0.0288344	0.994561	-0.064289	0.850646	0.21123	0.212413	0.171008	0.198806	0.36378	0.0347179	UQCRHL	ENSG00000233954
0.0533663	0.907544	0.0747911	0.499709	0.0433605	0.708843	0.0573439	0.765545	0.0248092	0.625342	-0.33242	0.00596138	-0.444226	3.44976e-11	-0.0636037	0.51345	-0.464744	7.12626e-21	-0.187853	0.000672246	-0.186752	0.737853	-0.299969	0.0187596	0.0149648	0.891846	0.738848	9.7357e-53	-0.239988	0.0126814	SPEN	ENSG00000065526
0.0310513	0.970675	0.182012	0.243263	0.193313	0.204871	0.485118	0.0645376	0.0991049	0.323818	-0.44454	0.00260759	-0.673575	3.64531e-09	0.153516	0.216592	-0.115357	0.237761	-0.301671	0.00086445	-0.152041	0.925783	-0.403714	0.0249198	0.190052	0.116569	0.821464	2.65445e-18	-0.142359	0.348684	ZBTB17	ENSG00000116809
0.189681	NA	-0.42493	NA	1.00772	NA	2.01695	NA	0.400659	NA	0.0304076	0.97194	1.24102	0.0603323	1.15966	0.612133	-1.29496	NA	0.90775	0.119746	-0.178568	NA	0.295236	NA	1.0948	NA	0.518547	0.749605	1.14252	0.0388221	CLCNKA	ENSG00000186510
0.6981	0.504384	0.377834	0.401816	-1.07179	NA	0.314945	NA	-0.870161	NA	-0.0957348	0.894271	-0.174597	0.844423	-0.798674	0.29358	1.8673	0.45932	0.428852	0.669588	0.284	0.952818	-0.600676	0.547545	-1.07513	0.184865	-0.0229778	0.969551	1.23483	0.0404829	CLCNKB	ENSG00000184908
0.190292	0.82342	0.24487	0.356334	0.29364	NA	0.765841	NA	-0.0363334	NA	-0.507316	0.0697096	-0.59224	0.00679805	-0.0434289	0.918343	0.0783953	0.845666	-0.283344	0.4015	0.225643	0.908849	-0.437263	0.117483	0.521454	0.0486185	0.114077	0.483604	1.15554	3.44931e-08	FAM131C	ENSG00000185519
-0.053656	0.910866	0.196194	0.49032	0.197192	0.0853194	0.432072	0.0550423	0.172708	1.07392e-06	-0.355321	0.00817152	-0.689881	2.96405e-16	0.229971	0.0195775	0.323401	1.898e-14	-0.235572	5.78262e-06	-0.804677	1.79e-06	-0.832687	4.85732e-12	0.0083533	0.94684	1.81109	4.4667e-183	-0.85746	3.83088e-18	EPHA2	ENSG00000142627
-0.316237	0.394631	-0.0718298	0.823043	0.320567	0.232765	0.628061	0.0346329	-0.0733301	0.673365	0.31873	0.0614681	0.151946	0.399112	0.376776	0.081008	1.00704	2.74071e-08	0.0584622	0.753299	-0.0861421	0.98192	-0.508415	0.0326143	0.274569	0.228775	0.362122	0.0746413	0.418166	0.0013292	ARHGEF19	ENSG00000142632
0.0136973	0.991005	0.10755	0.772751	0.141565	0.651297	0.702863	0.0743794	0.0680495	0.790081	-0.00502412	0.989131	-0.180714	0.385198	0.36702	0.126481	0.342028	0.0384844	0.0868413	0.725007	-0.135544	0.966679	-0.235609	0.517474	0.219321	0.357804	-1.05615	2.48931e-08	0.209133	0.292123	CPLANE2	ENSG00000132881
-0.0417096	0.939089	-0.109268	0.449749	0.0625454	0.645543	0.0709626	0.739897	0.0912059	0.227816	-0.23179	0.102835	-0.548405	2.24933e-11	-0.0943039	0.398988	-0.0751471	0.411582	-0.0875775	0.350014	-0.0654878	0.98192	-0.0436331	0.854447	0.0356086	0.76607	0.730002	2.34377e-21	-0.0497469	0.710031	FBXO42	ENSG00000037637
-0.166399	0.659883	0.22342	0.0107575	0.09618	0.409509	0.298789	0.163431	0.172541	0.00100196	-0.434213	0.000916965	-0.93919	1.09356e-28	0.0592866	0.5909	-0.179811	0.000770811	-0.0683539	0.455449	-0.0609483	0.985225	0.0337471	0.880291	0.184902	0.0285528	0.512576	3.82217e-15	0.242329	0.039232	SZRD1	ENSG00000055070
0.46898	0.457027	-0.0179168	0.976275	-0.164168	NA	-0.0228948	NA	-0.143405	0.670963	0.0853476	0.836377	-0.495773	0.0759389	-0.354989	0.242993	0.305334	0.6416	-0.102266	0.787195	-0.309984	0.852702	-0.742542	0.0344234	-0.508778	0.0715314	-0.536711	0.188594	-0.521332	0.0436629	SPATA21	ENSG00000187144
-0.0237262	0.976638	0.126173	0.34516	0.126179	0.395511	0.251002	0.256485	0.176285	0.0190655	-0.0274259	0.906514	-0.231788	0.00959166	0.291436	0.00769368	0.185195	0.0108249	-0.019938	0.880451	-0.0715744	0.983131	0.161188	0.349224	0.248098	0.0225007	0.0984609	0.338555	0.401747	6.36049e-05	NECAP2	ENSG00000157191
-0.107214	0.820117	0.273716	0.00876236	0.0373891	0.797474	-0.152028	0.539957	-0.0159349	0.881287	-0.242638	0.0883412	-0.612861	5.4188e-13	0.0816226	0.521223	0.0638385	0.511546	-0.295217	9.0927e-06	0.019208	0.996359	-0.13376	0.404784	0.127667	0.198029	0.418055	1.79598e-08	-0.293082	0.0044711	NBPF1	ENSG00000219481
0.00331177	0.996761	0.172892	0.284116	0.10612	0.500859	0.421422	0.0838687	-0.157682	0.275489	0.00261942	0.990894	-0.29849	0.000465191	0.198971	0.109348	-0.1846	0.0353948	0.290034	0.0152036	0.00344805	0.998921	0.05068	0.859712	0.126385	0.317698	0.2024	0.0743023	0.271674	0.0618406	CROCC	ENSG00000058453
-0.0286558	0.980168	0.0193849	NA	-0.519194	NA	0.387614	NA	-0.134181	0.660929	0.0438605	0.903214	-0.114504	0.367085	-1.00403	0.0454135	1.25279	0.395222	-0.0618009	0.866952	-0.0675295	0.991534	-0.664361	0.572471	-1.14226	0.0248109	0.193377	0.893344	0.880042	2.93145e-05	MFAP2	ENSG00000117122
0.0187289	0.979529	0.254248	0.0363396	0.0951841	0.550115	0.530364	0.0430273	0.0567078	0.569704	0.635049	2.44512e-07	-0.315814	0.000692794	0.179712	0.14132	-0.0308729	0.804182	-0.0903556	0.392688	-0.0513324	0.989865	-0.043166	0.877327	0.303139	0.00529424	-0.368444	2.04933e-06	0.236809	0.0721208	ATP13A2	ENSG00000159363
0.17864	0.659306	0.29372	0.00625859	0.0842337	0.524551	0.13819	0.539817	0.227577	0.000116566	-0.833704	4.54736e-12	-0.955435	2.86938e-30	-0.149471	0.147637	-0.425511	5.45486e-15	-0.516186	2.27465e-12	-0.142834	0.889643	-0.332159	0.0145172	0.0677087	0.524644	-0.099999	0.20495	0.361403	0.000150008	SDHB	ENSG00000117118
0.152152	0.859933	-0.110233	0.385954	-0.0100725	NA	0.331251	0.214127	-0.0822754	0.0909229	-0.0400589	0.908177	0.76037	5.01199e-06	0.601493	0.0248892	1.24858	0.692967	0.526338	1.19592e-17	0.18272	0.93464	-0.790508	0.000418342	0.576368	0.0252519	-0.322521	0.00573054	1.33667	3.18472e-40	PADI2	ENSG00000117115
-1.88947	0.51873	-0.0923002	0.876081	0.0680801	NA	-0.940159	0.318776	-1.99085	NA	-1.36965	0.471212	0.478729	0.723488	0.583231	0.286038	-0.529849	0.295388	-1.67649	NA	-2.23338	0.32805	-0.0116635	0.98923	0.420582	0.34165	-0.0166508	0.969443	-0.926406	NA	RCC2	ENSG00000179051
-0.0971077	0.902709	0.0666874	0.533242	0.11666	0.376228	0.425757	0.0569676	-0.375476	0.128479	-0.0529339	0.858035	-0.704553	0.00666136	-0.231621	0.0288277	-0.249906	0.00136726	0.187892	0.462655	0.348878	0.436473	0.506139	0.000646522	0.0662192	0.570516	1.57724	4.54808e-68	0.884918	3.63454e-06	ARHGEF10L	ENSG00000074964
0.100989	0.870772	0.0243356	0.943798	0.0941687	0.670731	0.508028	0.0484433	0.00976346	0.954299	0.314063	0.0536057	-0.787848	2.63359e-13	0.300076	0.0586469	0.320792	2.92425e-05	0.0742259	0.580174	0.410335	0.154369	0.215419	0.218698	0.448571	0.000829846	-0.778094	1.05464e-10	0.700224	1.45707e-09	ALDH4A1	ENSG00000159423
0.256094	0.600194	-0.0836441	0.762924	0.221959	0.108019	0.216398	0.251601	0.235205	1.53584e-08	-0.020042	0.941167	0.184048	0.0970098	0.421544	1.80916e-05	-0.146789	0.0519846	0.06258	0.434912	-0.102695	0.966537	0.185058	0.222588	0.436202	5.69405e-06	0.754638	2.0226e-27	-0.316766	0.00139632	IFFO2	ENSG00000169991
0.160623	0.674417	0.188737	0.0112488	0.0909079	0.390074	0.168037	0.345655	0.00647507	0.920973	-0.163023	0.275453	-0.517922	4.5332e-12	-0.124912	0.153404	-0.24317	1.91349e-09	-0.300434	2.67474e-08	-0.159049	0.854902	-0.24087	0.0784254	-0.0120871	0.91291	1.02989	2.82993e-82	-0.151812	0.135374	UBR4	ENSG00000127481
0.00323615	0.996649	0.0613818	0.564796	0.0397255	0.752472	0.122187	0.526758	-0.0196792	0.773649	-0.477659	1.52891e-05	-0.477122	1.44005e-11	-0.0812274	0.404254	-0.207279	1.88774e-05	-0.487111	8.71856e-20	-0.0924062	0.952524	-0.675231	5.61496e-11	0.0580571	0.559419	-0.251576	0.000156453	-0.218513	0.0148491	EMC1	ENSG00000127463
-0.119964	0.817425	0.261538	0.00604386	0.0575764	0.706097	0.16434	0.408389	0.248118	4.26064e-05	-1.47899	2.50378e-27	-1.46264	3.96239e-59	-0.302422	0.00268837	-0.650024	2.41126e-36	-1.01719	1.27442e-35	-0.196367	0.835445	-0.73604	5.83475e-09	0.0766578	0.514709	-1.31601	2.28029e-68	-0.311354	0.0044133	MRTO4	ENSG00000053372
0.0393162	0.986291	-0.0696743	0.687166	-0.110104	NA	0.503483	0.0605958	-0.191296	NA	0.0931679	0.883828	-0.0668724	0.880227	-0.244763	0.501949	-0.41475	0.00775733	-0.456512	0.295784	0.656675	0.464866	0.281148	0.691775	0.162927	0.643175	-0.21023	0.400875	0.0941769	0.843622	AKR7A3	ENSG00000162482
0.0673035	0.922273	0.0630498	0.718583	0.0186679	0.926708	0.53053	0.0430273	0.0928051	0.395615	-0.333316	0.0528507	-0.754634	3.93562e-15	-0.0468398	0.768405	-0.215872	0.00254241	-0.00242481	0.98958	0.110353	0.958608	-0.0407073	0.888696	0.146449	0.203782	-0.521462	1.29148e-07	0.461698	2.05638e-05	AKR7A2	ENSG00000053371
-0.0878865	0.90351	-0.0873229	0.662438	0.140533	0.455399	0.315536	0.248399	0.0367146	0.765605	-0.187619	0.427721	-0.351165	0.00031636	0.107519	0.547874	0.316602	4.87503e-06	-0.0453423	0.72676	-0.140269	0.952524	-0.16295	0.489484	0.165986	0.257191	-0.83031	4.17755e-10	-0.323215	0.0098452	SLC66A1	ENSG00000040487
-0.0701414	0.877387	0.221074	0.0220501	0.170365	0.142535	0.304487	0.134436	0.165853	6.87197e-05	-0.209435	0.138124	-0.380875	2.62713e-06	0.340544	0.000175186	0.00179479	0.985034	-0.0386279	0.678499	-0.09321	0.956802	0.0487818	0.806607	0.329891	0.000100002	0.165947	0.0148593	0.19387	0.103878	CAPZB	ENSG00000077549
-0.311749	0.581791	0.0408454	0.845092	-0.181736	0.335525	-0.531521	0.050751	-0.0456053	0.777607	-0.935783	1.4547e-05	-0.42895	0.00422997	-0.320908	0.0245433	-0.149472	0.182293	-0.106217	0.465557	-0.208162	0.925565	-0.185935	0.488191	-0.177446	0.218463	0.624216	1.9943e-08	-0.121354	0.482664	MICOS10	ENSG00000173436
-0.0549799	0.939996	-0.05077	0.856157	0.109233	0.497475	0.557376	0.059598	0.179615	0.0105822	-0.37672	0.0454678	-0.428321	7.14551e-05	0.147866	0.233265	-0.43708	1.10101e-09	0.0294982	0.847853	0.00676105	0.997792	0.415365	0.0050279	0.240591	0.0288226	0.634302	1.04062e-19	0.353871	0.0028196	NBL1	ENSG00000158747
-0.47732	NA	-0.808878	NA	-1.01885	NA	-1.68553	NA	-0.395437	NA	-0.110773	NA	3.2254	0.0110689	-0.284729	0.78041	2.88444	NA	0.513182	0.753139	-0.104292	NA	0.580754	NA	-1.9485	0.0567512	-1.77407	NA	-0.213585	NA	MICOS10-NBL1	ENSG00000270136
-0.240663	0.756364	-0.27715	0.253595	-0.0271769	NA	0.930956	NA	-0.256944	NA	-0.91425	0.000258164	-0.389778	0.392001	-0.638211	0.0632306	0.663247	0.4902	0.140912	0.89359	0.383075	0.487376	-0.31702	0.652567	-0.233277	0.493766	0.853346	4.38553e-08	0.894777	0.140633	HTR6	ENSG00000158748
-0.0822941	0.90302	-0.0340482	0.866327	-0.0326766	0.856064	0.306945	0.176301	0.126267	0.481822	-0.113555	0.590795	-0.225676	0.103875	0.0671673	0.626021	0.178506	0.0991638	0.00502601	0.984908	0.0847993	0.980546	0.443676	0.0210297	0.143616	0.218858	-0.213394	0.039784	0.61396	7.06181e-05	TMCO4	ENSG00000162542
-0.00321511	0.996695	0.267461	0.00738274	-0.144691	0.272444	-0.313615	0.159724	-0.00618627	0.958913	-0.62644	5.61967e-08	-0.579477	1.477e-09	-0.523576	1.40913e-07	-0.497823	6.6569e-10	-0.295172	0.00010165	-0.153164	0.875569	-0.423944	0.00421277	-0.344356	0.000331973	1.65047	7.5705e-154	-0.149941	0.27306	OTUD3	ENSG00000169914
0.260768	NA	-0.614454	NA	0.547981	NA	3.00087	NA	0.0640273	NA	-2.22759	NA	-1.81093	NA	0.646259	0.228017	0.376608	NA	0.961584	0.744974	0.655795	NA	-0.63248	NA	0.253559	0.708777	0.925325	0.35498	-0.0348297	NA	PLA2G2E	ENSG00000188784
-0.525934	NA	-0.509371	NA	0.1965	NA	0.381269	NA	-2.69429	NA	1.33886	0.174694	4.33088	0.0313896	1.60111	0.000455841	4.44077	0.0216889	-2.68407	NA	0.966463	NA	-1.05209	NA	1.18664	0.015966	-0.107881	0.86601	-0.422736	NA	PLA2G2F	ENSG00000158786
-0.300222	NA	-0.381308	0.0150676	-0.00943847	0.951764	0.0604868	0.798044	0.0582868	0.85979	0.10783	0.908195	1.0995	5.53285e-10	0.292036	0.000817004	-0.0332388	0.806444	0.539763	0.00196984	-0.0385737	NA	1.06032	5.13747e-17	-0.0373392	0.744283	1.44631	1.2542e-109	0.119771	0.651951	CAMK2N1	ENSG00000162545
-0.0750992	0.902521	0.141868	0.329599	0.0802074	0.669107	0.402521	0.103352	0.114887	0.241622	-0.141529	0.450019	-0.524802	6.36964e-08	0.200716	0.140962	0.114673	0.180117	-0.0449566	0.761991	-0.0136096	0.997376	-0.121616	0.537943	0.177074	0.213203	0.00984891	0.934195	0.0187177	0.916099	MUL1	ENSG00000090432
0.0632302	0.953938	-0.312093	0.670167	-2.17918	NA	-1.68553	NA	0.07738	NA	0.196089	0.509531	-0.422966	NA	-0.343682	NA	0.628591	NA	0.441097	0.163271	0.211361	0.913134	0.0311539	0.951257	-0.871587	NA	3.38054	NA	0.783832	0.00292345	FAM43B	ENSG00000183114
-1.34076	NA	0.47208	NA	0.137587	NA	0.796609	0.0556358	-0.229826	NA	1.47734	0.130508	1.64861	0.0118333	0.795234	0.000400222	3.08295	NA	1.27636	0.048958	-0.241276	NA	1.01415	1.30553e-11	0.78492	0.000508448	2.00007	1.58567e-38	1.22224	0.0458866	CDA	ENSG00000158825
0.195274	0.77587	-0.0384793	0.873759	0.163962	0.390608	0.38788	0.247597	0.148808	0.374692	0.729909	4.90628e-05	-0.235425	0.0349103	0.447224	0.000656789	0.485547	7.74181e-07	0.533176	4.19826e-06	0.122079	0.967454	0.55552	0.00103445	0.458827	0.000478817	0.688612	1.5342e-12	1.35078	2.0481e-21	PINK1	ENSG00000158828
0.0190351	0.979421	0.10907	0.264831	0.114701	0.393091	0.285416	0.17221	0.130517	0.0173472	-0.243501	0.0742759	-0.62582	1.11894e-15	0.237178	0.0238084	-0.0848276	0.0948367	-0.151526	0.0369068	0.000272947	0.999779	-0.0890993	0.65715	0.321813	0.000532659	-0.0232046	0.780277	0.411892	3.22085e-05	DDOST	ENSG00000244038
0.115196	0.919234	-0.262997	0.195217	0.119436	NA	-1.3089	NA	-0.173691	0.425053	0.0932262	0.813106	-0.34879	0.00480353	0.994429	1.37119e-08	1.62076	1.26078e-07	0.293218	0.0891103	0.158876	0.967194	0.266743	0.420641	0.520566	0.0100822	0.99829	4.51621e-08	0.733846	2.41155e-05	KIF17	ENSG00000117245
0.399239	0.358991	0.493319	0.0138485	-0.145171	NA	-0.0556431	NA	0.128922	0.1123	0.156356	0.559655	-0.603091	5.46086e-08	-0.197153	0.483713	2.0458	2.88583e-21	-0.0944081	0.369604	-0.387496	0.430156	-0.479737	0.0103363	-0.87433	0.000322725	0.0263901	0.873762	-1.09994	2.94348e-22	SH2D5	ENSG00000189410
0.0723714	0.858875	0.00441414	0.976898	-0.116978	0.256394	-0.0669884	0.733418	0.0108485	0.876935	-0.508829	5.01783e-07	-0.592263	1.63749e-25	-0.250097	0.00129934	-0.287743	4.19927e-11	-0.251029	4.6084e-07	0.0780109	0.965568	0.446532	3.00526e-05	-0.169236	0.030743	0.74974	1.00582e-48	0.20542	0.0198541	HP1BP3	ENSG00000127483
0.0727759	0.863493	0.0849641	0.370291	0.0217894	0.850804	0.00911993	0.9659	0.0056972	0.940017	0.13157	0.337043	-0.369783	1.33499e-09	-0.0917846	0.289247	0.131354	0.0141295	-0.139417	0.00855259	-0.0679501	0.975646	0.208052	0.0774888	-0.0510523	0.547446	-0.368262	3.3467e-10	0.10941	0.32743	EIF4G3	ENSG00000075151
-0.029604	0.970121	0.0357688	0.817839	0.0958558	0.453346	0.38261	0.0911976	0.0299857	0.666295	0.163128	0.33063	-0.267407	0.00199727	0.254169	0.00520369	-0.149854	0.030828	0.110281	0.111041	-0.327761	0.34232	0.254979	0.108475	0.233768	0.00645276	-0.0104316	0.923341	0.426941	0.000151783	ECE1	ENSG00000117298
-0.0234245	0.975843	0.190822	0.184332	0.0653221	0.801508	0.192788	0.525547	-0.0897426	0.503398	-0.267935	0.0900092	-0.47735	9.07467e-05	0.12145	0.56249	-0.340693	1.29966e-05	-0.0865066	0.555602	0.00246489	0.998964	-0.182934	0.368431	0.368817	0.0284389	-0.253391	0.0366628	0.525125	2.38615e-05	NBPF3	ENSG00000142794
-0.0734648	0.948411	0.143506	0.630542	0.0705746	NA	2.6923	NA	0.470323	NA	-1.44814	2.26287e-06	1.22249	0.271605	0.566106	0.555946	3.11041	NA	0.671044	0.477982	0.160472	0.966679	-0.18888	0.87496	0.441227	0.647492	3.05227	NA	0.33893	0.771246	ALPL	ENSG00000162551
0.0668958	0.945975	-0.124621	0.243123	0.243817	0.197588	0.582928	0.0337131	0.0983469	0.574273	0.147189	0.629522	0.165768	0.604347	0.26004	0.0892179	0.0834725	0.667704	0.142773	0.386916	0.181087	0.943813	0.838108	1.01575e-07	0.327443	0.0191598	1.16589	5.48124e-36	0.423693	0.00539449	RAP1GAP	ENSG00000076864
0.0796761	0.853903	0.0190327	0.895378	-0.103465	0.371033	-0.271811	0.198794	-0.0377451	0.594974	-0.128836	0.369446	-0.314159	9.0265e-06	-0.350083	3.77441e-05	-0.23668	1.31912e-05	-0.134554	0.0214732	-0.00428231	0.998015	0.163694	0.318378	-0.231785	0.00274603	0.0461806	0.593053	0.0539449	0.726138	USP48	ENSG00000090686
0.289916	NA	0.346374	NA	-0.15087	NA	0.217389	NA	-0.165667	NA	0.897919	0.14332	-0.165114	0.845675	-0.519254	0.394391	-0.840675	0.515062	0.336489	0.414486	0.240839	NA	0.100809	0.871976	-0.527716	0.385519	0.166721	0.891739	-0.222633	0.640863	LDLRAD2	ENSG00000187942
0.320894	0.555587	0.248996	0.0354315	0.0834385	0.598855	0.483003	0.0444559	-0.140852	0.0018201	0.509048	0.00674663	0.0376394	0.715587	0.162354	0.189402	-0.44661	1.64522e-11	0.159227	0.00741536	0.0769765	0.98712	0.263681	0.0979522	0.16727	0.161312	1.43419	9.82552e-98	-0.11696	0.446428	HSPG2	ENSG00000142798
0.275331	NA	0.333163	NA	-1.02777	NA	-0.717485	NA	1.20335	NA	1.61063	NA	0.820934	0.77208	1.6548	0.0265512	0.628591	NA	2.42477	0.295259	-0.213399	NA	-1.63353	NA	0.802061	0.416318	0.783485	0.608223	-1.84827	NA	CELA3B	ENSG00000219073
1.28993	NA	1.73173	NA	0.484204	NA	3.70522	NA	1.15821	NA	1.44006	NA	3.46275	0.027068	1.49244	0.100482	2.11039	NA	1.74996	0.266298	2.61033	NA	0.871465	NA	0.792153	NA	-1.18722	0.630152	-3.17177	NA	CELA3A	ENSG00000142789
-0.0684358	0.885313	-0.0360501	0.789446	-0.1037	0.336125	-0.161455	0.39475	0.108497	0.0123976	-0.145736	0.333039	-0.118493	0.177897	-0.209456	0.015408	0.150683	0.00108913	-0.0444583	0.573633	-0.122081	0.938369	0.214092	0.132118	-0.148895	0.0698039	0.240593	0.000764909	0.0749417	0.570885	CDC42	ENSG00000070831
0.07564	0.917037	-0.108784	0.717173	0.0594168	0.819429	0.0708476	0.851639	-0.092465	0.613783	0.0360517	0.910042	0.190594	0.374962	-0.0181521	0.939858	0.733861	0.016775	-0.318023	0.0287961	-0.423936	0.32805	0.12179	0.680319	-0.125281	0.542884	0.574359	0.00072883	-0.768751	2.24614e-06	WNT4	ENSG00000162552
-0.00768301	0.992623	0.0917089	0.438667	0.00439894	0.981031	0.12593	0.511296	-0.00991983	0.921942	-0.320219	0.0276722	-0.738604	3.42488e-18	-0.0355902	0.766567	-0.130288	0.0332068	-0.325241	1.3778e-07	0.0163259	0.997376	-0.142843	0.38734	0.08543	0.394341	0.237832	0.00158719	0.032932	0.829693	ZBTB40	ENSG00000184677
-0.353285	0.591417	-0.00877467	0.974837	0.00239499	0.990598	0.0345091	0.941744	0.129922	0.064496	0.151805	0.61009	0.926129	9.25676e-19	0.450977	6.56249e-07	-0.393785	1.01439e-08	0.504855	1.97811e-18	0.0947727	0.985225	-0.638886	1.95292e-06	0.414115	5.46804e-06	0.541023	5.86732e-10	-0.221545	0.0969176	EPHB2	ENSG00000133216
-0.186318	NA	0.0681411	NA	0.574002	NA	-0.688625	NA	0.349811	NA	0.938083	0.359724	0.847199	0.16018	1.97623	0.000890278	0.778935	0.444079	3.53101	0.00134106	0.0971437	NA	-1.373	NA	1.32586	0.0590325	-1.34478	0.237591	1.55878	NA	TEX46	ENSG00000227868
0.109441	0.797632	0.244902	0.00113212	0.0336099	0.773074	0.0627889	0.746395	0.0926089	0.0684848	-0.699873	4.47683e-11	-0.792959	7.52105e-24	-0.117096	0.159809	-0.571326	1.53175e-37	-0.506993	5.21026e-19	-0.088321	0.954147	-0.315878	0.00549198	0.0818217	0.329506	0.952002	2.52281e-61	0.261797	0.00285106	KDM1A	ENSG00000004487
-0.0291505	0.964336	0.128041	0.322644	0.0968905	0.360142	0.0580405	0.774216	0.0860067	0.125014	0.0978863	0.59948	-0.148096	0.0656555	0.15331	0.0687579	-0.0274046	0.740516	-0.0182068	0.865983	-0.362837	0.126917	-0.128968	0.456411	0.0387045	0.717895	0.278999	3.11733e-05	-0.159658	0.119158	LUZP1	ENSG00000169641
-0.396695	0.524313	-0.68142	0.006667	0.459156	NA	0.559443	0.119885	0.333012	0.0687298	0.82956	3.58809e-05	0.0189993	0.914063	0.993404	1.08002e-05	3.32746	0.00764702	0.634327	7.42139e-06	-0.544529	0.223395	0.287343	0.0411047	0.453459	0.0618803	-0.977902	5.82353e-20	-0.63095	0.00215752	HTR1D	ENSG00000179546
0.0788375	0.882069	-0.0729851	0.5611	0.0629411	0.539774	0.172203	0.325715	0.191859	8.62441e-05	-0.776193	4.89181e-11	-1.12114	4.96467e-42	-0.157698	0.0792016	-0.373924	3.69563e-15	-0.719523	1.43126e-25	-0.0491372	0.990231	0.03836	0.86799	0.156589	0.030849	0.581714	2.81388e-20	0.527084	7.02379e-06	RPL11	ENSG00000142676
-0.0907105	0.842223	0.185689	0.0239719	1.59041e-06	0.999982	0.098139	0.634763	0.166285	0.000963558	-0.715205	4.82411e-09	-0.684567	1.99475e-17	0.0704777	0.511597	-0.320613	0.000553258	-0.45963	2.25459e-14	-0.343722	0.173642	-0.223385	0.141937	0.0952089	0.331211	2.05924	2.4076e-259	-0.0922742	0.498587	ELOA	ENSG00000011007
0.186147	0.683492	-0.026659	0.872698	0.0622228	0.662377	0.117128	0.562396	0.170373	0.059296	-0.163892	0.325944	0.0426663	0.766102	0.0884261	0.456001	-0.24516	0.000290949	-0.263247	0.00575978	-0.0322738	0.994348	-0.24377	0.195666	0.0694211	0.539913	1.10406	1.27917e-52	-0.0158319	0.924838	PITHD1	ENSG00000057757
-0.0475239	0.939032	0.227672	0.0220483	0.180301	0.243619	0.471852	0.0549412	0.20371	0.00347885	-0.0753569	0.715316	-0.508821	1.28181e-09	0.270633	0.0163569	0.0550635	0.530093	-0.106492	0.265609	-0.149406	0.924351	-0.0129307	0.967491	0.209405	0.0372432	0.620122	5.73914e-13	0.167095	0.245496	LYPLA2	ENSG00000011009
-0.307981	0.413812	0.317176	0.00759897	0.161608	0.194527	0.466342	0.0444559	0.0706473	0.330432	0.0342692	0.899444	-0.0586465	0.63827	0.116806	0.266934	0.33262	1.11352e-10	0.124382	0.104896	-0.0684201	0.98712	-0.275155	0.0698914	0.050773	0.64764	-0.23668	0.00486868	0.00279354	0.986386	GALE	ENSG00000117308
0.32513	0.53463	0.0651512	0.7466	0.0314837	0.853336	0.420859	0.0920065	0.0496039	0.762897	0.57017	0.00235782	-0.44746	5.33843e-05	0.183141	0.109938	0.313383	1.50259e-05	0.489806	1.39754e-07	0.0652965	0.991167	0.605611	0.000782208	0.109772	0.3305	-0.699432	4.31573e-13	0.945763	2.26826e-18	HMGCL	ENSG00000117305
0.147989	0.836492	0.0255097	0.920528	-0.0297264	0.825675	0.147569	0.46748	-0.0349628	0.882125	0.482109	0.00905526	-0.0446836	0.787706	0.269413	0.000922074	0.326811	0.000226618	0.458604	0.000198502	0.0306527	0.994561	0.6674	1.31675e-06	0.0353857	0.730423	-0.661396	1.40681e-11	0.954974	6.25544e-15	FUCA1	ENSG00000179163
0.880399	NA	-0.299474	NA	0.118992	NA	-1.15736	NA	0.312854	NA	3.0054	4.2855e-07	2.85494	1.194e-05	1.43602	0.000304385	2.36586	0.0367467	1.20376	0.0925068	1.05078	NA	0.0669534	NA	0.236409	0.72733	-2.61507	2.20545e-12	-0.148189	0.901028	CNR2	ENSG00000188822
-0.0662627	0.906327	-0.277735	0.00389836	-0.205186	0.175847	-0.316589	0.131382	0.0823489	0.329206	-0.10325	0.611003	-0.237114	0.00987816	-0.347981	0.00217193	-0.106968	0.182659	0.0174467	0.90154	-0.0831775	0.981227	0.263877	0.209668	-0.230183	0.0427365	0.794819	7.49892e-34	0.192277	0.112233	PNRC2	ENSG00000189266
-0.111857	0.865567	-0.185688	0.0296993	-0.271441	0.0391115	-0.296438	0.15514	-0.00679189	0.93383	-0.666223	5.31449e-05	-0.516974	1.54261e-10	-0.588117	2.27477e-10	-0.352639	9.46279e-15	-0.266836	2.37999e-06	-0.0717532	0.98712	-0.0626196	0.802049	-0.487267	4.8032e-08	0.662783	1.0559e-25	-0.0507891	0.735801	SRSF10	ENSG00000188529
0.188483	0.889342	-0.22771	0.251559	0.155787	NA	0.478218	0.0482656	-0.376938	NA	1.13263	0.000105932	2.45589	2.47479e-62	0.548631	0.179424	3.71967	0.122964	0.866024	0.255485	-0.461046	0.809661	0.311632	0.0505787	0.451437	0.276904	0.730223	0.0933668	0.708357	0.379351	MYOM3	ENSG00000142661
-0.0644894	0.952241	0.323798	0.483661	0.271812	0.220319	0.458613	0.0563984	-0.345518	NA	-0.0222597	0.954314	0.0267157	0.924991	0.565932	0.000235282	0.245885	0.484657	0.0177252	0.97957	0.0923067	0.987055	0.0369729	0.931029	0.309096	0.0617326	1.31915	1.33914e-50	1.03549	0.0010977	IL22RA1	ENSG00000142677
-0.334932	0.592761	-0.0787704	0.709315	0.180502	0.227435	0.214957	0.534261	-0.393436	NA	-0.0847362	0.785866	-0.0310048	0.920504	0.288492	0.00548582	0.0895935	0.533624	0.289487	0.493821	-0.352017	0.640807	0.0543071	0.874177	0.273631	0.00745381	1.71319	1.7171e-99	1.20631	5.50466e-06	IFNLR1	ENSG00000185436
-0.0972701	0.906919	-0.0892887	0.905486	0.0208842	0.895645	0.305469	0.273672	0.0589194	0.754342	0.0128623	0.971913	0.590517	0.350618	0.541725	4.55037e-11	-0.051748	0.965298	0.368437	0.000730132	-0.813143	0.00779735	0.353028	0.180236	0.216186	0.0187715	0.275447	0.0588741	0.204	0.24862	GRHL3	ENSG00000158055
0.312929	0.593858	-0.0779154	0.644401	0.0695818	0.646914	0.142786	0.606295	-0.0501924	0.796674	0.459994	0.0225052	0.247111	0.0494986	0.402001	5.94415e-05	0.0364927	0.788229	0.322823	0.00597042	0.16277	0.947228	-0.0304062	0.921504	0.20481	0.0579886	-0.426072	0.000730747	0.761446	1.07599e-10	STPG1	ENSG00000001460
0.175249	0.797632	0.0971668	0.348236	0.0280223	0.838289	0.182846	0.330677	-0.0661917	0.669357	0.29637	0.15797	-0.112379	0.273454	0.168855	0.0577314	0.336415	1.95644e-09	0.459117	8.80042e-07	0.214322	0.861654	0.790364	4.32928e-11	0.146935	0.0865807	-1.01648	5.60589e-41	1.12366	7.51235e-29	NIPAL3	ENSG00000001461
-0.0730655	0.894556	-0.00265905	0.989325	-0.186592	0.212365	-0.100511	0.656235	0.0674244	0.685069	0.377331	0.00536714	-0.0752669	0.524697	-0.0110978	0.948863	0.0842246	0.56559	0.422153	2.69109e-05	0.271471	0.632213	0.48564	0.000453116	0.0657555	0.652323	0.147216	0.239695	1.13272	2.22192e-27	RCAN3	ENSG00000117602
-0.197975	NA	-0.0127908	0.964152	-0.097798	NA	0.165191	0.591605	0.493917	NA	0.689566	0.621891	3.31269	0.0388593	0.576106	0.00952142	0.586776	NA	2.22205	0.000979658	-0.176913	NA	1.28077	1.26854e-07	0.196634	0.442755	1.16608	1.52703e-08	1.66249	0.0236701	NCMAP	ENSG00000184454
0.133194	0.717617	0.168098	0.0790594	0.00892733	0.94501	-0.0589685	0.759281	0.0998267	0.0198441	-0.764463	1.44657e-13	-0.649004	2.53879e-22	-0.268099	0.000304385	-0.32398	3.67471e-11	-0.313129	3.8629e-10	-0.167252	0.777268	-0.186178	0.120174	-0.0410149	0.645624	0.519883	3.56445e-25	0.259559	0.0104982	SRRM1	ENSG00000133226
0.0131448	0.987046	-0.574488	0.0182802	-0.315261	0.0547388	-0.311695	0.18283	0.0433836	0.579666	0.304965	0.0499763	-0.0295592	0.842285	-0.488423	0.000126497	-0.269103	2.23954e-07	0.395296	4.332e-08	0.199889	0.909256	0.65466	0.000743307	-0.450247	8.95103e-05	0.141786	0.17142	0.895285	8.93168e-16	CLIC4	ENSG00000169504
0.0371179	0.962142	-0.122106	0.467726	0.392001	NA	2.67199	NA	0.477717	NA	-0.837615	8.7165e-09	-0.442503	8.12535e-05	1.65903	0.0507665	3.13147	NA	-0.0265638	0.99053	0.0483986	0.991534	-0.280589	0.243777	1.05613	0.353587	-1.28049	0.0117811	0.286608	NA	RUNX3	ENSG00000020633
0.129358	0.786946	-0.361825	0.005441	-0.0195053	0.920941	-0.0777766	0.74662	-0.0204896	0.911645	-0.16178	0.331671	-0.629057	5.76671e-14	-0.129195	0.337588	-0.183797	0.0150212	-0.0154297	0.943176	-0.0567116	0.989664	0.486558	0.000277544	-0.139732	0.241395	0.578433	1.70254e-11	0.682041	2.52074e-09	SYF2	ENSG00000117614
0.0678896	0.895446	-0.250801	0.010582	0.0328857	0.831126	-0.103418	0.599602	-0.180915	0.0110132	0.165763	0.298722	0.0846909	0.366924	-0.00381408	0.981263	0.318278	9.96864e-05	-0.0196184	0.876662	-0.14266	0.915262	0.398612	0.00412797	0.0350416	0.783823	0.792407	2.61957e-31	0.161686	0.146502	RSRP1	ENSG00000117616
-0.0162732	0.989903	0.443851	0.198009	0.104241	NA	-0.969032	NA	-0.152704	NA	0.373877	0.109381	0.36137	0.205535	0.139175	0.621008	0.452284	0.26749	0.327408	0.243219	-0.0690334	0.991167	-0.16032	NA	0.0517907	0.865229	-0.830703	0.011865	0.301782	0.257253	RHD	ENSG00000187010
-0.0479036	0.932006	-0.0239043	0.910284	-0.128775	0.325177	-0.123383	0.572074	0.0596985	0.588748	-0.0289054	0.89719	-0.0263314	0.838458	-0.0398418	0.747696	0.128692	0.0317991	0.17293	0.0726518	-0.0532666	0.98717	0.211031	0.141001	-0.0298977	0.810468	-0.460266	1.08037e-08	0.501632	5.23171e-05	TMEM50A	ENSG00000183726
-0.116058	NA	-0.043992	0.955344	-0.0989672	NA	-0.720655	NA	-0.181374	NA	0.582075	0.235541	1.41052	0.0119302	0.61735	0.0798497	1.44802	0.0222118	0.607171	0.270535	0.0267807	NA	0.531035	0.728819	0.0863256	0.857577	-0.398172	0.432442	-0.246474	0.735256	RHCE	ENSG00000188672
-0.248089	0.76893	-0.133619	0.354965	-0.0383818	0.807355	-0.113293	0.612532	0.0483974	0.739908	-0.219864	0.521359	0.0388896	0.805024	0.173454	0.113393	-0.0437869	0.706514	0.0871787	0.512149	0.396025	0.567317	0.418344	0.00421591	0.141023	0.177991	0.501066	2.54543e-11	0.127405	0.386383	MACO1	ENSG00000204178
-0.199211	0.624942	0.0880954	0.81018	0.152395	0.244436	0.283487	0.251852	0.000299264	0.99885	-0.142064	0.43649	-0.567903	4.72738e-06	0.0244012	0.861345	-0.182537	0.0382996	-0.206445	0.041968	0.194579	0.815855	0.190811	0.31107	0.225763	0.0177114	0.694817	2.69046e-17	0.272208	0.0205781	LDLRAP1	ENSG00000157978
0.183915	0.853903	-0.375461	0.104988	0.114489	NA	0.645816	NA	-0.0254552	NA	0.495609	0.0794011	2.62563	2.51822e-17	0.56279	0.0076115	1.85091	6.05563e-07	1.82115	7.86907e-05	0.402474	0.680526	0.937057	0.00835723	0.825448	6.13665e-06	-1.32377	4.31956e-27	1.74237	0.00027878	MAN1C1	ENSG00000117643
-0.0102472	0.98986	-0.119734	0.321284	-0.050357	0.758901	0.550038	0.0912554	-0.045245	0.594195	-0.349262	0.00687644	-1.01176	4.45597e-31	-0.0660926	0.625863	-0.25816	9.25267e-05	-0.283594	0.000122334	0.183419	0.80965	-0.206389	0.143372	0.274757	0.00646212	-0.468532	7.55962e-12	0.417278	0.00027691	SELENON	ENSG00000162430
-0.0122289	0.987046	0.0736736	0.6017	0.0429012	0.801845	-0.0268546	0.92484	0.0522542	0.634564	-0.111358	0.535878	-0.16722	0.0688481	0.107753	0.401637	0.16505	0.0245301	-0.04322	0.729965	-0.0501539	0.990684	-0.178642	0.315667	0.12541	0.289439	-0.689932	8.60736e-12	-0.0166602	0.916	MTFR1L	ENSG00000117640
-0.118177	0.82688	0.184299	0.220373	-0.0400376	0.832953	0.0161512	0.959133	0.0281404	0.888049	-1.29472	4.41606e-18	-1.5183	5.86412e-19	-0.430959	0.000443848	-0.848935	2.2344e-17	-1.11975	1.00885e-19	-0.126363	0.938369	-1.43256	1.32613e-13	0.00754278	0.965671	-0.392929	0.00020212	-0.759027	1.22162e-07	AUNIP	ENSG00000127423
-0.00426842	0.996438	-0.305611	0.164511	0.178857	0.499705	0.463946	0.0883341	0.0998596	0.395478	0.328762	0.0116995	-0.166035	0.107306	0.481321	0.0106358	-0.170972	0.0522818	0.00118887	0.994097	-0.108933	0.952524	0.400022	0.0382753	0.259127	0.20498	-0.397611	0.000706138	0.445951	3.99184e-05	PAQR7	ENSG00000182749
0.107455	0.781301	0.0754135	0.43956	-0.116091	0.269377	0.0109221	0.961718	0.171647	0.00119486	-0.618963	3.26639e-09	-0.534868	4.75849e-13	-0.0557981	0.605154	-0.50826	1.18544e-29	-0.232696	0.00131635	0.0754454	0.974601	-0.496834	9.76675e-06	-0.0166931	0.879404	-1.25084	6.75004e-88	0.385345	6.26703e-06	STMN1	ENSG00000117632
-0.0386234	0.961446	0.178015	0.266201	0.00463558	0.984493	0.149526	0.570317	0.180815	0.187072	-0.262692	0.164562	-0.270159	0.0234936	0.166634	0.228238	0.0626835	0.605454	-0.0258048	0.906626	-0.0102905	0.997376	0.450338	0.0011428	0.0606583	0.695354	-1.74029	2.29013e-27	0.409015	0.0020226	PAFAH2	ENSG00000158006
0.108651	0.910866	-0.0770838	0.869632	0.150043	NA	0.934201	NA	-0.693882	NA	0.00898014	0.984693	0.961829	0.0183442	0.802152	0.00230275	0.797376	0.00202772	0.521771	0.33437	0.281899	0.846072	-0.486418	0.555505	0.868406	0.00114091	-0.680857	0.00352571	0.602176	0.188343	EXTL1	ENSG00000158008
0.103623	NA	-0.531599	NA	0.532089	NA	1.15395	NA	-0.398645	NA	1.74175	4.64341e-05	1.95549	0.00243912	2.03839	2.90175e-18	1.28225	0.00719164	1.67856	0.00357312	0.804545	NA	-0.679263	NA	1.57539	7.66707e-10	-1.27395	0.00142848	0.807103	0.32935	SLC30A2	ENSG00000158014
0.07739	0.925399	-0.490557	0.00059107	-0.270405	0.0717346	-0.274018	0.272624	0.184216	0.254677	-0.312461	0.202816	-0.413981	0.0170766	-0.618345	1.35293e-07	-0.20512	0.070819	-0.140735	0.433841	0.26495	0.782209	0.189129	0.518118	-0.320793	0.00432011	-0.329694	0.0154455	0.157992	0.46651	PDIK1L	ENSG00000175087
0.57858	NA	-0.873116	NA	0.174153	NA	-0.794851	NA	-0.612721	NA	0.272862	0.872212	1.49384	0.162897	0.378882	0.649697	0.0705831	0.938981	-0.3942	0.637589	1.03389	NA	-0.948015	NA	0.713861	0.260551	0.762122	0.00284576	0.0497581	0.949573	FAM110D	ENSG00000197245
0.121392	0.906204	-0.0886624	0.856417	0.435928	NA	0.290111	NA	-0.285911	NA	-0.694124	0.0171248	0.135794	0.880282	0.154851	0.719065	-0.507405	0.182266	0.0301758	0.973312	-0.124965	0.981124	-0.401452	0.737594	0.558237	0.0867362	0.794258	9.8786e-05	-0.879755	0.136777	ZNF593OS	ENSG00000236782
-0.0661705	0.913407	0.0448466	0.823789	0.16776	0.234802	0.478069	0.0538285	-0.335926	0.0622482	0.176159	0.338718	-0.210974	0.851706	0.152337	0.216019	-0.578892	0.118646	0.415983	0.00616957	0.100847	0.975646	-0.7207	0.45114	0.174445	0.115917	1.88065	1.7115e-102	1.15495	1.30447e-13	CNKSR1	ENSG00000142675
0.116115	0.817818	0.360671	0.00188216	0.119386	0.310244	0.150742	0.444714	0.0264458	0.745413	-0.646333	1.17134e-06	-0.449486	3.30721e-06	-0.279487	0.00206992	-0.499264	1.71789e-16	-0.541837	2.26716e-19	-0.15947	0.875569	-0.625343	1.06015e-06	0.00130755	0.991671	0.954257	8.66575e-39	-0.169958	0.151859	CEP85	ENSG00000130695
-0.159355	0.764632	0.302834	0.0290142	0.173081	0.178526	0.277952	0.21484	0.123579	0.096629	0.34137	0.0556232	-0.277043	0.00180485	0.509824	5.03333e-07	0.872414	2.99244e-65	0.395657	2.51862e-06	-0.226307	0.794744	0.0834704	0.763724	0.327084	0.000101826	0.669877	2.25379e-16	0.706732	5.65965e-07	SH3BGRL3	ENSG00000142669
-0.110147	0.853672	0.138228	0.480178	0.133421	0.456965	0.441779	0.0567675	0.0234464	0.881883	-0.28993	0.112093	-0.365674	0.000446388	0.0477938	0.768411	-0.105667	0.316586	-0.466966	7.5531e-07	0.0282047	0.994561	-0.597411	0.00109398	-0.00319342	0.985776	-0.786035	6.40847e-11	-0.395168	0.0061491	UBXN11	ENSG00000158062
0.6448	NA	-0.294195	0.625728	-0.10429	NA	0.247899	NA	1.25865	NA	-0.104546	0.931107	1.77209	0.354785	-0.259638	0.503771	3.6614	0.0534218	2.60396	0.234087	0.265225	NA	-0.872276	NA	-0.228817	0.551633	2.13982	0.000165484	3.05796	NA	CD52	ENSG00000169442
-0.0196298	0.98986	-0.0545918	0.863719	0.253565	0.0502111	0.713277	0.0177185	-0.091669	NA	-0.309209	0.361675	-0.969601	0.229046	0.349011	0.000693233	-0.864283	0.376659	0.706879	0.189175	0.0297558	0.997376	0.279508	0.396261	0.302183	0.000886025	3.26518	1.0131e-213	1.3459	0.00112192	CRYBG2	ENSG00000176092
-0.135418	NA	-0.294693	0.558734	-0.42803	NA	-1.3125	NA	-0.275831	NA	1.11617	0.0159377	0.839678	0.0102937	0.579892	0.252055	1.46027	0.130547	1.28907	1.21127e-05	0.100892	NA	-0.0114877	0.994089	0.291097	0.610843	-3.43977	6.60115e-07	-0.262748	0.63018	LIN28A	ENSG00000131914
0.0237584	0.973734	0.0760293	0.574694	0.124012	0.328441	0.231872	0.297623	0.00441869	0.969714	-0.13532	0.393188	-0.584335	2.37501e-10	-0.00950847	0.947739	-0.0729498	0.377111	-0.246152	0.000284415	-0.0459574	0.991957	0.0047713	0.986282	0.100037	0.342462	-0.435359	3.23614e-06	-0.120858	0.431269	DHDDS	ENSG00000117682
-0.13839	0.764632	-0.0857492	0.388986	-0.146876	0.150515	0.111025	0.548474	0.15571	0.0018429	-0.673844	6.54827e-08	-0.796051	7.8166e-26	-0.13087	0.145638	-0.17803	0.000224557	-0.284502	0.000245853	0.0213176	0.994915	-0.524789	2.82799e-06	0.00738338	0.947457	-0.417233	6.22332e-13	0.235624	0.0142702	HMGN2	ENSG00000198830
0.0372481	0.941592	0.392575	9.20069e-07	0.0868724	0.414502	0.215792	0.259697	0.123763	0.00208778	0.0263853	0.895044	-0.333688	9.54372e-06	0.177856	0.0341773	-0.0253547	0.734289	-0.0910208	0.144331	-0.0253853	0.994348	-0.223972	0.0945722	0.172658	0.0213227	0.280685	9.74631e-07	0.0514276	0.72244	ARID1A	ENSG00000117713
0.309618	0.467612	-0.00690276	0.978338	0.0683582	0.680696	0.338943	0.152804	-0.0719337	0.612266	0.654736	3.18872e-05	0.496205	7.14299e-06	0.555933	4.02459e-08	0.564355	9.41779e-09	0.444883	7.01829e-08	0.163392	0.920407	0.163567	0.445351	0.247484	0.0225272	-1.31712	5.92054e-26	-0.27584	0.0301032	PIGV	ENSG00000060642
0.0357458	0.954774	0.0989303	0.504882	0.127647	0.382736	0.343441	0.0947911	0.116546	0.103039	-0.344722	0.0119206	-0.612196	2.91638e-10	0.100011	0.451109	-0.311356	3.98496e-06	-0.0998386	0.256877	-0.136583	0.909679	-0.00587405	0.98371	0.0745352	0.558754	0.463865	1.69515e-08	-0.113281	0.410856	ZDHHC18	ENSG00000204160
-0.0966537	0.866052	0.403231	0.000663991	0.248855	0.080555	0.555816	0.0395002	0.219381	0.000543588	0.579566	9.22982e-05	0.60647	0.100506	0.550796	2.63173e-07	0.378923	1.261e-10	0.324737	8.61585e-05	-0.0588787	0.988163	0.027062	0.933968	0.299427	0.00295057	1.42534	4.11084e-90	0.215085	0.13137	SFN	ENSG00000175793
-0.0371402	0.946968	0.0684828	0.651861	0.0909457	0.528598	0.221139	0.254884	0.0837341	0.294058	-0.325154	0.0214584	-0.470072	3.10567e-06	-0.000568138	0.997135	-0.152255	0.0382696	-0.245366	0.000574446	-0.0266811	0.994348	0.0238854	0.929162	0.146646	0.199272	0.766876	4.40642e-23	-0.290332	0.00688596	GPN2	ENSG00000142751
-0.0047505	0.996649	0.0710569	0.719916	0.104972	0.557546	0.484321	0.0707744	0.166318	0.0676593	-0.359181	0.03107	-0.430638	0.000594905	0.171272	0.266199	-0.0112521	0.953552	-0.273197	0.00710648	-0.184711	0.875569	-0.289192	0.228162	0.130647	0.335775	0.32521	0.00618136	-0.402089	0.00641173	GPATCH3	ENSG00000198746
-0.00895296	0.991925	0.166134	0.113676	0.141611	0.270703	0.290954	0.12375	0.2196	6.36915e-05	-0.90536	2.95999e-11	-1.0463	3.45969e-34	-0.00320016	0.984987	-0.333549	2.11055e-12	-0.340869	3.67174e-06	-0.205509	0.803971	-0.513831	0.000222514	0.208559	0.0332291	-0.492988	4.13404e-09	0.0897948	0.507422	NUDC	ENSG00000090273
-1.05409	NA	0.0120355	0.961624	-0.263277	NA	0.676392	0.0648333	0.0628168	0.86523	1.46742	0.164706	1.98431	0.00591487	1.17859	0.0377511	4.08258	0.0185131	-0.0507975	0.898343	0.00397936	NA	0.11921	NA	0.424441	0.578054	-0.15567	0.90547	-2.8889	2.71966e-18	NR0B2	ENSG00000131910
0.460182	0.666033	0.0793428	0.721116	0.0796942	0.666603	0.437806	0.101531	0.258494	0.205405	-0.313076	0.564858	-1.26665	0.119199	0.193888	0.164329	0.969779	0.451557	-0.121707	0.645572	-0.359727	0.93616	-0.665729	0.336458	0.257525	0.0409245	0.348004	0.0151931	-0.852659	6.37348e-05	KDF1	ENSG00000175707
-0.268087	0.583073	-0.0362778	0.815699	0.0510047	0.836371	0.222265	0.237035	0.184668	8.20389e-05	0.308476	0.100173	0.085714	0.506122	0.311158	0.0549223	0.368961	0.00106593	0.0722377	0.369165	0.0968838	0.972449	-0.261734	0.0808823	0.112516	0.545849	-0.605618	9.40208e-06	-0.725383	6.40517e-16	TRNP1	ENSG00000253368
0.260506	0.73895	-0.0463208	0.88063	0.375643	0.166221	0.326213	0.198644	0.190315	0.0832989	0.63562	0.00710472	0.659854	0.000300169	0.815329	3.00369e-06	0.3148	0.636767	0.234936	0.0234019	0.0884587	0.98712	-0.823009	1.46025e-05	0.388424	0.0443376	-0.379865	0.417358	-0.463365	0.000376459	TENT5B	ENSG00000158246
-0.172186	0.669878	0.271425	0.0202166	0.290332	0.0191584	0.283174	0.248399	0.06421	0.411144	0.697929	3.58679e-07	0.696556	4.05601e-18	1.05929	6.73301e-36	0.125658	0.0678602	0.490114	3.74661e-17	-0.399562	0.226961	-0.0740337	0.753048	0.579071	1.79314e-13	0.730449	8.76744e-32	-0.26255	0.0457227	SLC9A1	ENSG00000090020
0.147686	0.798825	0.0470183	0.756608	0.0831806	0.618401	0.424271	0.0724251	0.0645873	0.534097	-0.000680034	0.998293	-0.51159	1.53864e-09	0.339409	0.00187677	0.290203	0.02004	0.191353	0.0374686	-0.0216977	0.996359	0.350239	0.0253417	0.391627	0.000218946	0.451194	3.04354e-09	0.973402	3.01502e-17	WDTC1	ENSG00000142784
-0.0601089	0.925024	0.162698	0.234649	0.211064	0.233185	0.464794	0.0645329	0.0818105	0.396163	-0.298826	0.0705054	-0.963184	5.45761e-26	0.211635	0.139998	-0.195924	0.0185131	-0.278519	0.0012302	-0.138307	0.932607	-0.135735	0.550806	0.393164	0.00168495	-0.563765	0.000181437	0.0932141	0.520784	TMEM222	ENSG00000186501
-0.0118107	0.99092	0.0221894	0.901689	0.0464071	0.832075	0.793246	0.0337131	-0.12215	0.591585	0.43726	0.0146824	-0.218848	0.154765	-0.571903	5.16001e-05	0.341131	0.0163939	0.0259896	0.926797	0.182368	0.907433	-0.195061	0.61352	-0.147856	0.34868	1.05311	1.3531e-07	0.603332	0.000341595	SYTL1	ENSG00000142765
-0.0553674	0.922073	-0.00603652	0.983512	0.126108	0.489871	0.470488	0.0608133	-0.0852552	0.395478	0.120335	0.515113	-0.580826	3.61595e-08	-0.049286	0.781488	0.406639	6.57988e-05	-0.0248768	0.861153	-0.00978224	0.997376	-0.272939	0.167446	0.0113267	0.954462	0.375936	0.000506351	0.202972	0.177472	MAP3K6	ENSG00000142733
0.0128484	0.995987	-0.630317	NA	0.684749	NA	1.27526	NA	-0.266411	NA	1.29018	5.73659e-06	2.41173	5.16988e-09	2.03368	7.00969e-08	1.79816	0.00324717	2.23433	6.72001e-07	0.188346	0.975646	-1.65427	0.0513816	0.932565	0.0733808	0.31449	0.6538	-0.651917	0.511667	FCN3	ENSG00000142748
0.222052	NA	0.793397	NA	0.588052	NA	1.6529	NA	1.93017	NA	0.859305	0.0483995	2.33835	0.046375	1.17045	0.0223276	2.06634	NA	5.08756	0.00136023	0.348128	0.93616	1.82333	NA	0.229327	0.770678	1.51314	1.32167e-05	4.98921	NA	CD164L2	ENSG00000174950
0.293345	0.538025	0.0562952	0.901213	0.0717781	0.801845	0.177094	NA	-0.0270523	NA	-0.525984	0.00409249	-0.399692	0.293469	-0.331319	0.104889	-0.163689	0.194003	-0.358831	0.292982	-0.469083	0.148069	-1.85763	5.02514e-09	-0.221886	0.274842	1.94404	2.93417e-57	-1.22353	0.000215113	GPR3	ENSG00000181773
0.253664	0.489425	-0.0824185	0.497449	0.0977167	0.427099	0.28421	0.156821	0.279381	3.32304e-09	-0.354455	0.00650121	-0.71285	3.48659e-18	-0.00542783	0.969046	-0.286247	4.25776e-07	-0.212041	0.00202875	-0.217516	0.688225	0.0967951	0.573593	0.105883	0.270123	1.47472	4.3352e-167	0.532912	4.12373e-07	WASF2	ENSG00000158195
-0.17532	0.669878	0.130461	0.265405	0.16296	0.275568	0.370227	0.107057	0.0605546	0.473187	0.104132	0.572131	-0.298882	0.00103004	0.333024	0.0022567	-0.242908	0.00520486	-0.0594218	0.568486	-0.265454	0.604138	0.0754913	0.732682	0.273651	0.0113326	2.70581	2.2988e-284	0.550025	2.60105e-06	AHDC1	ENSG00000126705
-0.0262953	NA	-0.759645	NA	0.136457	NA	-0.134446	NA	0.0731976	NA	2.31003	0.00141705	2.20146	0.00333125	1.14391	0.306735	1.53518	NA	3.77371	0.00182682	0.0173217	NA	0.0643426	NA	1.11141	NA	0.869811	0.47982	1.74707	NA	FGR	ENSG00000000938
-0.190779	0.787495	-0.184695	0.435242	0.142476	0.385334	0.248629	0.24984	-0.181658	0.371895	0.860811	6.84099e-07	0.229441	0.0350689	1.20278	9.36098e-32	1.65251	1.08836e-36	1.10929	4.5264e-17	0.380469	0.39887	0.325224	0.329669	0.724546	1.23362e-12	-2.10417	6.99094e-98	1.69183	3.9347e-36	IFI6	ENSG00000126709
0.260479	0.659306	-0.242902	0.209393	-0.188288	0.337468	-0.0881436	0.742882	-0.0190176	0.929991	-0.114036	0.6913	-0.104018	0.586484	-0.1492	0.382634	0.136844	0.37861	-0.0205413	0.927433	0.21779	0.88682	0.203494	0.383963	-0.0108477	0.958896	-1.59022	3.3228e-20	0.270143	0.0600001	FAM76A	ENSG00000009780
0.0852795	0.889629	-0.204325	0.134167	-0.0986856	0.607738	-0.287846	0.185743	0.00589099	0.974471	-0.0651758	0.784762	-0.0538284	0.708572	-0.0188032	0.922354	-0.0095225	0.947341	0.020699	0.905268	0.0385091	0.994348	0.485288	0.00157339	-0.0899791	0.559919	-0.271687	0.00913274	0.285242	0.0287544	STX12	ENSG00000117758
-0.00509475	0.995339	-0.0407891	0.812445	-0.0955433	0.500051	-0.0551724	0.802611	0.163396	0.0329892	-0.739552	1.63438e-08	-0.905916	2.55948e-18	-0.272398	0.00793111	-0.318545	2.88755e-08	-0.417572	2.15751e-08	-0.108346	0.951585	-0.141253	0.484263	-0.106849	0.352927	-1.41678	2.54687e-50	0.136208	0.265148	PPP1R8	ENSG00000117751
-0.0961901	0.913383	-0.225957	0.615617	0.232059	NA	-0.464554	NA	-0.0238772	0.948834	0.0723278	0.831151	0.0195694	0.957289	-0.00625263	0.985845	-0.0427766	0.971227	0.324922	0.118655	0.110897	0.980546	-0.745849	0.1203	0.236883	0.339596	-0.255717	0.507339	0.85387	1.28823e-06	THEMIS2	ENSG00000130775
-0.0288375	0.967538	-0.00135311	0.995265	0.0369522	0.823215	0.0810272	0.730059	0.16283	0.0474276	-0.826876	1.88411e-10	-0.997584	6.23738e-27	-0.218154	0.0376094	-0.40134	3.30406e-11	-0.607748	6.42737e-14	-0.0976096	0.956802	-0.506118	0.000505469	0.00340126	0.982438	-1.34495	1.38448e-29	-0.0882813	0.53013	RPA2	ENSG00000117748
-0.245437	0.751299	0.11398	0.856417	0.128316	0.440996	0.268108	0.299307	-0.33076	NA	0.364865	0.121836	1.07502	2.66141e-07	0.193896	0.137877	0.171354	0.657024	1.19924	0.00239186	0.516994	0.282074	0.586317	0.0263951	0.330043	0.00356147	-0.641645	5.5569e-10	1.37215	0.000732423	SMPDL3B	ENSG00000130768
0.0994101	0.906204	0.0510211	0.877912	0.149297	0.462227	0.165374	0.668253	-0.101431	0.673715	0.0131075	0.970262	-0.363725	0.00272818	0.165257	0.37036	0.293794	0.0251339	-0.108434	0.647441	0.0857719	0.984148	0.221134	0.478695	0.213463	0.172682	0.670017	7.26997e-07	0.375699	0.028778	XKR8	ENSG00000158156
-0.179656	0.64139	0.259553	0.00308428	0.10006	0.367248	-0.0511165	0.813967	0.065363	0.45474	-0.643393	2.48052e-07	-0.592764	7.99182e-13	-0.165518	0.0711165	-0.164642	0.00386308	-0.257711	0.00026828	-0.153595	0.886878	-0.0262351	0.921017	-0.0107993	0.92783	-0.456714	1.69044e-09	-0.0389694	0.780599	EYA3	ENSG00000158161
-0.702116	NA	0.336416	0.519284	-0.206101	NA	-0.270107	NA	0.0934924	NA	0.749725	0.240389	0.908331	0.135049	0.404201	0.370001	0.223577	0.868833	-0.0264891	0.980128	-0.483881	NA	0.80849	0.054395	0.10207	0.857313	-2.62154	0.000653062	-1.30063	0.0675409	PTAFR	ENSG00000169403
0.0469481	0.927107	0.273632	0.0206335	-0.0295524	0.836455	0.119161	0.595353	0.121998	0.518365	-0.766469	3.45614e-11	-1.04907	8.78002e-31	-0.032182	0.825913	-0.196781	0.000229467	-0.396291	0.0374243	-0.0828811	0.967228	-0.0902003	0.624875	0.138278	0.179231	-0.465445	2.77552e-05	0.30662	0.0132536	DNAJC8	ENSG00000126698
0.783159	NA	-0.565351	NA	-0.889823	NA	0.98128	NA	-0.823934	NA	0.664669	NA	0.0642431	0.97826	0.0766953	0.967246	-1.05523	0.529591	-0.271998	0.903088	0.166551	NA	0.196429	NA	0.458404	NA	-0.363048	0.828128	-0.405204	NA	MED18	ENSG00000130772
0.0246686	0.9705	-0.0429831	0.763011	0.0425731	0.72349	0.0858381	0.666594	0.0730489	0.300866	-0.273226	0.0293471	-0.389793	5.25871e-07	0.103616	0.31199	-0.114411	0.0593034	-0.121706	0.0720858	0.0431947	0.990055	0.094256	0.56592	0.108995	0.227668	-0.953968	2.89492e-41	0.162586	0.134524	PHACTR4	ENSG00000204138
-0.0482655	0.936266	0.185262	0.0263111	0.0727042	0.568711	0.294347	0.123653	0.187468	0.000901786	-1.45908	2.92393e-31	-1.23794	6.67572e-56	-0.075941	0.495424	-0.775369	8.33302e-54	-1.01337	2.81977e-54	-0.0514057	0.991135	-0.471963	0.000111122	0.218283	0.0108602	-0.0620092	0.369102	-0.523633	1.02419e-06	RCC1	ENSG00000180198
-0.0426604	0.940262	-0.14089	0.312886	-0.0342395	0.83351	0.185693	0.433872	-0.0814776	0.469687	0.00387351	0.987683	-0.704067	7.10871e-15	-0.277454	0.00903051	-0.217426	0.00849256	-0.376319	1.40413e-05	0.00515847	0.997792	-0.185165	0.392292	-0.122577	0.283331	-0.639541	4.98578e-10	-0.151594	0.26411	TRNAU1AP	ENSG00000180098
-0.0417598	0.942144	0.0123678	0.96783	-0.0347709	0.860742	0.00935711	0.974556	0.0750005	0.592827	-0.378461	0.00774565	-0.904154	1.09063e-13	-0.0692372	0.652287	0.00534299	0.973431	-0.342519	0.000803114	-0.0472153	0.991167	0.0785789	0.763036	0.01249	0.943973	-0.0425072	0.751822	0.198309	0.150287	TAF12	ENSG00000120656
0.25343	0.846415	1.81769	NA	0.14623	NA	0.345816	NA	-0.131484	NA	-0.147272	0.791391	0.0258944	0.967685	-0.321866	0.48957	0.371866	0.583122	0.216446	0.581704	-0.157647	0.984148	-0.505327	0.4033	-0.213165	0.645101	-0.508234	0.0886495	0.695318	0.00941292	RAB42	ENSG00000188060
0.108144	0.827835	0.343641	0.0219028	0.0636722	0.692626	0.0838921	0.711664	0.109192	0.297175	-0.478058	0.000473801	-0.107161	0.366239	0.0281688	0.8608	-0.119655	0.211015	-0.0541778	0.688905	-0.345067	0.232134	-0.0613585	0.80535	-0.0417532	0.769058	-0.353223	0.000103376	-0.0573082	0.714527	GMEB1	ENSG00000162419
-0.0176117	0.978899	-0.198195	0.0326343	-0.074692	0.48518	0.0132211	0.954487	0.113877	0.041953	-0.558116	4.68085e-06	-0.484003	1.51836e-10	-0.178879	0.0312314	-0.215146	1.00656e-05	-0.315658	2.58949e-06	-0.054535	0.986526	-0.0344895	0.869509	-0.0650911	0.481767	0.39915	1.21975e-10	0.0196749	0.887125	YTHDF2	ENSG00000198492
-0.722219	NA	0.00679382	0.965973	0.870111	NA	-0.907128	NA	-0.00857659	0.951814	-1.73043	0.00126522	0.586666	0.485128	0.629103	0.191186	1.06547	0.43824	-0.162289	0.0892669	0.230934	0.975646	0.321795	NA	0.738626	0.0871905	0.800851	0.109083	0.279625	0.010271	OPRD1	ENSG00000116329
0.175191	0.764018	0.0843747	0.387689	-0.0390843	0.728435	-0.0248579	0.909569	-0.044851	0.637091	-0.430115	0.0110156	-0.349193	7.98886e-05	-0.415114	1.84358e-08	-0.393123	2.53568e-11	0.0979336	0.219589	0.274507	0.63225	0.390138	0.00063674	-0.0439526	0.625874	0.341012	1.23677e-09	1.0461	8.17583e-35	EPB41	ENSG00000159023
-0.0163959	0.988553	0.19485	0.806398	-0.286625	NA	-1.1272	NA	-0.272012	NA	0.589985	0.00141317	0.498122	4.54994e-06	0.375151	0.296276	-0.216059	0.912828	0.59939	0.0565809	0.197113	0.907433	0.292222	0.781348	-0.0787443	0.858736	-0.475604	0.218296	1.00283	0.000270113	TMEM200B	ENSG00000253304
0.0570569	0.895446	0.0799669	0.457072	-0.0457814	0.680229	-0.0601429	0.759383	-0.0229755	0.760116	-0.406929	0.00014746	-0.383865	1.04431e-07	-0.312269	3.29627e-05	-0.160277	0.00504822	-0.287363	3.25134e-08	-0.0915082	0.949671	-0.00962475	0.967327	-0.135356	0.0727692	0.856952	7.90199e-52	-0.18192	0.0628158	SRSF4	ENSG00000116350
0.0666286	0.895446	0.152292	0.354965	0.0290389	0.883273	0.256623	0.237348	0.0388673	0.805095	-0.765346	7.54391e-10	-0.981748	3.66119e-19	-0.254051	0.0367881	-0.785097	2.72066e-28	-0.696185	2.41396e-12	0.0279755	0.994348	-0.247152	0.165881	0.0617659	0.659364	-0.838561	1.63953e-16	0.316246	0.027471	MECR	ENSG00000116353
-0.19407	0.820445	0.462439	1.52305e-07	0.0181544	0.924306	-0.0975721	NA	-0.363273	NA	-1.17318	8.86247e-07	0.860247	0.0125835	-0.000617126	0.996885	-0.601727	1.37539e-14	0.865437	0.00159611	0.111551	0.98192	0.643942	0.000116762	0.288371	0.0048496	0.959924	1.59715e-52	0.714505	0.0536764	PTPRU	ENSG00000060656
0.0987469	0.936318	-0.78431	0.0213221	0.67451	NA	1.31669	NA	-0.573346	NA	0.555368	0.0528741	0.693214	0.166263	0.811268	0.131018	0.633794	0.477819	0.744101	0.0763108	0.0833912	0.991534	-0.654263	0.491095	0.466849	0.472746	-0.590419	0.282235	0.169932	0.774693	MATN1	ENSG00000162510
1.09759	NA	0.156435	NA	0.573565	NA	1.8352	NA	-0.0260065	NA	1.6342	0.0408083	1.15376	0.0513234	1.23957	0.303464	-0.944771	NA	0.717188	0.467095	-0.0472327	NA	-0.362661	NA	0.533639	NA	0.490435	0.541006	0.568472	0.538066	LAPTM5	ENSG00000162511
0.0652721	0.921983	-0.147842	0.160165	-0.0265003	0.898034	0.682057	NA	-0.133272	0.170462	0.0904057	0.671948	-0.375178	0.000145171	0.342236	0.00129055	0.622248	8.47492e-13	0.334522	0.000311883	0.0949406	0.974601	0.360507	0.0218717	0.311069	0.00365353	0.234461	0.00244099	1.12879	2.92249e-20	SDC3	ENSG00000162512
0.0572798	0.901264	-0.0656183	0.556634	-0.0278192	0.806372	0.0514437	0.79047	0.0158847	0.829579	-0.199338	0.104766	-0.50187	5.03946e-14	-0.230823	0.00155559	-0.217832	2.08493e-06	-0.246786	3.7544e-05	-0.0700014	0.975077	0.215083	0.0640288	-0.0563691	0.488394	1.09877	1.0941e-91	0.251613	0.00728937	PUM1	ENSG00000134644
-0.340457	NA	0.310413	0.00936978	0.0728037	NA	-2.48734	NA	0.339324	NA	-0.487631	0.370895	0.968702	0.232869	2.08422	1.23136e-06	-0.93624	0.000507392	0.0301001	0.975477	0.257843	0.952524	-1.15634	0.0720032	0.592915	0.38535	0.177458	0.356758	0.728635	0.0976585	NKAIN1	ENSG00000084628
0.0434427	0.93674	0.119717	0.335697	-0.00188411	0.991052	0.0750347	0.717426	0.114399	0.0881419	-0.87064	1.14324e-13	-1.16474	3.12338e-47	-0.30479	0.000654551	-0.429437	1.545e-14	-0.669427	1.43087e-18	-0.0820303	0.969284	-0.580187	5.59535e-06	-0.00358736	0.976186	-0.226435	0.00927579	-0.120979	0.378578	SNRNP40	ENSG00000060688
0.0428586	0.953251	0.268155	0.0937014	0.13003	0.387048	-0.055815	0.837518	0.124755	0.277044	-0.359785	0.0384673	-0.283003	0.0130789	0.122549	0.351189	0.1606	0.0560172	-0.22848	0.0514018	-0.108443	0.958608	-0.206171	0.315526	0.297964	0.00511487	-0.162777	0.200551	0.238391	0.0660489	ZCCHC17	ENSG00000121766
0.0762616	0.939032	-0.0221059	0.958723	-0.00355343	NA	0.208591	NA	-0.292663	NA	0.0365584	0.926946	0.0882054	0.728854	0.0266306	0.935016	0.180446	0.586844	-0.415314	0.198097	-0.0796748	0.98918	-0.491879	0.144589	-0.0298806	0.92763	1.38058	1.22498e-15	-0.169653	0.626924	FABP3	ENSG00000121769
0.00570738	0.996761	0.300027	0.0588834	0.2748	0.0633733	0.583294	0.0345113	0.0498322	0.85979	0.459698	0.13491	-0.320058	0.461464	0.590773	8.79831e-08	0.500262	4.2982e-09	0.704394	1.19223e-07	0.284789	0.883687	0.72568	1.49926e-06	0.256348	0.0239654	1.19578	2.30805e-72	0.571588	0.000293496	SERINC2	ENSG00000168528
0.212793	NA	-0.0141764	NA	0.303725	0.0186529	0.468396	0.0387687	-0.0270791	0.911069	0.629447	0.553523	1.31506	0.243459	0.611037	3.04365e-11	2.16272	0.463061	0.604623	9.13568e-08	0.534715	NA	0.100976	0.940363	0.178261	0.0584686	2.82639	1.2186e-289	-0.448199	0.00691592	TINAGL1	ENSG00000142910
0.433683	0.606798	-0.527949	0.329402	-0.102446	NA	0.0732008	NA	0.187603	NA	0.321255	0.401773	-0.0516615	0.913424	-0.487076	0.0553864	0.476723	0.401093	0.358633	0.358482	0.230671	0.949671	-0.801121	0.0453067	-0.241974	0.371542	-2.34204	1.43238e-07	0.0133974	0.977509	HCRTR1	ENSG00000121764
0.042233	0.942861	0.157855	0.318576	0.21697	0.147222	0.393773	0.0815805	0.193667	0.0190416	-0.391523	0.0066915	-0.736349	9.46254e-16	0.228635	0.06591	-0.122765	0.0966196	-0.0534561	0.722433	0.0850933	0.977691	0.107542	0.67597	0.356114	0.000465333	-0.353149	0.000225226	0.349364	0.00768827	PEF1	ENSG00000162517
-0.241833	NA	-0.111748	0.462937	0.336688	0.0166706	0.594283	0.0263767	0.125706	0.673365	2.28582	1.18501e-16	1.48782	6.72628e-31	0.665013	6.74252e-11	1.59713	0.29074	1.20748	4.0974e-16	0.511983	0.715397	0.0860628	0.755245	0.311523	0.00110126	3.66913	2.3151e-146	0.023067	0.945188	COL16A1	ENSG00000084636
0.266031	0.637929	0.104162	0.480178	0.146352	0.394731	0.426953	NA	-0.0301924	0.829647	0.628174	0.000369549	-0.084922	0.762808	-0.165322	0.269544	-0.401554	7.10897e-06	0.153053	0.115096	0.305291	0.632213	-0.220662	0.230497	0.097376	0.52469	2.88347	7.36e-277	0.687825	1.56244e-08	ADGRB2	ENSG00000121753
-0.0579561	0.956988	-0.230755	0.688709	-0.0599052	NA	1.00466	NA	0.16946	NA	1.21387	9.02636e-11	1.11913	1.44656e-08	1.91824	2.67838e-08	0.267167	4.27328e-05	1.31639	0.000184538	0.286029	0.821276	0.251169	0.497909	0.552801	0.292825	-0.838092	0.268838	0.193089	0.756256	SPOCD1	ENSG00000134668
-0.059626	0.910866	-0.0610951	0.638968	-0.0925398	0.393091	-0.1754	0.36477	0.172308	7.19832e-05	0.146314	0.412708	-0.472414	4.05969e-10	-0.145417	0.141547	-0.256022	2.6148e-07	-0.021016	0.850223	-0.145154	0.915081	-0.0258152	0.907097	-0.116715	0.162369	0.397717	3.2739e-13	0.200864	0.0551804	PTP4A2	ENSG00000184007
-0.00395393	0.996285	-0.0442775	0.697095	-0.0402248	0.710483	-0.0113191	0.958951	0.0978389	0.0434854	-0.514818	5.64815e-06	-0.725507	5.00388e-24	-0.142466	0.0839793	-0.426325	8.72189e-16	-0.309134	4.30295e-09	0.00322577	0.998803	0.137742	0.335904	-0.0237539	0.821318	0.547517	3.09563e-28	0.289378	0.000722835	KHDRBS1	ENSG00000121774
-0.127067	0.805198	-0.020502	0.923538	0.0231063	0.917659	0.126696	0.597032	0.158452	0.162784	-0.30405	0.0555363	-0.451733	1.32106e-05	-0.115932	0.456874	-0.18555	0.0834108	-0.312116	0.00326333	0.00680978	0.997792	-0.329478	0.107262	0.0589632	0.721655	-0.187937	0.159177	-0.256242	0.0586969	TMEM39B	ENSG00000121775
0.090822	0.832762	0.324864	3.0979e-05	0.0471927	0.659495	0.0374644	0.857406	0.137518	0.00202735	-0.253951	0.0364424	-0.4705	9.06051e-10	-0.102095	0.269083	-0.196814	0.000382097	-0.0577164	0.558853	-0.148181	0.846465	0.10017	0.521942	0.0217115	0.826895	0.742358	1.69313e-47	0.541137	3.54322e-12	KPNA6	ENSG00000025800
0.0643421	0.893149	0.078167	0.478401	0.10271	0.348842	0.240813	0.189953	0.149263	9.45862e-05	-0.265473	0.0269282	-0.407268	9.55817e-08	0.0278958	0.81581	-0.0411566	0.534518	-0.262285	6.00708e-05	-0.169197	0.81015	-0.00286699	0.991617	0.100807	0.247342	-0.107788	0.158551	-0.0343194	0.790153	TXLNA	ENSG00000084652
0.297473	0.612152	0.027746	0.898236	0.0449098	0.878491	0.422738	0.145021	-0.0477699	0.882478	0.614699	0.000916424	0.313952	0.0297767	-0.110372	0.626444	-0.0833399	0.662656	0.322745	0.0841475	0.0998393	0.98192	0.111976	0.744427	-0.165368	0.440855	-0.121401	0.52131	0.712639	3.52658e-05	CCDC28B	ENSG00000160050
-0.00372699	0.996772	0.14652	0.453752	0.0984038	0.637856	0.075179	0.816536	-0.131669	0.472127	0.158666	0.521421	0.0318075	0.882396	0.0583628	0.765493	-0.0433636	0.855041	-0.302149	0.0486373	0.124713	0.966349	0.005056	0.990634	0.11241	0.50835	-1.16922	3.08404e-13	-0.0773234	0.737912	IQCC	ENSG00000160051
-0.0811824	0.93382	0.205427	0.414116	0.154543	0.579666	0.0300973	0.9492	0.00556234	0.98863	0.483606	0.0384761	0.271214	0.129325	0.0662763	0.810326	0.230445	0.433841	0.277438	0.175494	0.115584	0.978285	0.143465	0.694138	0.0302133	0.916235	-1.63865	1.91744e-09	0.342664	0.0964619	DCDC2B	ENSG00000222046
-0.190484	0.764732	0.397935	0.00460527	0.232753	0.183766	0.0901417	0.750654	-0.000751859	0.997243	0.405132	0.0290101	0.0581463	0.72834	0.256439	0.0588697	0.300716	0.00881889	0.0743646	0.600252	0.126471	0.966537	-0.0416129	0.89174	0.294954	0.024192	-0.461233	0.00184843	0.0238978	0.898274	TMEM234	ENSG00000160055
0.112933	0.800335	0.237953	0.00299462	0.11104	0.353266	0.266543	0.185643	0.268612	9.37894e-07	-0.726005	6.77421e-11	-0.901252	5.04434e-28	0.025294	0.842083	-0.254396	7.97163e-11	-0.472826	1.00214e-11	-0.1343	0.915262	-0.047472	0.832902	0.250598	0.00199766	-0.0360265	0.675367	0.275049	0.0158053	EIF3I	ENSG00000084623
0.297158	0.843561	-0.10668	0.894957	0.0761147	NA	0.206796	NA	-0.15226	NA	0.806283	0.04414	0.592644	0.080776	0.539061	0.139147	1.12511	0.00380423	0.928933	0.00445913	0.192795	0.98192	0.974881	0.00755024	0.332432	0.40593	2.60036	6.38977e-27	0.29854	0.533623	FAM167B	ENSG00000183615
-0.372154	NA	-0.0042327	0.989857	-0.296032	NA	0.606495	NA	-0.0422652	NA	1.31899	0.115423	5.74302	4.2125e-05	1.56942	0.000847693	2.72599	0.269395	2.11365	2.10882e-05	0.390985	NA	1.469	NA	0.546858	0.419111	1.65703	3.67892e-48	0.00247637	0.998474	LCK	ENSG00000182866
-0.16594	0.687063	0.0249616	0.848866	0.0088701	0.953443	0.179177	0.338698	0.0507685	0.324857	-0.152499	0.369449	-0.836735	2.21488e-28	0.0037999	0.975527	0.00708305	0.940719	-0.350886	6.55901e-10	0.00354665	0.998803	0.0341061	0.882068	-0.0383604	0.708938	1.2226	5.4982e-108	0.183779	0.0472131	HDAC1	ENSG00000116478
-0.537371	0.0313822	0.118295	0.21572	0.20077	0.145441	0.416576	0.0657626	0.0655924	0.372445	0.00283281	0.992005	0.298387	0.00032503	0.401958	4.26117e-05	-0.109729	0.0409348	0.0874935	0.359221	0.283926	0.606859	0.38653	0.00807721	0.290861	0.00395142	1.05425	1.82865e-69	0.532237	8.45127e-07	MARCKSL1	ENSG00000175130
0.0867095	0.941592	0.248566	0.518174	0.0427926	NA	0.134995	NA	-0.566909	0.0161108	0.226512	0.545842	0.478581	0.0876493	0.297513	0.259679	0.283137	0.431855	-0.0628094	0.860889	0.0800992	0.992464	-0.168969	0.741367	0.178469	0.52232	-1.13318	0.0004881	0.0302013	0.923273	TSSK3	ENSG00000162526
0.195766	0.787612	0.358988	0.114372	0.160279	0.500051	0.428635	0.271271	-0.186573	0.414163	0.273505	0.267781	0.0160578	0.951314	-0.00176375	0.994425	0.153112	0.598087	-0.0721368	0.78952	0.0537702	0.992577	0.399044	0.0492674	0.128648	0.53229	1.66419	1.22648e-33	0.284118	0.15228	FAM229A	ENSG00000225828
0.0572594	0.922273	0.0903945	0.38987	0.0991477	0.435198	0.353076	0.105532	0.0530651	0.53719	0.000548355	0.998293	-0.451581	9.8266e-07	0.0392269	0.754212	0.0410136	0.602396	-0.162001	0.0296248	-0.0308588	0.994348	0.449456	0.000814435	0.159366	0.086248	1.5498	2.0318e-139	0.385561	0.00136955	BSDC1	ENSG00000160058
-1.29771	NA	1.23881	NA	-0.89304	NA	0.806159	NA	-0.424853	NA	2.14239	0.0490291	1.01608	0.207952	-0.123948	0.918052	3.51895	0.208369	0.0793611	0.959981	1.36185	NA	-0.0937727	NA	-0.412035	0.702719	-1.00694	0.499653	-0.867104	NA	0	ENSG00000254553
-0.089212	0.926285	0.069985	0.839363	-0.0260424	NA	-1.00953	NA	0.438637	NA	0.51396	0.0275506	1.09724	0.00048377	2.08974	2.65928e-11	5.14426	0.00058786	2.79211	1.12001e-14	0.303227	0.76988	-0.211342	NA	0.651942	0.163021	-0.531387	0.428065	1.08911	0.0644354	ZBTB8B	ENSG00000273274
-0.087117	0.91368	0.0494324	0.905788	-0.119597	0.684212	-0.399273	NA	-0.00383926	0.991897	-0.366536	0.138955	-0.237941	0.211531	-0.422629	0.0228104	-0.360477	0.00342551	0.00940253	0.980094	-0.00220094	0.998964	0.545793	0.0106493	-0.332714	0.0675615	-0.123884	0.517977	0.533513	0.00244923	ZBTB8A	ENSG00000160062
0.00560358	0.995987	0.147019	0.305437	-0.0564581	0.751021	-0.0592483	0.812505	0.094583	0.357945	-0.441171	0.00679637	-0.373318	0.00110107	-0.175189	0.161919	0.00815958	0.966333	-0.174495	0.0673171	-0.0946452	0.974601	0.0150663	0.956656	-0.068764	0.617764	-0.848594	6.18582e-13	0.0246451	0.878893	ZBTB8OS	ENSG00000176261
-0.028856	0.956761	-0.0351863	0.759002	-0.0963435	0.36751	-0.0602023	0.769251	0.0829597	0.0778347	-0.621681	4.53868e-08	-0.488115	1.15507e-12	-0.232764	0.00330107	-0.255716	7.89115e-09	-0.249322	3.09272e-05	0.0302671	0.993341	-0.078005	0.624167	-0.0801555	0.358809	-0.26844	2.90093e-06	0.166998	0.0813462	RBBP4	ENSG00000162521
-0.282402	NA	0.677403	NA	0.583765	NA	-0.214294	NA	-0.381785	NA	0.982506	0.0632171	0.152829	0.551263	0.952153	0.00845852	1.17624	2.48495e-09	0.436955	0.311633	0.294797	NA	0.240791	0.393842	0.411215	0.401131	0.315486	0.401588	0.694555	0.0738643	SYNC	ENSG00000162520
0.139398	0.812071	-0.0632547	0.715997	0.127182	0.34465	0.438084	0.0518963	0.051002	0.463744	0.314188	0.0635022	-0.168143	0.112004	0.334244	0.000485549	0.00112028	0.994608	0.164501	0.0319964	0.267673	0.65744	0.49749	3.8252e-05	0.353401	0.000128474	1.00585	3.89524e-66	0.823122	6.71126e-13	KIAA1522	ENSG00000162522
0.0525507	0.922079	0.0405288	0.769922	0.0791699	0.454801	0.340279	0.0940236	-0.0210447	0.777787	-0.784421	1.67459e-12	-1.43789	2.07567e-74	-0.478808	4.2793e-10	-0.715227	1.14283e-66	-0.552392	1.4282e-27	-0.135967	0.905062	-0.847521	2.24014e-12	-0.00573486	0.957657	0.424216	1.15152e-12	0.47458	1.29167e-07	YARS1	ENSG00000134684
0.156827	0.670802	-0.164344	0.145708	-0.141676	0.255398	-0.0894098	0.69388	-0.0792046	0.257518	-0.157216	0.306037	-0.00786614	0.955383	-0.380307	7.49306e-05	-0.151046	0.0237545	-0.151968	0.0274005	0.0693244	0.980062	0.0403353	0.852854	-0.274034	0.00226166	-0.514162	2.54451e-07	-0.118567	0.368773	S100PBP	ENSG00000116497
0.266542	0.731897	-0.112064	0.805262	-0.136288	NA	0.585528	NA	-0.35849	0.138708	0.191563	0.55821	-0.316658	0.362548	-0.189682	0.528221	0.182874	0.775194	-0.407339	0.0749798	-0.15876	0.966537	-0.241172	0.544539	-0.374177	0.156576	-1.03929	0.0004916	-0.0787599	0.794342	FNDC5	ENSG00000160097
0.246303	NA	-0.0612895	0.900094	0.273641	NA	0.78574	NA	-0.0427356	NA	0.50985	0.357688	-0.304979	0.33106	0.163081	0.757413	0.17755	0.842056	0.515393	0.553197	0.549629	NA	1.10363	0.0691069	0.255335	0.582359	1.39064	0.00023448	1.15792	0.0476223	HPCA	ENSG00000121905
0.0641003	0.947623	0.148157	0.502815	0.219003	0.271309	0.648064	0.0337797	0.118569	0.515719	-0.0742569	0.825047	-0.696125	2.78238e-08	0.344397	0.0218378	-0.135361	0.126369	-0.0788461	0.708578	0.154686	0.954147	0.707324	3.99495e-05	0.423323	0.00305071	1.02256	5.1219e-36	0.918684	2.94717e-10	TMEM54	ENSG00000121900
0.297212	0.567767	-0.0494972	0.820455	0.194534	0.181961	0.201924	0.379493	0.205114	0.0329892	0.446502	0.00737678	-0.0261688	0.860493	0.511309	2.97306e-06	0.00892394	0.955545	-0.0329843	0.839988	-0.579752	0.015354	0.249506	0.14131	0.18303	0.127106	1.62175	3.4847e-141	-0.245741	0.0764641	RNF19B	ENSG00000116514
0.0161546	0.979529	0.0283292	0.828011	0.0358032	0.767594	0.0435861	0.826424	0.0595137	0.324461	-1.04485	7.59078e-24	-1.0957	1.39447e-45	-0.397102	1.4167e-07	-0.71538	7.8021e-63	-0.700484	2.89412e-39	-0.255418	0.373605	-0.225494	0.0777186	0.0181527	0.866249	-0.303927	3.91691e-07	-0.0412959	0.730677	AK2	ENSG00000004455
-0.122178	0.887318	-0.566116	0.00133494	0.116419	0.536319	-0.0910786	NA	-0.332566	NA	0.983307	1.45549e-07	0.518657	3.5595e-08	0.604109	3.56613e-07	0.224848	0.103673	1.40655	2.50338e-16	0.2852	0.778988	0.134646	0.700698	0.268562	0.0481586	0.175305	0.193669	0.681179	0.00404307	AZIN2	ENSG00000142920
-0.00488135	0.996649	0.277894	0.208507	0.218041	0.244541	0.242711	0.406623	-0.0782473	0.701533	0.471635	0.00551863	-0.167472	0.200165	0.354361	0.0167383	0.226439	0.00807197	0.197243	0.23879	0.117611	0.974601	0.0588588	0.871192	0.318666	0.0219776	-0.304108	0.108715	0.544053	0.00024147	TRIM62	ENSG00000116525
-0.13498	0.815486	-0.358549	0.261873	-0.133385	0.418858	0.353347	NA	0.0515888	0.848476	0.68009	4.93049e-06	-0.56619	2.2537e-09	0.217987	0.0778729	0.0905817	0.514291	0.392117	0.0130589	0.349911	0.37501	0.381302	0.0169291	0.0810169	0.569129	-0.951889	5.99453e-10	1.25769	1.12412e-14	ZNF362	ENSG00000160094
1.00751	NA	-0.0141552	NA	-0.117454	NA	0.987047	NA	-0.906985	NA	1.47783	0.0133473	-0.518014	0.543372	-0.774184	0.123807	0.465579	0.826267	0.312887	0.796762	0.260001	NA	-1.88749	NA	-0.758279	0.101219	-3.31999	0.212773	-0.448984	0.69801	A3GALT2	ENSG00000184389
0.132661	0.795151	-0.0477791	0.775723	0.15348	0.28553	0.459002	0.0599378	0.157811	0.00356703	0.0195522	0.93015	-0.654558	1.79514e-17	-0.0152067	0.923786	-0.187493	0.00145003	-0.115138	0.181026	-0.43415	0.0733373	-0.204536	0.200202	-0.0755327	0.550121	0.982805	1.06994e-45	-0.33223	0.00635088	PHC2	ENSG00000134686
0.010505	0.990012	0.170533	0.341339	0.172343	0.246359	0.0868933	0.765545	-0.105986	0.432969	-0.0383109	0.865688	-0.139732	0.335771	0.11591	0.375124	0.0197855	0.88957	-0.0536565	0.75082	-0.153941	0.900845	-0.0670773	0.810063	0.105267	0.400471	-0.939368	5.99065e-11	0.325574	0.0153822	ZSCAN20	ENSG00000121903
-0.333928	0.774201	1.62725	NA	0.542384	NA	-1.48395	NA	-2.75095	NA	-0.102478	0.841389	-0.396948	0.374652	0.975675	0.00883616	0.902008	0.464187	-0.941103	0.591161	-0.487757	0.690448	-0.156891	NA	1.00475	0.0048496	0.631759	0.442522	-0.824686	NA	CSMD2	ENSG00000121904
-0.115603	0.842331	-0.00644305	0.977942	0.104449	0.470664	0.228929	0.30644	0.0637632	0.592249	-0.161148	0.421535	-0.317682	0.00142194	0.11869	0.352721	-0.068668	0.47084	-0.126517	0.267384	-0.117487	0.952818	0.090999	0.666236	0.262987	0.00933679	-0.493825	2.2263e-08	-0.103301	0.547635	SMIM12	ENSG00000163866
0.0249948	NA	-0.157457	NA	0.748704	NA	-0.265286	NA	-0.883079	NA	1.48151	0.0646073	0.653766	0.224336	2.6115	2.49418e-13	3.14687	NA	2.42846	0.000467184	-0.733789	NA	1.7266	0.0174249	0.901471	0.130317	0.7227	0.0546385	-0.706354	NA	GJB5	ENSG00000189280
0.18789	NA	-0.520057	NA	0.287511	NA	-0.409789	NA	2.04623	NA	1.92217	0.00809098	0.584302	0.472929	1.57398	2.26477e-05	-2.17638	NA	4.17673	0.00326521	-0.683076	NA	1.37967	0.16191	0.234247	0.718225	0.980803	1.20929e-05	1.06214	NA	GJB4	ENSG00000189433
0.273417	NA	0.387729	NA	0.143653	0.380601	0.448068	0.0685917	1.67614	NA	0.527269	0.260312	0.529675	0.226679	0.485759	1.61103e-05	0.22273	0.739246	2.3412	0.000644086	-0.226964	0.975646	0.709828	0.0674307	0.0596998	0.69038	2.32615	5.0655e-157	1.99654	0.00890623	GJB3	ENSG00000188910
0.890273	NA	0.346289	NA	0.324495	NA	0.692352	NA	-0.606484	NA	1.40182	0.0432545	-0.0881552	0.884727	-0.167523	0.817441	-0.0209897	0.993632	0.964226	0.386153	0.610377	NA	0.846203	0.192948	0.485624	0.342798	0.553496	0.156843	1.64784	0.050827	GJA4	ENSG00000187513
-0.806294	0.114476	0.0557551	0.769722	0.423396	NA	0.587819	NA	0.529175	NA	-0.212265	0.551851	-0.230483	0.474416	0.555758	0.612589	2.09849	NA	1.07788	0.0317355	0.132413	0.980546	-0.957444	0.306867	0.524769	0.618065	-0.636831	0.0783096	1.06739	0.0487673	DLGAP3	ENSG00000116544
-0.126064	NA	-0.126562	0.903553	-0.179369	NA	-0.00421272	NA	-0.276939	NA	0.814785	0.0662016	0.046047	0.950606	-0.169612	0.727437	0.230171	0.837975	0.0750291	0.934896	0.19321	NA	0.646879	0.279362	-0.520482	0.198076	-0.710797	0.188105	0.391629	0.490926	0	ENSG00000284773
-0.535822	NA	0.73612	NA	-0.217456	NA	-0.572032	NA	0.495497	NA	1.12843	NA	0.605416	0.636365	-1.41107	0.31509	0.402521	0.679344	0.516536	0.799047	-0.390891	NA	-0.0801875	NA	0.731028	0.47968	-0.491884	0.776756	-0.541645	NA	TMEM35B	ENSG00000243749
0.0823743	0.907215	-0.205945	0.249332	-0.199458	0.34206	-0.61182	0.0932672	-0.123783	0.469228	-0.0265466	0.934862	0.582673	7.78761e-05	-0.339902	0.0304125	0.319936	0.0063844	0.157311	0.271513	0.0153591	0.997376	0.529016	0.0105763	-0.194027	0.220406	0.440312	0.0068751	0.371871	0.0164491	ZMYM6	ENSG00000163867
-0.0278309	0.980168	-0.632867	5.2051e-06	-0.442305	0.315386	-0.892061	0.0324928	-0.100987	0.327339	-0.176739	0.546367	-0.330678	0.0231345	-0.998703	0.000369587	-0.383952	5.31801e-05	-0.251542	0.00434736	0.398435	0.93342	-0.0759963	0.927275	-0.758667	0.00676975	-0.996621	7.89733e-14	0.0836159	0.718762	ZMYM1	ENSG00000197056
0.0789637	0.863156	-0.218249	0.00247384	-0.259721	0.00442643	-0.00865623	0.968563	-0.000775859	0.991657	-0.716293	3.46659e-10	-0.547133	4.56388e-22	-0.573291	6.49048e-18	-0.2916	7.78519e-16	-0.465175	5.27793e-26	-0.0925804	0.956802	-0.253843	0.0241524	-0.441919	7.47256e-12	-0.298684	3.31404e-08	-0.278193	0.000909809	SFPQ	ENSG00000116560
-0.256277	0.479718	-0.192178	0.0438867	-0.0999469	0.432215	-0.231847	0.196318	-0.000157232	0.99885	-0.101468	0.592026	-0.495926	1.33157e-12	-0.0967807	0.395437	0.0354387	0.659252	-0.0447216	0.597114	0.0884712	0.973223	0.153589	0.273171	-0.0839577	0.429045	-0.921519	1.09649e-38	0.223908	0.0148409	ZMYM4	ENSG00000146463
-0.00760416	0.991925	0.152232	0.12348	0.0149785	0.918681	0.246769	0.200955	-0.0162394	0.83951	0.121442	0.452428	-0.233544	0.00800947	0.163271	0.0710025	0.196462	0.000279733	0.0235546	0.809664	-0.0104494	0.997376	0.227856	0.12318	0.0412776	0.695481	0.55356	1.46011e-15	-0.0740387	0.562335	KIAA0319L	ENSG00000142687
-0.0675832	0.897991	0.0196227	0.915985	0.120895	0.412305	0.42301	0.0785479	0.1739	0.00255097	-0.147446	0.38534	-0.488838	2.51496e-09	0.126321	0.302365	0.099128	0.256311	-0.248389	0.000736432	-0.135139	0.938369	-0.0310794	0.914727	0.236286	0.0299376	-0.735053	4.45641e-13	-0.185891	0.109052	NCDN	ENSG00000020129
0.287916	0.726126	0.271695	0.490216	0.119594	0.666603	-0.0481216	NA	-0.0993014	0.789746	0.279121	0.369446	0.248359	0.262334	-0.278163	0.188031	-0.221402	0.477911	-0.100798	0.784526	-0.211762	0.938883	-0.496756	0.160258	0.0640107	0.802461	1.31295	1.15511e-15	0.302433	0.244838	TFAP2E	ENSG00000116819
-0.0645575	0.906204	0.348478	3.153e-06	0.0606321	0.561865	0.080189	0.707615	0.193804	0.00136144	-0.791115	1.63053e-09	-0.56441	6.81946e-13	-0.0775649	0.461324	0.0406365	0.507474	-0.357324	1.3237e-06	-0.131855	0.933325	-0.305046	0.0150315	0.0669494	0.42999	-0.549955	3.61917e-23	0.0290382	0.842761	PSMB2	ENSG00000126067
-0.213552	0.638049	-0.0502602	0.78132	0.0148242	0.940187	0.259951	0.21761	-0.00688499	0.966105	-0.170677	0.399087	-0.483051	1.19982e-07	0.080124	0.552144	-0.0965867	0.324462	-0.0752226	0.542173	-0.00450992	0.998156	-0.0863086	0.716849	0.159338	0.166139	-0.813641	7.69139e-12	-0.137344	0.300962	C1orf216	ENSG00000142686
-0.490524	0.299021	0.175809	0.120866	-0.15079	0.188732	-0.179165	0.329573	0.129985	0.0222868	-1.31311	4.54058e-12	-1.11789	6.19357e-51	-0.347409	3.48488e-05	-0.477744	2.06592e-15	-0.855529	1.1251e-36	-0.0948413	0.984148	-1.50808	3.96254e-37	-0.254956	0.00208625	-1.00427	1.57325e-29	-1.21454	1.70896e-40	CLSPN	ENSG00000092853
0.0383394	0.952241	-0.116857	0.341413	-0.162909	0.220459	0.00968354	0.971683	-0.129322	0.113228	0.243532	0.134127	-0.154358	0.114416	-0.200297	0.0733691	-0.0744863	0.46236	-0.0602698	0.596278	0.288868	0.462534	0.346581	0.0172837	-0.199769	0.0320209	-0.0672097	0.521076	0.518858	3.24989e-08	AGO4	ENSG00000134698
0.0736307	0.870679	0.0996247	0.261851	0.00667344	0.962263	0.0412326	0.845349	0.0342306	0.552776	-0.294968	0.0136795	-0.833608	1.14389e-34	-0.0884565	0.347505	-0.296331	4.312e-10	-0.440809	2.24943e-17	-0.0230646	0.994348	0.0511935	0.798852	0.0271791	0.790855	-0.0254641	0.750494	0.393823	7.72057e-07	AGO1	ENSG00000092847
-0.0958436	0.83973	-0.00311479	0.984716	-0.0824085	0.555396	-0.324102	0.115355	-0.0392446	0.57504	-0.250306	0.0653626	-0.172898	0.0293272	-0.472612	1.19598e-06	-0.0540586	0.541528	-0.03228	0.735013	-0.121724	0.939943	0.260736	0.0865059	-0.285635	0.00254552	-0.236777	0.00280601	0.212982	0.0358532	AGO3	ENSG00000126070
-0.125805	NA	0.345279	0.308004	0.257912	NA	0.57723	NA	-0.132706	NA	1.01985	0.0324903	2.17336	3.25025e-17	1.33741	7.3095e-06	2.26564	0.0313817	1.65413	0.00218439	0.638831	NA	-1.30602	NA	0.495247	0.208868	-1.53036	0.00893003	-0.36002	0.739718	TEKT2	ENSG00000092850
0.134614	0.832191	0.222404	0.189781	0.0500581	0.808611	0.476519	0.0709417	0.150742	0.205596	-0.251363	0.19692	-0.717232	3.13705e-08	0.276334	0.0289622	-0.166483	0.0676893	-0.229903	0.0575284	-0.141188	0.94693	-0.148676	0.551181	0.303499	0.00739338	-1.04258	6.76846e-15	0.0112006	0.956697	ADPRS	ENSG00000116863
0.138766	0.89503	-0.401089	0.263254	-0.0377578	NA	-0.116058	NA	-0.00358842	0.994597	0.69143	0.00708513	0.425803	0.192821	-0.317738	0.228685	0.432289	0.435436	0.0227199	0.963025	0.285327	0.871852	-0.950755	0.0539838	-0.625755	0.0238024	-0.232512	0.41278	0.985482	6.15969e-06	COL8A2	ENSG00000171812
-0.103864	0.839375	0.087494	0.527593	0.121639	0.323714	0.122255	0.594075	0.123844	0.0773468	-0.295781	0.05776	-0.568898	6.24008e-09	0.0539376	0.652636	-0.0946433	0.218364	-0.196535	0.0115961	-0.149539	0.889585	-0.0357553	0.880735	0.171613	0.0542372	-0.328095	7.48088e-05	0.22794	0.0291455	TRAPPC3	ENSG00000054116
0.0836902	0.878814	0.168452	0.0747183	0.270906	0.0633531	0.40522	0.0916894	0.165573	0.00052587	0.000200455	0.999319	-0.13398	0.138307	0.483883	2.6226e-06	-0.0222257	0.819361	-0.136602	0.0845466	-0.198783	0.804227	-0.351707	0.0119577	0.502977	1.81043e-07	0.476924	2.30099e-09	0.0117215	0.946151	MAP7D1	ENSG00000116871
0.027773	0.964606	0.331356	0.000159769	-0.0637811	0.550455	0.135277	0.473569	0.0925886	0.024016	-0.542516	4.67856e-06	-1.02602	5.21857e-51	-0.213776	0.00506905	-0.363937	1.98567e-19	-0.452733	1.01873e-18	-0.0293989	0.994348	-0.142618	0.301093	0.0308679	0.744218	0.377435	1.1302e-11	0.101772	0.393643	THRAP3	ENSG00000054118
-0.262302	0.424298	0.113947	0.535647	-0.00853877	0.971541	0.243079	0.229259	-0.210622	0.00618155	0.933886	9.66291e-14	0.513287	1.73367e-10	-0.235189	0.0768777	0.34743	1.02782e-05	0.158969	0.079362	-0.0022089	0.998964	-0.224769	0.343836	-0.0540967	0.736582	2.0825	5.4814e-156	0.161856	0.295521	SH3D21	ENSG00000214193
0.0355997	0.956487	0.26106	0.00176309	0.153858	0.218938	0.38754	0.107967	0.0610223	0.489623	-0.0266524	0.90668	-0.681661	1.41628e-15	-0.0571052	0.658251	-0.246371	1.67023e-06	-0.466309	6.37396e-14	-0.416399	0.0985484	-0.267554	0.227201	0.0969358	0.356468	0.320782	0.000108669	-0.42002	0.000133706	STK40	ENSG00000196182
-0.0907999	0.87007	0.289301	0.0265998	0.314481	0.100373	0.231115	0.400767	0.160372	0.147086	-0.422937	0.00635768	-0.555082	1.96155e-06	0.358705	0.0155301	-0.237613	0.00180727	-0.333211	0.00158203	-0.274846	0.619734	-0.391448	0.0401645	0.382871	0.00652554	0.221625	0.0791898	-0.0757056	0.695262	LSM10	ENSG00000181817
-0.0611727	0.945418	-0.380352	0.204402	0.116479	NA	0.237159	0.533519	-0.132943	NA	0.479176	0.0215453	-0.163099	0.404238	0.364622	0.0998274	0.254899	0.104468	0.748069	0.00301044	0.233199	0.854902	0.498505	0.0402907	0.139379	0.594864	-1.40507	6.0731e-08	1.24269	9.0251e-08	OSCP1	ENSG00000116885
0.0117245	0.987562	0.484973	3.74033e-05	0.180705	0.14126	0.243743	0.249786	0.170017	0.021049	-0.674263	9.33687e-08	-0.861053	7.70865e-18	-0.0454398	0.724365	-0.299011	2.04035e-07	-0.440477	2.97937e-08	-0.166793	0.854902	-0.211733	0.223592	0.161631	0.102931	-0.00306931	0.979948	0.319289	0.00865899	MRPS15	ENSG00000116898
-0.190834	NA	-0.0222464	0.981587	0.37752	NA	0.686218	NA	-0.316587	NA	1.58811	1.10355e-06	3.42726	2.12479e-35	1.94419	2.23083e-27	2.92166	5.74778e-12	3.78972	1.51623e-34	0.521174	0.777228	-1.27787	NA	1.07984	2.69124e-08	-2.0243	3.30847e-05	0.881906	0.13461	CSF3R	ENSG00000119535
0.1679	0.829383	-0.249587	0.159658	0.0270907	0.892571	0.289636	0.232075	0.0178042	0.937527	0.135414	0.623856	0.466757	0.00014483	0.0287918	0.858642	-0.0566036	0.750574	0.198835	0.127549	-0.231038	0.879696	-0.239084	0.105703	-0.114403	0.390763	2.29087	5.9663e-138	-0.295634	0.143024	ZC3H12A	ENSG00000163874
0.150402	0.753589	-0.204976	0.0701412	-0.147471	0.337468	-0.109843	0.620799	0.1562	0.10874	-0.311008	0.0388801	-0.681598	8.65424e-16	-0.285833	0.0112593	-0.103771	0.160323	-0.149	0.219703	-0.089245	0.972449	0.199858	0.220308	-0.112967	0.37677	0.34842	4.32357e-05	0.439412	5.87796e-05	MEAF6	ENSG00000163875
0.104022	0.820853	0.272762	0.0501997	0.0130982	0.942993	-0.0421138	0.862376	0.151065	0.0709343	-0.230203	0.107488	-0.0140413	0.922303	-0.101868	0.429229	-0.0266638	0.840096	-0.110998	0.304475	-0.186416	0.803971	-0.044619	0.87462	-0.0583426	0.656818	1.09911	1.46388e-35	-0.117772	0.407641	SNIP1	ENSG00000163877
0.167688	0.85244	-0.221574	0.0483006	-0.234188	NA	0.072201	NA	-0.270098	NA	-0.453874	0.126672	0.310926	0.203809	-0.757793	0.00259303	-0.438841	0.402984	-0.305369	0.317668	-0.392252	0.643761	-0.511845	0.2161	-0.830989	0.00058882	-1.01363	0.0103558	-1.06344	0.000159678	DNALI1	ENSG00000163879
0.161562	0.659306	0.290303	0.00127626	0.0517962	0.669582	-0.0607155	0.774216	0.121953	0.0172816	-0.774191	1.94331e-12	-0.93993	7.57114e-36	-0.359734	5.34514e-05	-0.58825	9.78895e-33	-0.517242	1.8379e-20	-0.192732	0.707609	-0.534955	2.28169e-06	-0.0456157	0.66249	0.127925	0.0587097	-0.250133	0.00999524	GNL2	ENSG00000134697
-0.028368	0.971389	0.167036	0.169958	0.103454	0.447575	-0.056645	0.830422	0.116814	0.231883	-0.654223	3.49801e-06	-0.495532	1.6956e-05	-0.212373	0.0524499	-0.606102	1.27797e-15	-0.74787	1.42678e-16	-0.0842958	0.975568	-0.548034	0.000445042	0.0649929	0.601275	-0.426042	2.24888e-05	-0.22994	0.0799842	C1orf109	ENSG00000116922
0.0510513	0.917817	0.388052	1.73842e-05	0.0630815	0.652199	0.189572	0.365099	0.289134	1.61569e-08	-1.19459	6.47654e-24	-1.82523	8.50268e-77	-0.130441	0.224903	-0.711	2.18805e-38	-0.905754	2.57737e-46	-0.00986884	0.997376	-1.46734	1.79022e-30	0.0706745	0.504848	0.852494	4.19799e-39	-0.642351	2.3704e-11	CDCA8	ENSG00000134690
0.0718471	0.936642	0.11342	0.533521	0.0412361	0.829321	0.77652	NA	-0.210666	0.534097	-0.0215173	0.953101	-0.891512	5.52431e-05	-0.184467	0.195157	0.676219	0.0148511	0.364028	0.128158	0.533437	0.179433	-0.00583987	0.990264	0.139574	0.268537	0.456593	0.0148657	0.609723	0.00730683	EPHA10	ENSG00000183317
-0.319554	0.555587	0.208481	0.0667135	0.152709	0.387421	0.311851	0.198752	0.112614	0.414008	-0.552146	0.00863459	-1.13051	1.95263e-11	0.0236802	0.895119	-0.540421	5.92179e-09	-0.364153	0.00144024	0.226744	0.857174	-0.184011	0.388555	0.379893	0.0018364	-1.05434	1.34077e-17	-0.0682496	0.700463	MANEAL	ENSG00000185090
0.0505563	0.924274	0.124745	0.368884	0.0122369	0.955829	-0.0253681	0.92397	0.225425	0.0340083	-0.668379	6.2647e-08	-0.9148	1.09253e-11	-0.205624	0.125637	-0.422813	2.61184e-08	-0.351051	0.00414608	-0.304065	0.313576	-0.215631	0.282054	-0.10668	0.426895	0.588521	1.07786e-11	-0.159867	0.303713	YRDC	ENSG00000196449
-0.237339	0.603859	-0.0221656	0.912584	0.398635	0.0314357	0.481024	0.0833723	0.131294	0.234771	0.058502	0.805114	-0.458438	1.45356e-05	0.581631	3.5425e-05	0.355243	2.27255e-05	0.180938	0.0716314	-0.137206	0.945935	-0.0380504	0.911364	0.670195	5.73532e-08	-0.457489	0.000422696	0.107314	0.461955	C1orf122	ENSG00000197982
-0.0167382	0.979529	0.0219599	0.903459	0.106914	0.416189	-0.0410213	0.85283	0.0688184	0.354937	-0.198475	0.136904	-0.403737	2.09816e-06	-0.0518163	0.671578	-0.265853	8.87243e-05	-0.323183	1.82711e-06	-0.190575	0.734302	0.0194005	0.936003	0.0783885	0.441964	0.407381	4.05781e-08	-0.0238702	0.872626	MTF1	ENSG00000188786
-0.0959203	0.85244	0.0815632	0.455451	9.43848e-05	0.999527	0.15551	0.466954	-0.105297	0.327555	-0.336874	0.0157152	-0.629457	3.49248e-14	-0.163671	0.204402	-0.454345	2.94333e-12	-0.267667	0.0029094	-0.0445304	0.9915	-0.0675708	0.753618	0.0169352	0.920499	-0.463961	0.000235677	0.693559	6.46238e-13	INPP5B	ENSG00000204084
-0.0500427	0.923459	0.0544079	0.677221	0.0281654	0.828497	0.0154623	0.947168	0.176257	0.000496437	-0.983028	1.06411e-17	-1.09426	1.80378e-49	-0.200914	0.0364913	-0.659828	4.7665e-56	-0.568369	4.82045e-20	-0.163328	0.851832	-0.348704	0.00762676	-0.0318021	0.755477	-0.937898	5.51622e-44	0.129238	0.221947	SF3A3	ENSG00000183431
-0.0748144	0.93674	-0.0677501	0.851308	0.121385	0.458638	0.43672	0.15258	0.0630445	0.738311	0.0208181	0.95307	-0.441634	9.05762e-05	0.196199	0.18138	-0.468262	1.84318e-07	-0.25932	0.0602579	0.162515	0.945107	0.24423	0.435708	0.0755079	0.623004	0.421558	0.00498265	0.274511	0.0946568	FHL3	ENSG00000183386
0.027523	0.964961	0.0424825	0.811638	-0.102356	0.397617	-0.275139	0.201395	0.146042	0.0494681	-0.869867	3.12679e-13	-0.689014	1.02344e-14	-0.36228	4.01494e-05	-0.509467	1.64745e-17	-0.499056	1.7921e-10	-0.272215	0.400044	-0.179194	0.301933	-0.157781	0.0948815	-0.277348	0.00225949	0.0881105	0.489837	UTP11	ENSG00000183520
0.566931	NA	-0.912059	0.00863605	0.205276	NA	0.124355	0.819937	0.0209025	NA	0.612118	0.52912	3.59186	6.24843e-42	0.644745	0.346664	-0.0165715	0.997027	2.65317	1.88793e-12	0.293171	NA	-0.377903	NA	0.287963	0.715944	3.28618	8.25391e-28	-0.360951	0.699941	POU3F1	ENSG00000185668
-0.0366338	0.974712	-0.29835	0.170426	-0.114662	0.61165	-0.313645	0.24984	0.0112882	0.949244	0.132054	0.645931	0.322778	0.021697	-0.213168	0.179603	0.55874	1.12022e-09	0.175571	0.0945672	0.0303977	0.996359	0.115446	0.731411	-0.213248	0.158585	0.291968	0.0582512	-0.0226144	0.933633	RRAGC	ENSG00000116954
-0.0766462	0.930768	-0.120646	0.515449	-0.1354	0.438968	-0.327407	0.181317	-0.159288	0.254411	-0.575755	0.00659265	0.346671	0.00460013	-0.407012	0.00400741	-0.268175	0.00742723	0.0133492	0.95474	0.0607457	0.991954	-0.148902	0.544742	-0.221526	0.0898935	-1.23854	1.94197e-18	-0.204882	0.30436	MYCBP	ENSG00000214114
-0.205935	NA	-0.887574	NA	-0.460169	NA	-0.0182888	NA	-0.748392	NA	1.28468	0.179757	1.70861	0.00232307	0.766531	0.279655	1.33289	0.243617	0.243767	0.775548	0.201119	NA	0.485966	0.655405	0.42695	0.587731	-2.3477	0.102852	-0.567389	0.380931	0	ENSG00000274944
-0.35478	NA	0.500611	NA	-0.197342	NA	-0.828965	NA	-0.408084	NA	1.3498	0.154135	1.00071	0.165823	0.159184	0.866155	1.52427	0.246836	0.286093	0.695702	0.0961034	NA	-0.00161549	NA	0.0503355	0.96157	-3.52949	0.0548068	-0.681813	0.319098	GJA9	ENSG00000131233
-0.459826	NA	-0.200478	NA	0.116965	NA	0.100347	0.673601	0.0350847	0.881182	0.875082	0.15921	1.5535	3.07244e-08	0.12707	0.642857	1.00592	0.0320833	0.575012	5.00195e-07	0.469207	NA	0.459727	0.038526	-0.103049	0.713713	-3.23294	5.68493e-12	-0.00719917	0.973904	RHBDL2	ENSG00000158315
-0.0391623	0.938385	-0.161744	0.164845	-0.0573954	0.665686	-0.202012	0.257505	0.0800796	0.1978	-0.242874	0.0596641	-0.319121	1.82096e-05	-0.12397	0.217641	-0.0319036	0.707374	-0.0528404	0.580367	-0.204316	0.671324	0.0812684	0.696929	-0.0539532	0.608554	0.541582	1.57633e-15	0.0399781	0.749557	AKIRIN1	ENSG00000174574
-0.071492	0.893915	0.172108	0.152325	0.189817	0.177866	0.30824	0.153013	0.20582	0.00197902	-0.722823	7.64544e-08	-0.801684	8.4935e-19	-0.0252795	0.872222	-0.222063	6.75185e-06	-0.28974	0.00151263	-0.19103	0.804229	-0.0915687	0.634049	0.274761	0.00473994	-0.352187	1.90196e-05	0.521505	6.55285e-07	NDUFS5	ENSG00000168653
0.0356127	0.941292	0.534236	2.00139e-18	0.0412168	0.702222	0.0525155	0.788719	-0.0307102	0.530533	0.36976	0.00356585	-0.152441	0.0297486	-0.0465156	0.610923	0.57703	1.92817e-67	-0.0219563	0.791656	-0.455826	0.00820761	-0.319613	0.00609465	-0.160199	0.0214047	1.30989	7.2223e-116	-0.515878	3.42578e-10	MACF1	ENSG00000127603
-0.0283424	0.979791	-0.301011	0.00761168	-0.120637	0.613925	-0.260335	0.513752	0.0142722	0.969714	-0.241587	0.344288	-0.331573	0.0823282	-0.484332	0.012395	0.166931	0.573843	-0.319562	0.189369	0.077103	0.98712	-0.221994	0.293897	-0.165858	0.356404	-0.165911	0.339819	-0.152289	0.574793	BMP8A	ENSG00000183682
0.0395934	0.939791	0.106926	0.263331	-0.0285956	0.810599	0.14956	0.400096	0.093702	0.0410846	-0.851665	9.97618e-14	-0.997673	2.50769e-41	-0.339142	8.56737e-06	-0.360554	1.09189e-17	-0.629535	2.93228e-41	0.00471351	0.997792	-0.251671	0.0384218	-0.0609979	0.497218	-0.18617	0.00207996	-0.126254	0.225211	PABPC4	ENSG00000090621
-0.364173	0.629665	-0.451007	0.000474084	0.112269	NA	-1.79931	NA	0.71152	NA	-0.443916	0.126208	1.9931	6.76759e-07	0.116891	0.830886	-0.269743	0.296311	1.88379	0.0244287	0.368116	0.664613	-1.8444	0.089155	0.603489	0.0690466	-0.169195	0.620622	2.20125	0.0043328	HPCAL4	ENSG00000116983
0.112288	0.81386	-0.0233293	0.892044	-0.0672193	0.591964	0.122338	0.558854	0.112595	0.16653	-0.359817	0.00576444	-0.639598	3.24197e-12	-0.324463	0.00031157	-0.216941	0.00172056	-0.331815	1.55328e-05	-0.185779	0.78047	-0.221923	0.129586	-0.155939	0.0840226	-0.916273	4.27216e-21	0.0551991	0.690951	PPIE	ENSG00000084072
0.251178	0.600194	-0.210957	0.0878883	-0.114658	0.510907	0.303542	0.258681	-0.221998	0.303878	-0.0995863	0.676997	-0.353119	0.0298722	-0.0985425	0.523152	-0.188712	0.200285	0.0540332	0.853485	0.159607	0.924351	-0.0472253	0.868839	0.0335743	0.843155	-0.621125	1.24287e-08	0.587057	0.00033231	BMP8B	ENSG00000116985
0.0208736	0.992844	0.424302	0.216284	0.37858	NA	0.392356	NA	-0.363202	NA	-0.77557	0.0961505	-0.833795	0.108541	-0.0687043	0.906294	-0.592888	0.259979	-0.715814	0.262763	-0.0762184	0.994348	-1.27849	0.0429113	0.34939	0.406707	0.0452121	0.925457	-0.064978	0.926648	OXCT2	ENSG00000198754
0.0172484	0.980168	0.24448	0.0161268	-0.103788	0.428744	-0.0513481	0.827401	-0.044068	0.696127	-0.743886	2.26447e-09	-0.687906	5.33284e-12	-0.458085	1.75013e-07	-0.611407	6.20867e-23	-0.533639	5.63876e-12	-0.185789	0.774411	-0.213394	0.19593	-0.164956	0.0763074	-0.264341	0.00173361	-0.0843319	0.543487	TRIT1	ENSG00000043514
0.0221923	0.987501	-0.278177	0.0489034	0.0231982	0.936674	0.243873	0.446354	-0.134651	NA	-0.607258	0.0406094	1.9757	1.71549e-08	0.396627	0.00664732	-0.328557	0.0807396	0.407284	0.35525	0.10235	0.986689	0.929415	0.0014525	0.436457	0.00178322	-0.467513	0.000306767	1.36237	1.64593e-05	MYCL	ENSG00000116990
0.0170666	0.988553	0.362296	0.0347298	0.0500301	0.819999	0.308268	0.23166	-0.156199	NA	-0.967912	5.82577e-05	1.33828	7.4537e-05	-0.262319	0.0791161	-0.400434	6.33652e-08	-0.297622	0.551327	-0.161339	0.947955	-0.191527	0.511005	-0.101966	0.5305	-0.202605	0.122528	-1.16569	0.00198401	MFSD2A	ENSG00000168389
-0.0575816	0.908388	0.144139	0.188043	0.17236	0.157543	0.215917	0.237858	0.180976	0.000446586	0.108793	0.575772	-0.477731	2.02091e-08	0.224681	0.0206514	-0.181199	0.000352893	-0.0993282	0.279594	-0.422128	0.0458746	-0.0665093	0.756287	0.250043	0.00373996	-0.126444	0.0538073	0.269815	0.0112128	CAP1	ENSG00000131236
0.12184	0.764652	0.0941773	0.418895	0.0112956	0.9386	-0.0895708	0.630324	0.159577	0.00312635	-0.67851	2.60725e-09	-0.874753	1.02045e-26	-0.17057	0.0462882	-0.508107	6.96958e-26	-0.391902	1.06176e-10	-0.0464926	0.990231	-0.494421	1.78891e-05	0.110024	0.191158	-1.15663	6.29281e-54	0.175974	0.106534	PPT1	ENSG00000131238
-5.3107e-05	0.999949	0.0919897	0.525879	-0.168458	0.31723	-0.41	0.107157	0.0523088	0.592438	-0.356495	0.0248643	-0.169144	0.236468	-0.583368	7.19162e-07	-0.234577	0.00122114	-0.144141	0.0861878	-0.0636956	0.989664	-0.115517	0.583361	-0.512974	8.34651e-07	-0.189013	0.0697693	-0.156598	0.460364	RLF	ENSG00000117000
0.277523	NA	-1.01078	NA	0.106932	NA	-0.151791	NA	-0.151872	NA	0.758428	0.535491	1.64115	0.324271	-0.641974	0.608514	2.20498	0.492144	0.346609	0.827233	-0.652006	NA	1.82333	NA	-0.478394	NA	-0.497879	0.848583	-1.08308	NA	TMCO2	ENSG00000188800
-0.412942	0.453276	-0.351991	0.00747802	-0.214023	0.226554	-0.517565	0.035268	0.0543034	0.554499	-0.522927	0.0244046	0.0518653	0.715886	-0.224792	0.137128	0.113581	0.134055	0.019368	0.88588	-0.0263337	0.997376	-0.129785	0.618976	-0.224485	0.111648	-1.02597	8.28839e-22	0.0605553	0.710779	ZMPSTE24	ENSG00000084073
-0.401638	0.539939	0.170795	0.817883	0.495513	NA	0.881613	NA	-0.336838	NA	-0.26906	0.374015	0.467004	0.610584	0.496051	0.23613	0.455667	0.79213	0.17571	0.642068	0.418048	0.494346	-0.285868	0.811152	0.425074	0.386061	-0.102018	0.869528	1.046	5.87933e-06	COL9A2	ENSG00000049089
-0.245599	0.530386	0.143736	0.181366	-0.0512051	0.774268	0.180243	0.441166	0.246917	0.0028412	-0.480142	0.0014431	-0.720275	2.27549e-09	-0.051792	0.744641	-0.149522	0.0135506	-0.118504	0.319283	-0.23656	0.704197	-0.169351	0.458763	0.107193	0.403735	-1.2239	9.94343e-33	0.184016	0.150417	SMAP2	ENSG00000084070
-0.120693	0.85244	0.183513	0.33681	0.102942	0.737479	-0.20348	NA	-0.0590119	0.718717	-0.4536	0.0151217	-0.367793	0.00511986	-0.16362	0.540424	-0.182597	0.0526069	-0.165172	0.193115	-0.333463	0.493536	-0.836582	0.00696729	0.0861518	0.744679	-2.07275	2.9794e-14	0.294996	0.0470459	ZFP69B	ENSG00000187801
-0.145375	0.823706	0.0485183	0.880459	-0.0122108	0.962077	-0.564705	NA	-0.161152	0.306182	0.0307534	0.919281	-0.316487	0.0741334	-0.332782	0.0369048	-0.139021	0.341849	-0.186806	0.220024	0.139626	0.945935	0.668829	0.264027	-0.00607372	0.978055	-3.04451	3.386e-44	0.136924	0.422338	ZFP69	ENSG00000187815
-0.0408621	0.972798	0.0951192	0.753514	0.632738	NA	-0.0914512	0.798044	0.0404268	0.858486	0.0459034	0.89947	-0.11815	0.509242	2.50927	0.000395249	-0.184447	0.194984	-0.261696	0.100708	0.1972	0.925298	-0.290968	0.420112	1.50795	0.103356	-2.37517	2.41904e-21	-0.133469	0.491995	EXO5	ENSG00000164002
0.189687	0.772985	0.114892	0.788824	0.00315714	0.994174	-0.656265	NA	0.00120031	0.997544	-0.406829	0.0728159	-0.348706	0.245502	-0.376006	0.0689606	-0.335742	0.067035	-0.209183	0.379505	-0.186163	0.920519	-0.779331	0.0183767	0.0423392	0.868396	-0.472943	0.051717	-0.100504	0.705361	ZNF684	ENSG00000117010
0.132637	0.865567	0.297294	0.115205	0.0907021	0.610039	0.305673	NA	-0.523027	0.00134726	0.207785	0.414044	-0.281759	0.0350054	0.0471565	0.773563	0.308656	0.00142636	0.409156	0.00450593	0.286109	0.762194	0.269277	0.152955	0.363079	0.0019561	-0.208183	0.0683871	1.99334	4.55726e-53	RIMS3	ENSG00000117016
-0.0728692	0.878814	-0.0962238	0.495352	0.0396571	0.789107	0.22019	0.295983	0.0969417	0.136606	-0.577801	7.34088e-07	-0.744525	2.12629e-20	-0.0158584	0.910612	0.0028829	0.983746	-0.26093	0.000111966	-0.056531	0.98712	-0.180384	0.260545	0.109694	0.286546	-0.504249	7.25843e-09	-0.164281	0.166198	NFYC	ENSG00000066136
-0.244241	0.803862	0.020152	0.942187	0.182027	0.449867	0.444791	0.314391	-0.0750275	0.781611	-1.11459	8.06849e-05	-1.13391	1.99872e-06	-0.425083	0.0229822	-0.645996	1.53122e-17	-0.281098	0.145034	-0.0673411	0.992464	-0.676872	0.328626	0.187851	0.305488	-0.827225	5.187e-10	1.20017	2.0317e-13	KCNQ4	ENSG00000117013
0.0560133	0.942523	-0.36515	0.567249	0.56119	NA	0.57549	NA	0.160338	0.0222868	0.343845	0.119817	-0.61856	1.35341e-07	1.20672	3.59798e-05	0.0521084	0.656707	0.297622	8.55465e-05	-0.464042	0.291058	-0.872982	1.78897e-05	1.29905	9.47018e-08	0.327274	0.103404	1.01124	1.67588e-14	CITED4	ENSG00000179862
-0.108322	0.807943	0.258281	0.0138796	0.0387626	0.7592	0.000801888	0.99688	-0.00235301	0.977318	-0.478888	0.000740239	-0.765908	2.51909e-21	-0.443502	9.82688e-09	-0.511954	1.77594e-30	-0.160411	0.00191423	-0.144298	0.88682	-0.953106	1.20749e-16	-0.0643134	0.496053	-1.33344	2.86625e-93	-0.805585	8.4908e-24	CTPS1	ENSG00000171793
-0.102105	0.845901	0.333619	0.049261	-0.0210005	0.927007	0.056693	0.881682	-0.108594	0.21099	-0.0280135	0.916566	0.245835	0.181657	-0.582598	6.23733e-06	-0.275911	0.162399	-0.000424953	0.997449	-0.221941	0.750473	-0.740732	3.34616e-08	-0.268367	0.0494965	-0.976532	1.24544e-11	-1.23419	3.3765e-31	SLFNL1	ENSG00000171790
0.0752347	0.872577	-0.0122482	0.938595	-0.0469528	0.720081	0.156988	0.429014	-0.0471799	0.619177	-0.100765	0.550606	-0.683574	3.49644e-15	-0.433097	3.08347e-07	-0.285102	6.5593e-06	-0.14437	0.0573723	-0.0486709	0.987851	0.188927	0.225279	-0.15721	0.0766182	-0.0509363	0.618049	0.0424894	0.775629	SCMH1	ENSG00000010803
0.393788	NA	-0.692815	NA	0.542576	NA	-0.802052	NA	-1.06401	NA	1.16786	0.136377	2.62607	0.0145084	1.27559	0.000624552	0.0276915	0.993235	0.812052	0.527772	0.122707	NA	0.548153	0.359417	0.694332	0.148251	2.01789	0.000254812	-1.40569	NA	EDN2	ENSG00000127129
-0.245146	0.582652	0.049666	0.740283	-0.00828254	0.96422	0.345159	0.152273	0.113673	0.337679	0.239307	0.207663	-0.241668	0.0527536	0.155758	0.171608	-0.763891	2.89708e-08	0.348875	0.000572002	-0.150119	0.927655	-0.515166	0.0154958	0.114947	0.322538	-0.488797	2.1775e-05	0.847547	2.58997e-14	HIVEP3	ENSG00000127124
2.38356	NA	-0.442499	NA	-0.136804	NA	0.898804	NA	0.465773	NA	1.85523	0.228947	-0.908149	NA	0.93502	0.177527	-2.17638	NA	-1.36576	0.631735	1.30047	NA	-2.00333	NA	-0.0758112	0.948066	-0.160078	0.816823	0.438536	NA	GUCA2A	ENSG00000197273
-0.0393285	0.938367	-0.03301	0.841827	-0.12333	0.304274	-0.166406	0.363125	0.107577	0.0331338	-0.579836	1.30528e-07	-0.315456	1.64327e-05	-0.317437	0.000309986	-0.23336	4.80644e-06	-0.139787	0.0251237	-0.0849724	0.966537	0.153466	0.292558	-0.222855	0.00945577	1.10082	5.71769e-88	-0.0225395	0.863797	FOXJ3	ENSG00000198815
-0.0212951	0.986427	0.0872162	0.436818	-0.035221	0.860742	0.0791844	0.80032	0.0185643	0.921343	0.0969749	0.763976	-0.18367	0.698886	-0.0395883	0.81151	-0.156444	0.442967	0.405444	0.000197603	0.465213	0.328902	0.830353	1.88329e-09	0.283882	0.0162057	-0.258935	0.00428971	0.378599	0.00264088	RIMKLA	ENSG00000177181
0.225436	NA	-0.0457753	0.934138	0.847576	NA	-0.926457	NA	-0.272229	NA	1.1186	0.00529934	2.44846	7.52483e-05	2.75203	2.12019e-14	2.43718	7.35243e-05	1.32759	4.49619e-05	0.607353	0.693646	0.944501	0.102252	1.65549	0.000623416	-0.68117	0.214704	0.984029	0.00866069	ZMYND12	ENSG00000066185
0.128565	0.814155	-0.0542727	0.759233	-0.0687713	0.622731	-0.12392	0.603681	-0.103865	0.270575	0.0147044	0.957077	-0.197637	0.153975	-0.112758	0.319663	0.0908739	0.377985	-0.00304669	0.985267	0.0700094	0.986526	0.368602	0.00909123	-0.00764114	0.95628	-1.1425	9.74047e-29	0.265064	0.0424806	PPCS	ENSG00000127125
-0.189872	0.792925	-0.194563	0.444625	-0.0236831	0.95092	-0.20795	NA	-0.192444	0.519715	0.567325	0.00258515	0.513089	0.000371525	0.32975	0.151104	0.900362	1.24029e-09	0.810817	1.19598e-06	0.0819958	0.986781	0.375206	0.0659804	-0.00146069	0.99643	-1.11463	1.03834e-07	0.419931	0.0543974	CCDC30	ENSG00000186409
0.114174	0.831029	0.316375	0.0327645	0.0123048	0.956739	0.185006	0.42118	0.0850891	0.555708	-0.924121	1.54664e-10	-0.938446	6.27517e-11	-0.233726	0.0759631	-0.609339	5.09675e-14	-0.947716	6.3106e-17	-0.133512	0.929462	-0.6309	0.000670498	0.0209149	0.901062	-0.506933	2.2398e-06	-0.251708	0.0970521	PPIH	ENSG00000171960
0.0225491	0.972391	0.304088	0.000280102	0.115386	0.254659	0.222505	0.248104	0.279121	9.45361e-10	-1.03592	8.91039e-24	-1.05769	4.41935e-47	-0.0347934	0.757786	-0.520533	2.23626e-43	-0.449984	7.24638e-13	-0.0601943	0.983977	-0.386084	0.00174936	0.304601	2.66043e-05	0.0383563	0.573209	0.45186	0.000199972	YBX1	ENSG00000065978
0.446222	NA	0.319782	NA	-0.237471	NA	-0.84977	NA	0.371166	NA	-0.0807649	0.923898	0.700601	0.720859	-1.7086	5.38119e-06	2.05204	NA	-0.322272	0.556415	-0.22202	NA	-1.53766	0.140808	-0.939252	0.00813433	-0.152616	0.856029	-0.875557	0.0647835	CLDN19	ENSG00000164007
0.189679	0.744885	0.122904	0.444625	0.0664111	0.723325	0.215916	0.401214	-0.0128461	0.908762	-0.194272	0.342123	-0.706858	1.10069e-15	0.0709729	0.635852	-0.158617	0.0573671	-0.355773	5.35687e-08	-0.209974	0.830702	-0.149747	0.414051	0.118147	0.375454	1.03811	3.62243e-28	-0.224201	0.0452509	P3H1	ENSG00000117385
0.0276014	0.978701	0.152941	0.415904	0.0159268	0.951181	-0.161219	0.635772	-0.0638292	0.822847	0.183046	0.477159	0.00234774	0.992527	-0.197654	0.204401	-0.0639029	0.777787	0.0635736	0.818955	-0.0718973	0.98717	0.0218208	0.959289	-0.136038	0.384431	0.475253	0.00091791	-0.278325	0.189213	C1orf50	ENSG00000164008
0.48344	NA	0.320978	NA	2.10924	NA	-0.104672	NA	-0.523805	NA	0.259015	NA	0.939054	0.655003	2.60445	0.221004	0.278023	NA	-1.03665	0.68392	-0.515816	NA	0.767654	NA	3.03926	NA	0.364588	0.79607	-0.238324	NA	0	ENSG00000283580
0.358033	0.670176	0.122546	0.662085	-0.080072	0.773074	-0.191667	NA	0.0518641	NA	0.400917	0.240121	0.592251	0.00921793	-0.0447258	0.854776	0.319178	0.392933	-0.185309	0.777751	-0.186943	0.965156	-0.269845	0.572471	0.0555687	0.808877	1.27174	7.71637e-12	-0.266236	0.620918	TMEM269	ENSG00000274386
0.00280767	0.997882	0.167271	0.64947	0.00327014	0.992954	0.147136	0.65296	0.0763504	0.798265	-0.177892	0.573373	-0.198251	0.337868	0.0264073	0.91523	0.210775	0.437814	-0.0489169	0.881817	0.119733	0.974601	0.450313	0.0643815	-0.0499973	0.831749	0.252293	0.297035	0.0977565	0.716481	SVBP	ENSG00000177868
-0.148828	0.839375	0.178037	0.415293	-0.160151	0.354298	0.228429	0.386367	-0.0725613	0.693524	-0.111078	0.704943	-0.522081	4.1835e-05	-0.0680023	0.684909	0.188033	0.148562	-0.0808574	0.65492	0.124645	0.960377	0.391939	0.00982933	-0.228901	0.0857829	-0.332357	0.0925401	-0.106595	0.560376	ERMAP	ENSG00000164010
-0.153779	0.829383	0.00550717	0.986908	0.146882	0.554002	0.211556	0.528791	-0.103566	0.617862	-0.000113667	0.999669	-0.554084	1.25021e-05	0.366089	0.0368275	-0.350142	0.00111478	-0.195361	0.275963	0.134157	0.949671	0.196589	0.391689	0.240982	0.181718	-0.728902	3.98319e-05	0.392664	0.0202759	ZNF691	ENSG00000164011
-0.0184827	0.981112	0.597833	1.1035e-05	0.085031	0.453157	0.379991	0.0617869	0.147206	0.0644693	-0.6456	1.40189e-07	-0.0137167	0.931958	0.139118	0.178754	-0.429149	4.19985e-09	-0.324777	2.10019e-05	-0.292712	0.334543	-0.00165965	0.995014	-0.185903	0.0231491	0.390269	6.88692e-08	-0.688183	7.35274e-11	SLC2A1	ENSG00000117394
0.505245	0.640757	0.311296	0.360162	0.22099	NA	1.12894	NA	-0.24567	NA	0.156873	0.785866	-0.00409343	0.995552	0.782447	0.180372	-0.33318	NA	-0.913706	0.35859	0.295753	0.939943	0.132054	0.881923	0.643999	0.267949	-1.24737	0.478699	-0.761773	0.417422	FAM183A	ENSG00000186973
0.0301645	0.957628	0.17872	0.0921163	0.0922362	0.432574	0.104574	0.624541	0.356647	2.7158e-14	-1.02474	5.14251e-17	-1.51635	8.41165e-75	-0.238244	0.0141448	-0.669562	7.64091e-43	-0.906317	3.06484e-39	-0.324723	0.265506	-0.627558	1.84626e-06	0.101394	0.296075	-1.6525	2.82837e-90	-0.444862	4.2566e-05	EBNA1BP2	ENSG00000117395
-0.129111	0.876478	0.127972	0.812604	0.0857797	NA	-0.232907	NA	0.191309	NA	1.03742	8.80845e-10	0.102337	0.59548	1.53906	3.50004e-14	2.23525	0.00516602	1.08247	5.56105e-07	0.0261148	0.996359	-0.512501	0.207049	0.499775	0.0689644	-0.647454	0.355975	-0.775694	0.0217988	CFAP57	ENSG00000243710
0.141821	NA	-0.0134351	0.952455	0.152099	0.413113	0.386762	0.153905	0.972001	NA	1.00805	0.373908	1.3832	0.268263	0.359347	0.00236665	-1.94029	0.78753	-0.837286	NA	0.56812	NA	1.86406	NA	0.251009	0.0450349	2.63214	3.84475e-97	-0.103501	NA	C1orf210	ENSG00000253313
-0.170134	NA	0.349122	NA	0.862295	NA	0.981809	NA	0.22411	NA	0.876325	0.0257168	0.397598	0.135106	2.18628	1.84613e-05	1.39349	0.0196094	1.16014	0.178502	0.283599	0.952818	0.142343	NA	1.19812	0.0668199	1.24517	0.0163289	0.236492	0.851961	TIE1	ENSG00000066056
0.0691125	0.939808	-0.227014	0.540416	0.00446204	0.991543	0.0130082	NA	-0.0688126	NA	1.07216	1.03205e-08	1.40439	4.48991e-17	0.919784	1.89358e-07	1.4502	2.87439e-05	1.20155	8.58089e-08	0.13672	0.965156	0.0403368	0.952392	0.214379	0.352438	-0.485198	0.0779021	-0.28258	0.456306	MPL	ENSG00000117400
0.113792	0.821059	0.196077	0.0403809	0.199717	0.141463	0.335632	0.113616	0.348027	9.45361e-10	-1.07256	7.06026e-22	-1.2821	8.51377e-49	-0.00547271	0.972825	-0.614612	2.73436e-34	-0.980745	1.77405e-40	0.123996	0.938369	-1.55624	5.1554e-33	0.269762	0.00470516	0.46687	7.64907e-13	-0.617564	2.63768e-08	CDC20	ENSG00000117399
-0.0155683	0.98503	0.137963	0.344547	0.214396	0.12043	0.319382	0.138625	0.0702674	0.425053	0.196785	0.2174	-0.24389	0.0113944	0.546693	6.9147e-08	0.173067	0.00193297	0.0332637	0.809005	-0.102406	0.956524	-0.171575	0.311617	0.466049	6.68622e-07	0.419921	9.25747e-11	0.0144297	0.928914	ELOVL1	ENSG00000066322
0.0516412	0.941592	-0.114294	0.486332	0.217321	0.11515	0.202562	0.334503	0.0265347	0.835201	-0.298784	0.100173	-0.654659	1.44829e-12	-0.0918906	0.468475	-0.347669	8.72809e-07	-0.243625	0.002687	-0.313999	0.456863	-0.124284	0.533755	0.117622	0.289732	0.399183	1.1543e-05	0.267362	0.020727	MED8	ENSG00000159479
0.0562674	0.910866	0.273776	0.0068774	0.161384	0.158419	0.285133	0.134131	-0.0435337	0.585449	0.215606	0.126364	-0.373815	8.99339e-07	-0.160093	0.100033	0.0250468	0.79001	-0.314216	4.32405e-07	-0.0461755	0.991167	0.0154016	0.954574	-0.0898634	0.363186	-0.38494	6.76631e-07	0.0293995	0.848492	SZT2	ENSG00000198198
0.210106	0.630999	0.0733823	0.538071	0.0629008	0.642909	0.478297	0.0416791	-0.122761	0.0193225	0.299744	0.04852	-0.624109	2.70218e-14	0.244576	0.00817406	-0.361859	0.000959352	-0.0984551	0.169527	-0.243256	0.643761	0.196384	0.162214	0.291858	0.00085748	0.927134	4.58063e-52	0.415835	0.00032306	PTPRF	ENSG00000142949
0.0732078	0.881413	-0.169859	0.0886537	0.0498372	0.735403	0.256645	0.200067	-0.00425935	0.977318	0.0995953	0.564134	-0.459127	8.77808e-08	0.0384327	0.775463	0.0766861	0.367149	-0.158998	0.117805	0.00623175	0.997792	-0.0204995	0.937007	0.0791721	0.482071	0.308186	0.000123534	0.431052	6.47016e-05	KDM4A	ENSG00000066135
0.232632	0.540384	0.203741	0.370522	-0.0213693	0.927007	-0.222474	0.408055	-0.1692	0.0926936	-0.0987418	0.600872	-0.255417	0.0550402	-0.321846	0.0204324	-0.0901659	0.643439	-0.356772	0.000217881	-0.0800025	0.975646	-0.210403	0.224969	-0.276945	0.0435755	-0.929665	7.11704e-10	-0.30722	0.00668259	ST3GAL3	ENSG00000126091
0.117569	0.863493	0.0825493	0.88554	0.25066	0.443999	1.22501	NA	-0.463759	NA	-0.00651803	0.983922	0.571412	0.0964391	0.235473	0.394767	0.224817	0.841949	0.0272024	0.972258	-0.619612	0.0308283	0.232711	0.633433	0.339822	0.178029	0.940246	0.00277498	-0.434025	0.380562	ARTN	ENSG00000117407
-0.0383966	0.956487	0.0251295	0.894793	0.108018	0.454875	0.458457	0.0789067	0.0318475	0.759813	-0.111964	0.577098	-0.608989	3.45914e-14	0.210924	0.0610915	0.121462	0.138108	-0.243438	0.00138116	0.0553171	0.990231	-0.207914	0.273123	0.331507	0.000747	-0.639372	2.56511e-12	-0.31306	0.011275	IPO13	ENSG00000117408
0.0216653	0.976116	0.4207	0.00232202	0.204343	0.174158	0.308061	0.129463	0.107403	0.175824	-1.08882	2.28141e-18	-1.27376	7.99253e-27	-0.400516	0.000320782	-0.549048	7.70652e-16	-1.10368	5.62948e-47	-0.159864	0.883687	-0.621109	5.06924e-06	0.142965	0.228075	-0.845381	2.54375e-19	-0.274395	0.0275606	DPH2	ENSG00000132768
-0.0704958	0.904954	0.251199	0.00818697	0.146008	0.306455	0.422224	0.0780404	0.0784017	0.396482	-0.476695	0.000233456	-0.348637	0.000347699	0.198501	0.0753393	0.0270222	0.786509	-0.26731	0.000423897	-0.182476	0.846072	-0.336709	0.0123602	0.303624	0.00116549	0.866824	2.21914e-28	-0.278347	0.011129	ATP6V0B	ENSG00000117410
-0.135212	0.783852	0.284135	0.0030815	0.13089	0.386743	0.513508	0.0621751	0.155923	0.0324532	-0.953534	3.85517e-14	-0.96098	8.0018e-23	-0.116179	0.415008	-0.63147	1.76967e-24	-0.564823	3.69707e-14	-0.0298653	0.994348	-0.443164	0.00552814	0.283174	0.00728809	-0.50172	3.77414e-10	0.213535	0.113053	B4GALT2	ENSG00000117411
0.0600141	0.93674	0.0835348	0.680676	0.121024	0.508628	0.638582	0.0911976	-0.187513	0.193517	0.491201	0.00160207	-0.0587692	0.717371	0.21819	0.112893	0.70444	7.92044e-09	0.235481	0.0570832	0.113887	0.959595	0.00647741	0.985409	0.237431	0.082098	0.137241	0.341575	0.516344	0.000140248	CCDC24	ENSG00000159214
-0.104348	0.885012	-0.533144	9.01562e-05	0.0867766	0.549114	1.31731	0.0263767	-0.109964	0.440123	0.626751	0.000351299	-1.21297	5.08222e-16	-0.478138	1.61223e-06	-1.40727	6.91561e-35	-0.394524	0.000375557	0.500879	0.188684	-0.421877	0.032402	-0.101254	0.392928	0.940323	1.49954e-11	0.738886	3.49998e-09	SLC6A9	ENSG00000196517
-0.19233	0.593858	0.12507	0.278791	0.0508568	0.747344	0.204846	0.332191	-0.0369406	0.714802	-0.172491	0.268188	-0.354219	9.72112e-05	-0.0274715	0.845092	0.1515	0.0632368	-0.0337756	0.770447	-0.0240948	0.994348	-0.179647	0.335336	0.0547812	0.675773	-0.710409	9.36575e-12	0.0725147	0.608683	DMAP1	ENSG00000178028
0.0845634	0.864452	0.0773455	0.574874	0.0875933	0.60075	0.48577	0.0553391	0.0728053	0.421831	-0.664936	1.94858e-08	-0.925386	2.15782e-18	-0.151865	0.258627	-0.471297	1.91022e-16	-0.470668	2.54807e-09	-0.0514783	0.98918	-0.100974	0.615188	0.158147	0.182713	-0.777248	9.7532e-21	0.412923	0.000218073	ERI3	ENSG00000117419
0.133694	0.790544	-0.0309291	0.86286	0.0068662	0.972677	0.358796	0.086229	-0.0293872	0.781094	-0.42626	0.00226066	-0.771798	4.17626e-18	-0.116627	0.35242	-0.37343	3.52158e-12	-0.268733	0.000318923	-0.0793187	0.980546	-0.0648869	0.761156	0.0243385	0.869405	0.181891	0.0334407	0.30012	0.0143432	RNF220	ENSG00000187147
0.150213	0.844757	0.311369	0.178146	0.104497	0.644388	0.466082	0.0997444	-0.0255148	0.921343	0.0137719	0.968656	-0.185045	0.359901	-0.213109	0.242412	0.658709	1.36632e-05	0.222364	0.163294	0.0445779	0.994348	0.551225	0.00770942	0.000323188	0.9989	0.119069	0.590123	0.378337	0.0441901	TMEM53	ENSG00000126106
-0.0211981	0.989181	-0.352924	0.391536	0.0894583	0.678645	-0.528955	NA	-0.155106	NA	1.47387	2.81572e-13	1.08698	4.97082e-12	0.172114	0.278596	1.44686	0.00145709	1.17546	1.20359e-08	0.795059	0.018116	1.00924	1.58245e-07	-0.151022	0.366522	0.445046	0.213258	0.45585	0.110597	ARMH1	ENSG00000198520
0.287519	0.451166	0.610756	6.96661e-08	0.0581356	0.655913	0.19173	0.313551	0.204148	0.000172275	-1.12573	4.06292e-19	-1.61742	1.11263e-61	-0.300552	0.00200064	-0.796836	1.22265e-49	-0.805227	1.38713e-29	-0.0781986	0.978139	-1.43453	1.28323e-34	-0.0696146	0.508921	0.761698	3.64798e-29	-0.566174	1.5074e-09	KIF2C	ENSG00000142945
0.170727	0.670802	-0.168486	0.0853759	0.0235053	0.85358	0.314903	0.119204	0.210071	6.2808e-06	-0.835002	1.68736e-13	-1.2483	1.72087e-58	-0.216248	0.00976095	-0.400009	4.56975e-25	-0.857089	5.82086e-41	-0.0538513	0.98712	0.166509	0.244405	0.156057	0.0454316	0.747797	1.50564e-47	0.703844	1.09861e-12	RPS8	ENSG00000142937
0.183059	0.889629	-0.358713	0.50838	0.303103	NA	0.449271	NA	0.175095	NA	0.21061	0.663645	2.19466	5.56807e-11	0.913085	1.00214e-05	2.26257	0.000205582	1.64008	6.8813e-05	0.090504	0.991957	0.0622253	0.946842	0.212022	0.452862	0.12051	0.790119	-0.0796014	0.927104	BEST4	ENSG00000142959
0.00150439	0.998408	-0.131736	0.507599	-0.0105682	0.958188	0.458031	0.0583947	0.288352	0.0371826	0.139212	0.520966	0.575238	1.95721e-09	0.12142	0.399241	0.14622	0.220635	0.430232	0.000665935	0.0201546	0.997376	-0.00330932	0.99219	-0.196363	0.107869	2.11526	5.5989e-162	-0.658579	8.25929e-05	PLK3	ENSG00000173846
-0.0695192	NA	-0.131392	0.877218	0.363261	NA	0.265725	NA	0.453417	NA	0.473036	0.344061	1.22536	9.84554e-05	0.658526	0.0375994	0.693268	0.412184	0.908147	0.142663	0.117242	NA	-0.216202	0.768575	0.149501	0.722606	1.22633	0.00161875	-0.410437	0.654737	DYNLT4	ENSG00000188396
0.0833161	0.910866	-0.107196	0.76345	-0.0283435	0.902464	0.264666	0.228085	-0.213413	NA	0.859443	9.10022e-07	1.40284	2.01472e-45	0.212231	0.188317	1.43067	0.000296517	1.48491	4.29211e-20	0.223026	0.879417	0.497023	0.00117963	-0.491841	0.000290828	0.435935	0.0169764	-0.99896	0.000161406	BTBD19	ENSG00000222009
-0.136381	0.8601	-0.384857	0.111108	-0.187779	0.389849	0.331616	NA	-0.111214	NA	0.427373	0.032821	0.392018	0.00276876	-0.156319	0.424847	0.677285	0.0094345	0.983277	8.39615e-07	0.315532	0.616805	0.443963	0.239999	-0.498314	0.00146667	-1.23153	3.8644e-07	0.573298	0.0351151	PTCH2	ENSG00000117425
0.0109036	0.988483	-0.0132409	0.957482	-0.0276222	0.875551	0.0186829	0.95044	0.012217	0.940324	-0.846628	2.71404e-10	-1.01065	2.39809e-20	-0.313948	0.00565363	-0.652505	4.55209e-13	-0.636526	6.44675e-12	-0.171586	0.842326	-0.651127	7.66912e-05	-0.110157	0.371214	-1.57014	5.3626e-48	-0.116487	0.428081	EIF2B3	ENSG00000070785
0.0615609	0.919498	0.272483	0.0107219	0.258108	0.0570218	0.41835	0.0910051	0.151974	0.10201	0.0987779	0.618215	-0.490632	3.90362e-08	0.281025	0.0180056	-0.122354	0.136236	-0.0911116	0.455805	0.0885678	0.977769	0.200302	0.269375	0.346991	0.000404542	0.324855	7.59691e-06	0.229233	0.124639	HECTD3	ENSG00000126107
-0.0277391	0.971631	-0.0298512	0.867984	0.16575	0.277879	0.361511	0.144328	0.187708	0.0307358	-0.176901	0.306783	-0.561727	7.62054e-12	0.570461	1.50003e-07	-0.279341	4.4137e-09	0.120922	0.270597	0.0106492	0.997376	0.0415252	0.883701	0.467904	1.81456e-06	-0.699094	8.26527e-14	0.354964	0.00381421	UROD	ENSG00000126088
-0.173603	0.859933	-0.0697603	0.697095	0.0488077	0.87714	0.20129	0.623019	0.192152	0.125402	0.38813	0.150407	-0.264518	0.116972	0.471778	0.00506905	0.327036	0.369605	0.284873	0.00833386	0.611407	0.123671	1.01191	1.07004e-10	0.301744	0.112271	-1.04353	6.28138e-12	0.43919	0.00165094	ZSWIM5	ENSG00000162415
-0.1915	0.780649	0.448598	3.19722e-05	-0.0407689	NA	0.498646	0.05053	0.175768	NA	-1.19568	1.10543e-08	-0.788081	7.17118e-08	0.523685	0.160861	-0.88552	4.78766e-20	-0.283652	0.406456	0.0571294	0.992464	-1.61186	1.25857e-07	0.25636	0.546532	-0.927402	5.8655e-21	-0.150038	0.674886	HPDL	ENSG00000186603
-0.0457878	0.956761	0.0994932	0.735929	0.084401	0.683965	0.0596181	0.887952	-0.143935	0.473187	-0.129879	0.615327	0.161856	0.442448	0.445161	0.000535137	-0.0506395	0.862862	-0.0460314	0.863281	0.0590942	0.991447	-0.829413	0.000318748	0.279868	0.0440008	0.135	0.363591	-0.295016	0.109116	MUTYH	ENSG00000132781
-0.112207	0.860387	0.117522	0.483666	0.00267203	0.990816	0.280104	0.227323	0.264249	0.0146432	-0.755285	1.06963e-05	-0.822307	1.92304e-12	0.026607	0.870662	-0.409397	1.21097e-07	-0.571056	5.77573e-07	-0.121025	0.961339	-0.850532	7.89964e-07	0.147462	0.220434	-0.0628626	0.609213	-0.562869	2.38615e-05	TOE1	ENSG00000132773
0.577802	0.165967	-0.336505	0.0343514	-0.00474656	0.98668	0.25142	0.42784	-0.29519	0.169735	-0.128974	0.667468	-0.383298	0.00348952	0.0756238	0.680237	-0.0941154	0.72147	-0.203945	0.39997	0.0149494	0.997376	-0.542079	0.0687941	0.0496972	0.806027	1.29336	2.37626e-45	0.165394	0.488005	TESK2	ENSG00000070759
0.0228319	0.985713	0.137175	0.594463	0.0110362	0.968247	0.185486	NA	0.167874	0.524888	-0.241999	0.385797	-0.224714	0.248406	-0.202422	0.250161	-0.0332396	0.932813	-0.139222	0.622358	-0.068563	0.99123	-0.160398	0.689193	-0.124604	0.478921	0.117828	0.568548	-0.33516	0.174083	CCDC163	ENSG00000280670
0.447793	0.17597	0.10545	0.419002	-0.0910751	0.531612	0.113725	0.657101	0.0674337	0.548329	0.0489693	0.851347	-0.744572	5.13263e-13	-0.60012	8.00604e-11	-0.466421	1.57546e-11	-0.249998	0.00545237	-0.16295	0.925565	-0.783373	3.06084e-11	-0.370227	5.10395e-05	-0.371313	1.6587e-05	-0.287708	0.0187887	MMACHC	ENSG00000132763
0.0355531	0.942827	0.648665	9.87791e-12	0.121118	0.239825	-0.0501753	0.807443	0.278736	0.0057627	-0.497821	1.73403e-05	-0.449624	1.27791e-07	-0.0686963	0.501437	-0.0487177	0.388722	-0.298049	2.95369e-05	-0.136101	0.88682	0.131989	0.353416	0.158439	0.0293529	-0.425606	1.53476e-15	0.215131	0.0358363	PRDX1	ENSG00000117450
0.286357	0.594356	0.0969938	0.440621	0.0497317	0.772088	0.410031	0.0803684	0.05075	0.595703	-0.246365	0.251532	-0.67921	1.82488e-11	-0.22587	0.0349715	-0.460807	2.8453e-17	-0.321076	1.07634e-05	-0.114677	0.966537	0.481477	0.000674644	0.0726246	0.548324	0.56996	3.71872e-17	0.151688	0.235831	AKR1A1	ENSG00000117448
-0.0182925	0.980168	0.146686	0.0759762	-0.136813	0.159352	0.00389073	0.986019	-0.099067	0.0371279	-0.869615	5.0436e-11	-1.03408	1.19317e-47	-0.33883	5.96205e-06	-0.556592	7.01748e-41	-0.604638	1.37074e-33	-0.117289	0.94789	-0.61484	6.86503e-10	-0.221478	0.00221381	-0.8314	1.13217e-37	-0.273067	0.00202685	NASP	ENSG00000132780
0.352904	0.405247	-0.193546	0.369549	-0.187436	0.36554	0.302512	0.302036	-0.148988	0.385857	0.135527	0.571473	-0.138543	0.54763	-0.285559	0.11466	0.161822	0.69468	-0.448825	0.00449047	-0.0781041	0.98712	-0.0762305	0.819475	-0.33563	0.0339917	-1.32018	1.89508e-11	-0.613721	0.000798716	CCDC17	ENSG00000159588
0.140824	0.674417	0.0732169	0.496052	-0.0781579	0.48602	-0.0604833	0.760658	0.0789175	0.117171	-0.291125	0.00961425	-0.455383	1.22423e-09	-0.267629	0.000714521	-0.086948	0.16656	-0.270404	1.13088e-06	-0.12275	0.914061	0.165262	0.242186	-0.0991634	0.236943	0.808768	1.44911e-47	0.213106	0.0208515	GPBP1L1	ENSG00000159592
0.0552795	0.922908	-0.0327889	0.863607	-0.0326781	0.854169	0.00100502	0.996862	0.0509911	0.773757	-0.490266	0.000672384	-0.290996	0.00567703	-0.110388	0.379046	-0.384241	1.85473e-07	-0.150574	0.281443	0.123918	0.939943	0.29476	0.0671269	0.0281527	0.841092	-0.0579502	0.592962	0.0276451	0.896131	TMEM69	ENSG00000159596
-0.00746218	0.993848	0.0419641	0.83528	-0.221868	0.111952	-0.223515	0.424801	-0.0490627	0.719174	0.140408	0.458086	-0.00881332	0.960272	-0.120229	0.316108	0.514876	1.75979e-11	0.270031	0.00176432	0.153818	0.938369	0.372183	0.0165203	-0.185291	0.0771433	-1.39714	5.22378e-32	0.419722	0.00034919	IPP	ENSG00000197429
0.144204	0.769709	0.456481	5.37159e-08	0.0621681	0.619712	0.334042	0.103691	0.0744034	0.145552	-0.0117257	0.960354	-0.431702	7.78386e-09	0.051554	0.658619	-0.316897	1.85121e-07	-0.181553	0.00217983	0.050074	0.991167	-0.160064	0.362004	0.214574	0.011554	-0.093115	0.216602	0.10395	0.449355	MAST2	ENSG00000086015
0.0217202	0.979529	0.265372	0.00814349	0.214862	0.271309	-0.160424	0.454203	0.127255	0.122664	0.460787	0.00283793	0.431807	2.12465e-06	1.27163	1.09256e-33	1.49602	2.3141e-102	0.402844	4.98231e-09	0.344642	0.307494	-0.428174	0.034385	0.565697	1.35849e-06	-0.206021	0.0454714	0.209032	0.07192	PIK3R3	ENSG00000117461
0.170408	0.839025	0.438106	0.0477066	-0.064354	0.696047	0.495399	0.0436974	-0.0882265	0.678134	0.551676	0.0152414	0.806794	1.95356e-10	0.358693	0.000555657	2.53972	1.74812e-55	0.903487	9.47029e-17	-0.457218	0.448534	1.12585	2.98336e-06	0.0525262	0.714433	0.306499	0.0162191	0.0714032	0.744874	TSPAN1	ENSG00000117472
-0.0135914	0.986291	0.14292	0.300463	0.096779	0.476128	0.425482	0.0683477	0.0565596	0.386687	-0.0978457	0.611809	-0.619151	7.23113e-17	0.0761427	0.520809	0.231603	2.67965e-05	-0.145722	0.0392264	-0.212517	0.77055	-0.165549	0.372489	0.0817077	0.459351	0.246802	0.00457202	-0.0132722	0.94007	POMGNT1	ENSG00000085998
0.831732	NA	-0.472585	NA	0.111141	NA	-0.731435	NA	-0.04636	NA	2.84654	0.00212101	1.8992	0.00583801	1.13103	0.123151	1.92139	0.178588	0.131426	0.805349	1.17759	NA	1.8235	NA	0.148402	0.901824	-0.0341873	0.98099	0.516867	0.128449	LURAP1	ENSG00000171357
-0.158569	0.755848	0.381361	0.000184874	0.0202486	0.901714	0.124644	0.555925	-0.0503568	0.630082	-1.21364	9.18606e-18	-1.67862	3.45503e-50	-0.407484	3.00547e-05	-0.669857	6.07414e-22	-1.0299	3.0488e-39	-0.0830666	0.980546	-1.50334	2.11168e-29	-0.128194	0.22583	0.207709	0.0167188	-1.30408	8.07254e-28	RAD54L	ENSG00000085999
0.181334	0.644998	0.0888681	0.448015	0.0725646	0.550115	0.293453	0.132974	0.031975	0.677375	-0.0551401	0.764265	-0.358483	7.1954e-06	0.0306002	0.802737	0.0213155	0.810721	-0.249923	8.98633e-05	-0.0361027	0.992577	0.0228921	0.925817	0.106037	0.263656	0.0628447	0.414463	-0.0423619	0.74234	LRRC41	ENSG00000132128
-0.0200652	0.976638	-0.143074	0.188691	-0.109136	0.425823	0.00348163	0.988377	0.199183	0.00242151	-0.871004	1.16918e-13	-0.761762	6.56536e-20	-0.262565	0.00956997	-0.38895	1.07313e-14	-0.296099	0.000369977	-0.110832	0.943213	-0.123536	0.475067	-0.0551331	0.647858	0.238094	0.000106674	0.411053	1.32202e-05	UQCRH	ENSG00000173660
0.206484	0.677302	0.0252915	0.87116	0.110441	0.360193	0.00986774	0.968484	-0.00111586	0.993976	-0.450546	0.00517464	-0.51647	2.69395e-06	-0.128053	0.204714	-0.423725	6.51779e-11	-0.257654	0.000668775	-0.0532055	0.991167	-0.0118682	0.967898	0.0382505	0.739296	0.161409	0.0442909	0.11051	0.369187	NSUN4	ENSG00000117481
0.0633831	0.974873	0.00407495	0.98134	0.140022	0.433387	0.556204	0.0375869	-0.00664209	0.977191	0.0204332	0.976835	-0.106568	0.788109	-0.148377	0.355505	0.113497	0.488829	0.0440731	0.822842	0.128404	0.98717	0.0131291	0.985663	0.0962055	0.542953	-0.479366	1.37362e-06	0.249155	0.106121	FAAH	ENSG00000117480
-0.392534	0.670454	-0.0903172	0.860011	0.21764	NA	0.515615	0.0903471	0.246153	NA	-0.496428	0.146446	1.30074	0.0656115	0.409928	0.114751	-0.639081	0.000424566	1.43321	0.0411844	0.30699	0.856463	-0.781693	0.025716	0.545435	0.0119915	1.39636	4.56768e-33	1.33002	0.0681469	DMBX1	ENSG00000197587
-0.114308	0.829425	0.0861692	0.70115	0.0131813	0.93556	0.249292	0.256463	-0.122062	0.251756	0.14085	0.431729	-0.146769	0.271337	-0.0562429	0.659603	0.061121	0.588772	0.0672801	0.600901	0.136528	0.926479	0.33168	0.0194731	-0.0626379	0.584796	0.223223	0.0246233	0.297384	0.0108297	MKNK1	ENSG00000079277
-0.154429	0.853903	-0.157669	0.495387	0.18327	0.197569	0.355267	0.171134	-0.294527	0.0373063	0.932678	1.05295e-06	0.0252051	0.893419	0.307098	0.00364547	0.0701322	0.575175	0.572106	4.07095e-08	0.217351	0.895045	0.401387	0.0179486	0.0168026	0.91634	0.67001	8.70606e-12	0.924553	9.99808e-13	MOB3C	ENSG00000142961
-0.0934848	0.864083	-0.204525	0.0480988	-0.0941024	0.407584	-0.0505734	0.847521	-0.016748	0.908543	-0.186469	0.283735	-0.542175	3.70019e-09	-0.276953	0.000745999	-0.159552	0.0234464	-0.0584119	0.672717	0.122351	0.945107	0.213936	0.154597	-0.0958893	0.290133	-1.36192	4.6512e-57	0.657314	8.74885e-09	ATPAF1	ENSG00000123472
0.572527	0.602386	-0.243777	0.698102	-0.153911	NA	0.415827	NA	-0.42486	NA	0.969541	0.0103343	0.971599	0.000200105	0.179739	0.539043	1.19298	0.0230341	0.486792	0.22926	0.476497	0.804229	-0.269185	0.712508	-0.0195923	0.955261	0.267502	0.605332	-0.0754911	0.894122	TEX38	ENSG00000186118
-0.0110115	0.986808	0.0724272	0.548834	-0.0421781	0.697963	-0.0269872	0.900085	0.079374	0.201895	-0.113449	0.423942	-0.353782	6.16595e-07	-0.114314	0.154922	-0.104371	0.150255	0.0131935	0.913177	-0.0106361	0.997376	0.333744	0.00391102	-0.0995105	0.211807	0.452816	2.98004e-12	0.583419	7.48476e-12	EFCAB14	ENSG00000159658
-0.583967	NA	0.650177	NA	0.102877	NA	-1.4179	NA	-0.40805	NA	0.796327	0.12234	0.268156	0.894997	0.2807	0.786711	3.03889	0.00828267	1.94986	0.0828474	0.215706	NA	1.97182	NA	0.271404	0.783905	0.865532	0.269846	2.00495	NA	CYP4X1	ENSG00000186377
-0.297778	NA	0.527608	0.500548	0.0928495	NA	1.53462	NA	-0.460481	NA	0.260292	0.63162	0.522144	0.601131	0.0810897	0.877058	1.79488	5.32966e-05	0.7366	0.454398	0.0356328	0.997376	0.877389	0.26483	0.104405	0.834231	-2.70776	0.000157377	0.49212	0.632256	CYP4Z1	ENSG00000186160
-0.360721	0.659672	0.548243	0.12506	0.282459	NA	-0.0274007	NA	-0.306237	NA	0.486447	0.0683473	0.706725	0.241312	0.273836	0.249945	1.18867	1.29409e-06	0.795162	0.0781065	0.110018	0.984148	0.290995	0.644879	0.156542	0.553461	-2.34368	5.58942e-12	0.442943	0.427048	CYP4A22	ENSG00000162365
0.419833	NA	-0.807849	NA	-0.850633	NA	2.19306	NA	-0.893823	NA	-0.6975	0.661489	0.000370153	0.999862	1.12688	0.423346	0.628591	NA	-1.07968	0.507854	0.510141	NA	-1.75439	NA	0.208654	NA	-1.4704	0.226391	0.738528	0.502649	TAL1	ENSG00000162367
0.0935479	0.821059	0.19653	0.0682463	-0.119961	0.277942	-0.210997	0.314467	0.116134	0.0345089	-1.03488	2.45376e-22	-0.885338	1.52365e-23	-0.52899	2.77288e-10	-0.344913	1.72404e-10	-0.638839	3.13277e-26	-0.15439	0.878041	-1.0774	1.00596e-19	-0.348495	1.49478e-05	0.180012	0.0374422	-0.868263	4.31017e-16	STIL	ENSG00000123473
-0.122315	0.829383	-0.309303	0.0204378	-0.24633	0.0958408	-0.466985	0.0681164	0.116693	0.117585	-0.41525	0.018064	-0.478605	5.16757e-06	-0.508737	1.96071e-06	-0.149079	0.0241131	-0.133407	0.166056	0.0105712	0.997376	0.93095	1.13583e-06	-0.365197	0.000376232	0.148151	0.120463	0.31356	0.0069171	CMPK1	ENSG00000162368
-0.60511	NA	0.700812	NA	-0.631947	NA	0.630029	NA	0.188361	NA	-0.216564	0.813412	-0.0555678	NA	-0.483657	0.434433	-1.07825	0.695801	-0.291282	0.712512	0.229976	NA	0.912751	0.264465	-0.21075	0.75294	-4.11674	4.9599e-19	0.127158	0.855012	FOXE3	ENSG00000186790
0.042459	0.956711	-0.158815	0.494662	0.13755	0.634632	0.396135	0.247478	0.0902576	0.714512	-0.268371	0.184659	-0.740713	2.3881e-07	0.452504	0.019525	-0.285953	0.0133902	-0.291175	0.113441	-0.0842065	0.984018	0.517423	0.0215132	0.686192	9.08607e-05	-0.676781	1.0703e-19	0.249883	0.189905	FOXD2	ENSG00000186564
-0.466646	0.677778	-0.233753	0.742004	0.301911	NA	-0.207397	NA	0.204139	NA	0.0150406	0.982075	-0.546075	0.820656	0.300293	0.267905	0.292202	0.479415	0.161372	0.943897	0.245417	0.952818	-0.111166	0.914233	0.00575195	0.986513	-1.67385	3.0841e-13	0.581326	NA	TRABD2B	ENSG00000269113
-0.733979	0.378552	-0.0497666	0.916319	0.0706056	NA	0.363479	NA	-0.249557	NA	0.754838	0.0139068	-0.374494	0.0424777	0.180667	0.655759	0.355106	0.608289	0.0277375	0.970013	0.277394	0.928335	1.49522	8.29593e-10	0.486214	0.140623	0.29052	0.77113	-0.685261	0.135728	SLC5A9	ENSG00000117834
-0.0553622	0.939032	-0.292509	0.050655	-0.106902	0.716934	0.359945	NA	-0.0987614	0.552525	0.329583	0.0687957	-0.52384	6.9717e-07	0.0554795	0.830697	0.0795548	0.640265	-0.038931	0.860845	0.162721	0.924351	0.422431	0.0201088	-0.238082	0.280822	-0.946521	1.8522e-05	0.201183	0.232587	SPATA6	ENSG00000132122
-0.418793	NA	-0.0303514	0.931254	-0.190755	NA	-0.0566652	NA	-0.86263	NA	0.137883	0.82122	-2.12875	0.310001	-0.454182	0.368118	0.81805	0.783926	0.112861	NA	0.620901	0.514684	0.685499	NA	-0.0924788	0.862832	-0.808256	0.552235	-0.897797	NA	AGBL4	ENSG00000186094
0.195667	NA	-0.0527003	0.85281	0.215408	0.30094	-0.723878	NA	0.470253	NA	0.318041	0.644807	0.423048	0.90598	0.237075	0.148182	-0.054908	0.773494	-2.13169	NA	0.373505	NA	0.548411	NA	0.0512388	0.810769	-2.07593	3.75502e-06	0.0767486	NA	DMRTA2	ENSG00000142700
0.0570558	0.903677	-0.00255399	0.987167	0.0196438	0.882295	-0.00671846	0.975822	0.147925	0.00552002	-0.715492	2.0686e-10	-0.731395	1.73091e-20	-0.28748	0.000326548	-0.417097	2.24347e-17	-0.482127	5.03058e-15	-0.129843	0.896352	-0.203628	0.154919	-0.0156272	0.888927	-0.0899156	0.212474	-0.0207932	0.877621	FAF1	ENSG00000185104
0.134346	0.853903	0.453554	0.000769462	0.0955795	0.688162	0.421951	0.168975	0.238141	0.00300783	-0.433907	0.056822	-0.403674	0.000111305	0.329115	0.0434216	0.0906082	0.645511	-0.286923	0.00389444	0.276771	0.769385	-0.202598	0.412922	0.405077	0.00753901	-0.739044	5.78603e-09	-0.0808761	0.633056	CDKN2C	ENSG00000123080
-0.145298	0.769709	-0.268724	0.0804496	-0.178646	0.24883	-0.298837	0.240739	0.175088	0.0442808	-0.339914	0.0292827	-0.161335	0.119238	-0.108249	0.440558	0.064473	0.517132	0.107503	0.309452	-0.00184557	0.998964	0.83016	0.050748	-0.131329	0.302678	0.824083	1.62105e-31	0.594291	4.05627e-10	RNF11	ENSG00000123091
0.243439	0.693896	0.0143651	0.919915	0.032395	0.85844	0.240394	0.297623	-0.179383	0.328431	0.226081	0.367171	0.214089	0.268612	-0.117665	0.394627	0.201312	0.250788	0.219365	0.208347	0.108098	0.977817	0.672966	3.36552e-05	0.124214	0.318244	-0.427412	5.05331e-06	0.955436	2.48861e-13	TTC39A	ENSG00000085831
0.0474056	0.922079	-0.185558	0.103833	-0.158892	0.178526	-0.211008	0.326824	0.0774448	0.251332	-0.151799	0.267591	-0.562934	2.34331e-16	-0.398656	7.74587e-06	0.135837	0.02279	0.149538	0.0342187	-0.0148627	0.997376	0.220718	0.103844	-0.313985	0.000123092	-0.149325	0.08507	0.184854	0.142363	EPS15	ENSG00000085832
-0.0790597	0.863093	-0.0116208	0.933891	-0.0029632	0.984859	-0.143302	0.457505	0.0604792	0.316812	-0.0359104	0.848243	0.00312664	0.981194	-0.118609	0.228504	0.43372	3.38721e-20	0.15532	0.00712206	0.126284	0.908849	0.325205	0.00602768	-0.121594	0.164993	0.74838	2.96812e-31	0.187794	0.0922065	OSBPL9	ENSG00000117859
0.15159	0.643822	0.0639931	0.554323	0.0274141	0.819181	-0.102988	0.595877	0.0634023	0.186531	-0.0752487	0.611038	-0.487908	1.88189e-13	-0.182965	0.0163637	0.0809894	0.133946	-0.160712	0.00858564	-0.0195444	0.994561	-0.164016	0.172372	-0.138994	0.0598927	0.684116	1.49165e-41	0.222871	0.0154183	NRDC	ENSG00000078618
0.112204	0.883551	0.216266	0.00244533	0.141442	0.155401	0.0696617	NA	-0.00575344	0.987641	1.51135	2.0266e-17	0.158635	0.0786834	0.0518712	0.609441	0.59468	1.56071e-25	0.957786	1.05243e-13	-0.258125	0.823063	-0.35483	0.0308121	-0.34411	4.41412e-07	0.674496	5.56574e-14	0.598835	0.000402504	RAB3B	ENSG00000169213
0.179003	0.764632	0.0941871	0.705488	0.0444026	0.858302	0.0842109	0.800589	0.0365149	0.876935	-0.112213	0.647999	-0.568101	4.50242e-05	-0.165179	0.369442	-0.447208	0.000195736	-0.365136	0.0172184	-0.313152	0.602046	-0.363219	0.125479	0.0758556	0.691148	-0.0733643	0.712642	0.3621	0.0287244	TXNDC12	ENSG00000117862
-0.0822023	0.935819	-0.124367	0.650215	-0.122074	0.723308	0.0902854	0.799904	-0.047085	0.885057	-0.419418	0.119335	-0.469514	0.0615786	-0.131069	0.604694	-0.267985	0.0547994	-0.235755	0.313244	-0.0957519	0.985225	-0.073656	0.859772	-0.00305207	0.991244	-1.43047	1.92722e-09	-0.0715774	0.80892	KTI12	ENSG00000198841
0.155873	0.75352	-0.505683	1.36208e-05	-0.30264	0.0704629	-0.361552	0.129018	-0.025787	0.824392	-0.512522	0.000890651	-0.388508	0.000128081	-0.687457	8.87649e-09	-0.279809	0.000332087	-0.190336	0.0361711	-0.00936167	0.997572	0.367791	0.0733347	-0.467671	0.000107717	-0.833099	6.16527e-10	0.400031	0.00298281	BTF3L4	ENSG00000134717
0.0390045	0.942419	-0.127248	0.321396	-0.0126072	0.939378	-0.118029	0.596551	-0.0935891	0.267716	-0.346894	0.00889838	-0.53204	1.03225e-09	-0.232752	0.0179973	-0.23278	0.000128753	-0.209261	0.00732055	-0.0393875	0.992464	0.174586	0.238144	-0.0520834	0.642166	-0.551573	7.22739e-12	0.390268	7.90935e-05	ZFYVE9	ENSG00000157077
-0.147125	0.728502	0.251783	0.0188557	0.123042	0.35424	0.275877	0.158617	0.0313068	0.708763	0.261365	0.0714412	-0.290792	0.000356857	0.0549947	0.686489	0.3171	2.58101e-07	-0.0331583	0.746277	-0.0617026	0.986526	0.0674369	0.740271	0.0894726	0.434818	-0.802888	2.8344e-21	-0.173554	0.155746	CC2D1B	ENSG00000154222
-0.125614	0.829201	0.284058	0.0100722	0.0455991	0.746711	0.213069	0.300632	0.188228	0.0288106	-1.44577	5.26686e-19	-1.51732	8.66894e-33	-0.187448	0.0966963	-0.458607	4.36167e-10	-1.05075	5.47729e-31	-0.0533254	0.991534	-1.5283	1.54752e-33	0.0115933	0.937591	-0.414566	1.58506e-07	-1.58906	3.35544e-42	ORC1	ENSG00000085840
0.0353041	0.945975	0.0541337	0.755402	-0.0530518	0.694597	-0.185865	0.325703	0.126308	0.0941399	-0.455575	0.000329157	-0.714269	1.03028e-19	-0.255957	0.00665124	-0.312787	2.56195e-08	-0.295835	4.51145e-05	-0.118972	0.934764	-0.0575453	0.78733	-0.0713901	0.504023	0.510859	1.42834e-11	0.0672028	0.608702	PRPF38A	ENSG00000134748
-0.0210493	0.974712	-0.208425	0.00639631	-0.194884	0.150078	-0.343869	0.120985	-0.0791992	0.13262	-0.0571806	0.748762	-0.0964875	0.350884	-0.413864	5.1256e-05	-0.168394	0.00199004	-0.138659	0.0177219	0.0959343	0.959464	0.076294	0.686227	-0.318257	0.000647511	0.3498	5.72174e-07	-0.0270168	0.863767	TUT4	ENSG00000134744
-0.344847	NA	-0.138952	NA	0.681343	NA	0.50977	NA	0.51473	NA	-1.17387	0.348185	0.11418	0.95881	0.0162345	0.989021	-0.638361	0.829755	0.468934	0.672099	-0.251714	NA	-0.322488	NA	0.256082	0.797749	-2.23018	0.0343229	-0.166768	0.889791	SHISAL2A	ENSG00000182183
-0.19831	0.705222	-0.0323519	0.835839	-0.0490149	0.73641	-0.126196	0.522659	0.164427	0.025607	-1.26926	1.58292e-15	-0.960279	8.43688e-22	-0.440829	2.68225e-06	-0.572585	1.71512e-19	-0.601023	1.51753e-15	-0.0226815	0.996359	-0.314056	0.069635	-0.114657	0.266363	-1.108	1.3802e-46	-0.100561	0.456269	COA7	ENSG00000162377
-0.0880619	0.856666	-0.115103	0.408676	-0.119181	0.403759	-0.37415	0.110577	-0.0117826	0.919065	-0.139302	0.407959	-0.488991	2.84729e-08	-0.363013	0.000758724	-0.0252721	0.820426	0.262536	0.000191857	0.170127	0.896352	0.442907	0.00341968	-0.204155	0.0602975	-0.5839	1.33227e-12	0.737278	1.80787e-10	ZYG11B	ENSG00000162378
-0.0116727	0.987046	-0.107379	0.48354	0.130587	NA	1.20895	NA	-0.435185	NA	-0.950676	6.96847e-15	-0.371332	4.80161e-05	-0.470477	0.704091	-0.282638	0.879672	-0.385625	0.456603	-0.0924916	0.970541	-0.918124	6.18354e-13	0.00300143	0.99818	-1.03772	0.385701	1.05733	0.000508843	ZYG11A	ENSG00000203995
-0.00993704	0.988676	-0.0281075	0.891437	-0.0435656	0.792367	0.337475	0.116088	-0.188297	0.00680814	-0.0838892	0.614508	-0.2125	0.0176539	0.00495301	0.974146	0.162628	0.0271305	-0.0768868	0.445503	-0.0155092	0.997376	-0.014864	0.954904	-0.0049213	0.973887	-1.06688	1.47109e-31	0.488325	3.36886e-07	ECHDC2	ENSG00000121310
-0.0259875	0.968292	-0.196549	0.0597469	-0.117439	0.320417	-0.17627	0.386367	0.0953245	0.211011	-0.0336023	0.862944	-0.287084	0.000481686	-0.0525077	0.650775	0.0557358	0.475323	0.0820179	0.418697	0.118985	0.938369	0.494389	1.35173e-05	-0.099508	0.308873	-0.572056	4.70625e-14	0.483501	2.94343e-05	SCP2	ENSG00000116171
-0.472951	NA	-0.387854	NA	-0.392699	NA	-3.44259	NA	0.0317034	NA	0.939408	0.537842	1.0838	NA	-0.582432	0.670094	-0.33318	NA	0.584598	0.839041	0.997352	NA	0.0481069	NA	0.160717	NA	2.35033	0.105304	-0.713808	NA	PODN	ENSG00000174348
0.074285	NA	-0.92931	0.00184417	0.230293	NA	0.411876	NA	-0.0306873	NA	1.02841	NA	3.21486	0.126318	1.61932	0.102517	0.628591	NA	1.26307	0.0044311	0.433221	NA	-0.530929	0.701526	0.517206	NA	0.41604	0.693677	-2.94687	0.00100298	SLC1A7	ENSG00000162383
0.0134124	0.987046	0.0813492	0.637099	0.103173	0.486854	0.085749	0.746395	-0.131056	0.405382	0.276522	0.0962837	0.0419834	0.791034	0.280394	0.0143294	0.602844	3.17451e-15	0.273332	0.0285375	-0.00990468	0.997376	0.108158	0.63756	0.155173	0.162586	-1.90795	1.22157e-55	0.170763	0.301512	CPT2	ENSG00000157184
0.126759	0.843561	0.0488146	0.832971	0.0307353	0.862469	0.289299	0.222623	-0.0815864	0.459395	-0.142825	0.506682	-0.769215	3.83312e-14	0.0924326	0.475051	-0.345069	0.00014084	-0.354919	3.19614e-05	-0.20067	0.854902	0.0144377	0.96332	0.0727828	0.555952	-0.901242	1.38173e-12	-0.0291061	0.878866	CZIB	ENSG00000162384
-0.136842	0.789262	-0.160329	0.31756	-0.0842356	0.594225	-0.127981	0.543318	0.151666	0.168526	-0.867624	9.83821e-10	-1.06762	5.2763e-25	-0.309537	0.00862459	-0.430571	4.74305e-10	-0.421337	7.10627e-05	-0.143615	0.920519	-0.101189	0.695351	-0.0943262	0.481481	-0.666577	7.0628e-11	0.268723	0.0330884	MAGOH	ENSG00000162385
0.0188816	0.976134	0.949328	0.0102362	0.0548297	0.635461	0.0143973	0.948656	0.0684901	0.270916	-1.01213	1.80434e-20	-0.559115	1.36436e-13	-0.41364	8.98807e-08	-0.28447	1.37997e-09	-0.640971	4.11268e-31	-0.191609	0.709056	-0.645074	2.39566e-11	-0.124762	0.138443	-0.186984	0.00485495	-1.10778	3.24678e-30	LRP8	ENSG00000157193
-0.230889	NA	-0.103429	NA	-0.426629	NA	0.487927	NA	0.197705	0.544494	-0.474457	0.530736	1.99902	0.0817158	0.885922	0.443473	0.637854	0.715096	-0.187543	0.604272	0.382206	NA	0.703722	NA	0.836738	0.447501	-0.857377	0.397632	0.179517	0.569344	GLIS1	ENSG00000174332
-0.0610716	0.926285	-0.0657119	0.627874	-0.287519	0.0388018	-0.392311	0.0942367	0.152018	0.0124721	-1.08284	3.95772e-12	-1.10409	9.39802e-36	-0.761775	6.82345e-12	-0.805839	2.74749e-35	-0.466592	8.28572e-12	0.0327258	0.994348	-0.835017	8.93638e-08	-0.419549	9.10127e-06	-1.03946	9.2373e-30	-0.276432	0.0831701	NDC1	ENSG00000058804
-0.0101689	0.99092	0.0512969	0.808833	0.146151	0.341958	-0.132832	0.656807	0.0455249	0.793153	-0.0144195	0.955511	-0.366605	0.000187756	0.2538	0.0327082	0.424175	9.34146e-07	0.123594	0.377202	-0.101224	0.966264	0.214416	0.304565	0.117661	0.370109	-0.589019	0.000240797	0.493005	3.9261e-05	YIPF1	ENSG00000058799
-0.282925	0.826539	-0.458707	0.276672	-0.0479535	0.81364	0.589921	NA	-0.43683	NA	0.291521	0.491223	0.901583	0.00381041	-0.0417436	0.815933	0.994771	0.0746561	0.0540238	0.921563	0.0966598	0.991534	-0.08594	0.89069	-0.302507	0.0280893	-0.23206	0.561382	-0.179128	0.673273	DIO1	ENSG00000211452
-0.568563	0.108193	-0.140368	0.472847	-0.0308832	0.858302	-0.4862	0.0614687	-0.0576356	0.728123	-0.351957	0.142435	-0.140674	0.380097	-0.244889	0.0274944	0.163141	0.164751	0.119449	0.405771	-0.053861	0.992464	0.190424	0.389048	-0.236416	0.0209213	-0.681748	5.73806e-07	0.0344599	0.871117	HSPB11	ENSG00000081870
-0.272625	0.457027	-0.225179	0.141759	0.118308	0.291691	0.113004	0.628469	0.0784516	0.501601	-0.285861	0.0756255	-0.469398	5.00218e-07	0.166997	0.069122	-0.23249	0.000412734	0.0143988	0.933588	-0.159524	0.88682	0.0736732	0.738097	0.15106	0.0609395	0.682946	9.069e-20	0.194991	0.126576	LRRC42	ENSG00000116212
-0.114181	NA	0.279903	0.179393	0.0131061	NA	-2.82846	NA	-0.0867819	NA	-1.32572	NA	1.78224	NA	0.692728	0.000476279	-1.29496	NA	1.5504	0.213713	-1.01024	NA	2.33437	0.000264698	0.588669	0.001772	-0.567978	0.721806	1.00448	NA	LDLRAD1	ENSG00000203985
-0.00238526	0.997161	-0.16393	0.144366	-0.105726	0.336675	-0.125259	0.511751	-0.0282151	0.85979	0.0991464	0.559876	-0.0198027	0.892055	0.225865	0.0102019	0.380183	9.0537e-14	0.440067	5.60388e-09	-0.0414921	0.991957	0.603433	1.99075e-07	-0.0233707	0.8177	0.59147	8.96622e-19	0.523607	3.80715e-06	TMEM59	ENSG00000116209
0.266315	0.560411	-0.155071	0.238393	-0.00912266	0.965379	-0.0581731	0.846008	-0.0425834	0.828842	-0.229669	0.237658	-0.187254	0.0931713	0.129169	0.334314	-0.237561	0.0217528	-0.134862	0.351662	-0.087619	0.981292	0.0620659	0.808957	0.117432	0.357042	-0.198827	0.143832	0.372491	0.0045693	TCEANC2	ENSG00000116205
0.653082	NA	0.895123	NA	0.124328	NA	0.790514	NA	1.06092	NA	0.469104	0.742586	2.93104	0.0913957	0.200728	0.9156	-0.309666	NA	1.06726	NA	0.599489	NA	0.779641	NA	1.45908	NA	2.13497	0.317679	3.51808	NA	0	ENSG00000256407
0.106673	NA	-1.12042	NA	-1.78152	NA	-1.4179	NA	-1.81116	NA	0.696266	NA	2.50605	NA	-3.1811	0.193468	-1.29496	NA	0.0852344	NA	0.530973	NA	-2.47609	NA	-0.46036	NA	2.42122	0.149421	1.31282	NA	CDCP2	ENSG00000157211
-0.000682005	0.999197	0.200223	0.224791	-0.0538254	0.746734	-0.0705301	0.815599	-0.121669	0.270916	-0.378738	0.0144268	-0.7148	1.08505e-10	-0.0462301	0.752546	-0.0459039	0.766381	-0.0469345	0.748616	0.124491	0.943813	-0.20585	0.290714	0.0769003	0.545849	-1.55152	9.17841e-27	0.24574	0.0549226	CYB5RL	ENSG00000215883
0.189493	0.630905	0.156194	0.1568	0.110922	0.393091	0.310739	0.163655	0.287497	2.52344e-06	-0.811756	2.44182e-12	-1.16291	6.1637e-40	-0.0108525	0.943942	-0.466524	1.68676e-19	-0.539146	3.71864e-11	-0.0485029	0.991167	-0.330787	0.0210297	0.225967	0.0161893	-0.228113	0.000909762	0.222778	0.109447	MRPL37	ENSG00000116221
0.0388245	0.952241	0.025063	0.879885	0.0656536	0.696035	0.183939	0.375647	0.0386039	0.881883	-0.0191218	0.939277	0.655714	2.65071e-16	0.559432	4.70555e-08	0.344021	1.23418e-08	0.760117	3.50284e-10	0.461328	0.0758076	0.537081	0.000278992	0.392208	9.94853e-05	0.529948	5.16694e-17	1.49951	3.55432e-32	SSBP3	ENSG00000157216
-0.354983	0.364589	0.168629	0.542192	0.128465	0.421417	0.437447	0.0558648	-0.360928	NA	-0.112622	0.618215	0.244269	0.0187567	0.279235	0.015749	0.368465	0.339991	0.103158	0.840858	-0.0212021	0.996545	0.431212	0.0456691	0.183978	0.136599	0.738713	2.6936e-14	0.902646	0.000842652	ACOT11	ENSG00000162390
-0.27152	NA	0.462684	0.466595	0.0645274	NA	0.427293	NA	-2.17613	NA	-0.194696	0.778691	-0.218724	0.543788	0.126642	0.737907	1.91841	0.224423	0.803317	0.518602	0.0854725	0.994348	-0.0926956	0.943447	0.0121068	0.977158	-4.13779	7.0726e-277	1.51324	0.0911927	FAM151A	ENSG00000162391
0.207109	NA	-0.227298	0.764644	0.660672	NA	-0.2102	NA	1.03151	NA	1.01997	0.0257168	0.973312	0.000438765	1.5254	4.87649e-06	3.9981	0.067474	3.58168	0.0263101	0.706087	NA	0.522654	NA	0.675537	0.0989145	0.0275579	0.956147	2.13413	NA	MROH7	ENSG00000184313
0.0870628	NA	-2.56089	NA	0.000815956	NA	1.79636	NA	-0.773865	NA	0.030787	NA	3.0877	0.00708041	0.255595	0.887994	-1.32632	NA	1.80888	0.507436	0.215618	NA	-2.00333	NA	-0.0379449	NA	0.219999	0.90547	-0.0356743	NA	MROH7-TTC4	ENSG00000271723
-0.0479997	0.971721	0.355163	0.272836	0.00502412	NA	0.0145137	NA	-0.0201867	0.960365	-0.548283	0.0837008	-0.265779	0.370125	-0.104846	0.748739	-0.0179471	0.96002	-0.487575	0.0568303	-0.228281	0.931896	-0.677783	0.0644805	0.0209631	0.952798	0.0372496	0.894663	-0.101946	0.750511	TTC4	ENSG00000243725
0.034788	0.971631	-0.152266	0.434026	0.151142	0.448889	0.412807	0.173105	0.20592	0.41125	-0.147436	0.527152	-0.692774	5.26947e-06	0.386238	0.00264846	-0.089664	0.536874	0.0994667	0.739651	0.00863612	0.997572	0.0771756	0.825111	0.414944	0.00065293	-2.65949	7.77602e-52	0.729379	0.000167213	PARS2	ENSG00000162396
0.582557	NA	0.230845	0.749481	-0.448839	NA	0.00746885	NA	-0.102553	NA	0.649413	0.258743	0.802435	0.335605	-0.48823	0.25942	0.0368703	0.981017	0.256027	0.840993	-0.12281	NA	0.370205	0.666633	-0.736072	0.0627795	0.320526	0.634777	-0.242772	0.842705	LEXM	ENSG00000162398
-0.116451	0.820949	0.594543	1.40737e-11	0.0882083	0.517464	0.300754	0.14332	0.148555	0.00172762	-0.193627	0.24611	-0.383455	2.59944e-05	0.28493	0.00229742	0.0201447	0.828703	0.122355	0.123417	-0.335342	0.280608	0.490753	0.000168079	0.341408	0.000131254	-0.867958	1.63977e-66	0.0349502	0.795192	DHCR24	ENSG00000116133
0.266636	NA	-0.376838	NA	0.0561774	0.782437	0.845264	NA	-0.728064	NA	0.110903	0.920715	1.72324	0.507068	-0.0824349	0.606599	0.416789	0.00495305	0.200641	0.900508	-0.329154	NA	-0.25785	0.12868	0.0570065	0.721434	1.44622	1.7021e-106	-0.962038	NA	PCSK9	ENSG00000169174
0.0870708	0.826838	0.0742706	0.497436	-0.096518	0.379246	-0.173141	0.38334	0.0510098	0.25954	-0.527942	1.58501e-07	-0.664692	9.99253e-24	-0.427037	2.03824e-07	-0.206923	1.82401e-05	-0.17611	0.000959191	-0.123892	0.914555	-0.186257	0.124737	-0.316578	3.42834e-05	0.157206	0.0102469	-0.0376522	0.767203	USP24	ENSG00000162402
-0.858551	NA	0.845491	NA	-0.000721075	NA	-1.03276	NA	-0.366039	NA	0.456763	0.72436	1.31263	0.502862	0.524261	0.277108	0.587554	NA	-0.177354	0.882007	-0.936981	NA	-0.170628	0.852854	0.0107431	0.986886	-1.97877	0.0217795	-2.32992	0.0217182	0	ENSG00000284686
-0.40677	0.453932	0.299742	0.50837	0.095084	0.638695	0.267453	0.425065	0.204499	0.247702	0.291808	0.258953	0.79064	1.01924e-07	0.452929	0.000252614	0.255546	0.233734	0.674246	5.73549e-08	-0.585385	0.173936	-0.0859787	0.660887	0.377734	0.0023081	-1.28212	6.54658e-25	-0.526337	0.00329625	PLPP3	ENSG00000162407
0.226143	0.570028	-0.379381	0.000124684	-0.0722549	NA	2.23535	NA	0.0264017	0.816733	-0.0168339	0.953505	-0.301951	0.0207522	1.56343	0.170773	0.628591	NA	0.142394	0.0916813	-0.0592738	0.991167	0.497573	0.00520712	0.374994	NA	-0.296352	0.0294747	0.125426	0.400445	PRKAA2	ENSG00000162409
-0.0181198	0.986291	-0.203471	0.316115	-0.168618	0.35754	-0.417072	0.155056	-0.121491	0.390348	-0.174166	0.443655	-0.254243	0.0787181	-0.482234	5.92247e-05	0.233922	0.0425526	0.0196074	0.921769	0.0356301	0.994348	0.0172385	0.960197	-0.381337	0.00199	-1.8719	9.92069e-27	0.108475	0.668236	OMA1	ENSG00000162600
1.00065	NA	1.38586	NA	0.0837239	0.535273	0.323739	0.139856	1.033	NA	1.36546	NA	3.39418	0.0281053	0.319361	0.00198493	1.55119	NA	1.02185	NA	0.423964	NA	1.3935	NA	0.0312839	0.804284	2.79447	0.268936	0.619025	NA	TACSTD2	ENSG00000184292
0.164563	0.687482	0.0370106	0.804892	-0.225177	0.144241	-0.45438	0.0608449	-0.109179	0.0639109	-0.155308	0.339087	-0.201407	0.0474641	-0.723422	1.09465e-10	-0.142969	0.0125483	-0.182299	0.0114221	-0.287823	0.57557	-0.0855039	0.706914	-0.53295	9.3536e-07	0.35698	1.90638e-05	-0.171183	0.233931	MYSM1	ENSG00000162601
0.300978	0.269595	-0.0924782	0.440304	-0.0284655	0.897167	0.386686	0.0766052	0.192923	2.35619e-05	0.140683	0.311747	0.712773	8.5316e-16	-0.502392	0.00028525	-0.13945	0.0251531	0.125967	0.0621707	-0.176767	0.77055	-0.0138892	0.96814	-0.506885	4.28906e-06	2.33086	1.5199e-296	-0.981735	2.14509e-23	JUN	ENSG00000177606
0.171699	0.778901	0.0406394	0.813734	-0.133535	0.488879	0.251095	0.369368	-0.0715145	0.712892	0.254723	0.215922	0.242078	0.0512576	0.3044	0.0266645	0.885424	2.92299e-18	0.260712	0.040957	0.172067	0.915185	-0.0678942	0.830149	0.143406	0.355127	0.0878246	0.649433	0.273297	0.0824244	FGGY	ENSG00000172456
0.153632	0.798825	-0.348875	2.70277e-05	-0.30112	0.0499041	-0.440766	0.102107	-1.07779	NA	-0.249394	0.286074	-0.262045	0.0467884	-0.759967	1.4826e-11	-0.0514214	0.777933	0.944849	0.20358	0.139986	0.961339	0.893699	1.95877e-05	-0.539422	3.08845e-07	0.38362	4.28873e-05	1.67077	0.0041905	HOOK1	ENSG00000134709
-0.0277587	0.986957	-0.0565659	0.89562	-0.0832099	0.531665	1.18516	NA	0.150705	NA	-0.343322	0.386058	-0.297601	0.487306	-0.187743	0.056286	0.596168	0.183935	0.226085	0.93658	0.153557	0.975646	0.248094	NA	-0.130285	0.183041	-1.14833	4.57283e-46	1.20441	NA	CYP2J2	ENSG00000134716
-0.0800053	0.919477	-0.187526	0.0589287	-0.303109	0.0353571	-0.420045	0.066721	-0.0102104	0.908753	-0.722936	0.000164623	-0.378171	1.52482e-06	-0.627005	2.38934e-09	-0.832802	2.98295e-57	-0.319153	6.78238e-08	0.0251547	0.996359	0.111201	0.6299	-0.542648	3.01377e-08	0.510011	6.87529e-16	-0.560265	2.04773e-09	NFIA	ENSG00000162599
0.034026	0.960155	-0.193862	0.241729	-0.199812	0.18769	-0.222423	0.375389	-0.0736844	0.570988	-0.135159	0.475527	-0.101577	0.436933	-0.463754	3.57693e-05	0.0223544	0.870157	-0.0384878	0.824724	-0.0470334	0.992464	0.240201	0.153127	-0.336131	0.00203314	0.367177	0.000757677	0.124186	0.45726	TM2D1	ENSG00000162604
0.195988	0.638525	0.0030346	0.983972	-0.017376	0.888679	-0.0534631	0.787171	-0.154521	0.00556387	0.359543	0.0100676	-0.130762	0.130253	-0.155172	0.0471086	-0.103761	0.197419	0.119936	0.0753577	0.203442	0.787106	0.648131	2.42135e-10	0.00327293	0.974922	0.456226	6.33027e-15	0.573753	7.60437e-12	PATJ	ENSG00000132849
1.48172	NA	-0.56029	NA	-0.745683	NA	-0.0566652	NA	-0.86263	NA	1.45818	NA	0.0536366	NA	-0.0254467	0.987997	0.628591	NA	0.73423	NA	1.81606	NA	-0.0903047	NA	-1.44508	NA	-0.404256	NA	-0.897797	NA	L1TD1	ENSG00000240563
-0.125029	NA	0.187536	NA	0.567713	NA	2.35972	NA	-0.13733	NA	0.296096	NA	3.21703	NA	0.751884	0.382138	0.628591	NA	0.442072	0.804683	-0.147693	NA	-1.81211	NA	-0.246164	0.825909	-1.54938	3.18453e-06	-1.11428	NA	KANK4	ENSG00000132854
-0.178109	0.789873	-0.401987	0.00354654	-0.334076	0.0364209	-0.537749	0.0432978	0.0953528	0.216872	-0.859676	4.30835e-06	-0.635497	5.52314e-08	-0.764085	7.11236e-13	-0.575168	9.8846e-26	-0.336339	1.57961e-05	-0.0455725	0.994348	-0.659348	0.000167487	-0.605639	1.45808e-08	-0.8082	1.15357e-14	-0.388432	0.0287123	USP1	ENSG00000162607
-0.143303	0.79296	-0.219324	0.0200565	-0.141223	0.245257	-0.34513	0.115169	-0.094084	0.149325	-0.299302	0.0565802	-0.367589	6.26592e-06	-0.406112	2.87448e-05	-0.102944	0.0859442	-0.110682	0.139797	0.0384496	0.993994	-0.10624	0.531955	-0.355033	7.68435e-05	-0.852864	2.77711e-28	0.0438219	0.82304	DOCK7	ENSG00000116641
-0.272606	NA	-0.945792	0.000198007	-0.485711	NA	-0.911874	NA	-0.580549	NA	-0.0690041	0.940637	0.0930227	0.909656	-1.18563	0.00292777	-0.0168742	0.980323	0.0523783	0.928765	0.345721	NA	0.148625	0.850253	-0.66538	0.127454	0.192064	0.653368	-1.09326	0.0103347	ANGPTL3	ENSG00000132855
-0.122991	0.866069	-0.286308	0.338575	-0.457113	0.0446585	-0.594921	0.141355	-0.206693	0.394972	-0.468025	0.0467101	-0.0908343	0.672013	-0.75626	2.35164e-06	-0.352391	0.00652798	-0.116489	0.685115	0.0771613	0.991534	-0.0903636	0.805089	-0.482671	0.00150148	-1.25531	1.58042e-10	0.36797	0.104046	ATG4C	ENSG00000125703
-0.0971576	0.906966	-0.733099	0.000234407	-0.546672	0.0385173	-0.925233	0.0337131	-0.232487	0.0676025	-0.42538	0.078964	-0.373501	0.0356502	-0.816686	1.741e-05	-0.148455	0.348794	-0.181612	0.275313	0.21532	0.938883	-0.182351	0.791726	-0.675055	0.000103363	-1.74774	1.42075e-13	-0.134915	0.553228	ALG6	ENSG00000088035
-0.0767459	0.939032	-0.346847	0.0100184	-0.630388	0.00980112	-0.657342	0.0432978	-0.127608	0.448523	-0.749739	0.00201826	-0.292243	0.108445	-1.0645	2.01641e-10	-0.625378	5.69011e-11	-0.37653	0.00496852	0.19286	0.949043	-0.593833	0.0161016	-0.836168	1.2672e-06	-1.99138	8.23488e-35	-0.517379	0.0183018	ITGB3BP	ENSG00000142856
-0.147226	0.838262	-0.405708	0.0369035	-0.164785	0.523016	-0.328241	0.375831	-0.0933973	0.672684	-0.13881	0.645382	0.120574	0.497505	-0.173115	0.426672	0.0524883	0.791518	-0.0434242	0.865658	0.198257	0.925703	0.0134206	0.975871	-0.119782	0.57043	-1.11849	3.37646e-07	0.486962	0.0020919	EFCAB7	ENSG00000203965
-0.103955	0.858875	0.0474415	0.759002	0.12353	0.374989	0.373502	0.0979562	0.0480592	0.642744	0.12699	0.52099	-0.828411	1.54796e-15	0.0284254	0.845044	0.0341656	0.788074	-0.0180294	0.904019	0.0853264	0.979884	0.13499	0.41348	0.185	0.0741392	-0.280028	0.00114593	0.637412	5.38757e-12	PGM1	ENSG00000079739
-0.384416	0.600194	0.476029	0.515529	-0.0655171	0.690802	0.136624	0.46124	0.187719	0.00204982	-0.491825	0.102852	-0.440254	0.000242726	-0.200332	0.0733691	-0.921319	0.146571	-0.204864	0.00392689	-0.101102	0.986689	-0.472807	9.80395e-05	-0.360138	0.000244973	-1.73141	1.06633e-23	-1.11986	8.29821e-33	ROR1	ENSG00000185483
-0.191335	0.648788	0.213996	0.0453906	0.0656578	0.726058	2.05554	NA	0.0648484	0.294845	-0.0211011	0.929127	-0.0259442	0.88043	0.106873	0.471366	-0.233932	0.00576732	0.00125503	0.991456	-0.286373	0.497313	-0.157625	0.507543	0.201379	0.116846	-0.14908	0.0878087	-0.435123	1.19851e-06	CACHD1	ENSG00000158966
-0.0741216	0.895403	-0.407514	0.000129175	-0.289078	0.0536282	-0.199901	0.354869	-0.162728	0.0770597	-0.326492	0.0377852	-0.508471	3.87247e-07	-0.430618	9.14104e-05	-0.397346	5.27021e-08	-0.406976	1.38723e-06	0.104566	0.966499	0.283038	0.0495016	-0.268187	0.0118338	-0.02951	0.775557	0.0342539	0.834908	RAVER2	ENSG00000162437
0.00461109	0.995295	0.0435309	0.745858	0.00353814	0.980397	-0.0289617	0.897593	0.079847	0.119219	0.0999815	0.497639	0.0589609	0.555307	0.0912666	0.298221	-0.0209959	0.802915	0.150313	0.0180721	-0.186947	0.664897	0.00373483	0.987081	0.012895	0.903614	0.138365	0.0369978	0.289169	0.000567712	JAK1	ENSG00000162434
-0.399847	0.430317	0.43603	4.98925e-05	-0.112783	0.493795	-0.127555	0.532016	0.098592	0.594646	-0.651893	0.00155571	-0.676497	1.30912e-15	-0.48241	0.000141307	-0.565443	7.55784e-19	0.169971	0.306336	-0.0956383	0.983131	0.990629	2.8428e-15	-0.0566025	0.721595	-1.32663	2.75008e-54	0.172009	0.349127	AK4	ENSG00000162433
0.121399	0.843561	0.188927	0.0864422	-0.0440521	NA	-0.0514481	NA	-0.12188	0.542236	-0.121877	0.59012	0.0294663	0.883977	0.732961	0.00028871	-0.297166	0.000211203	0.384914	0.0034698	0.260749	0.655275	0.0486739	0.863976	0.320504	0.178903	-1.44714	6.33624e-23	0.55603	0.000207164	DNAJC6	ENSG00000116675
-0.242244	0.604913	-0.360429	0.00956151	-0.16488	0.260638	-0.0666594	0.771785	-0.00216243	0.989432	0.371752	0.0303006	0.00892669	0.952552	0.242666	0.0439667	0.590115	9.87742e-16	0.452736	1.26007e-09	0.156184	0.92785	0.637175	2.17895e-06	0.00500585	0.973938	-1.73853	3.2746e-36	0.0789274	0.572647	LEPROT	ENSG00000213625
0.26651	0.670454	-0.215047	0.266452	-0.143948	0.59454	-0.312546	0.398437	-0.161559	NA	0.700359	0.000362942	-0.431343	0.0137278	-0.261124	0.219213	0.31585	0.513405	0.870083	2.77765e-06	0.241938	0.875569	0.490279	0.00781728	-0.162406	0.431646	-0.114158	0.599313	0.874307	5.66072e-05	LEPR	ENSG00000116678
0.0304721	0.971463	-0.222396	0.10922	-0.294178	NA	-3.44259	NA	0.486532	NA	0.325842	0.057379	0.0638	0.861553	0.317941	0.621215	1.28285	6.85353e-51	-0.761056	0.821982	0.500949	0.0436771	0.165139	0.237082	-0.391642	0.573893	3.29656	1.62724e-31	-0.377834	NA	PDE4B	ENSG00000184588
-0.130098	0.883493	-0.0848312	0.659487	0.242134	NA	-0.0566652	NA	-0.0103378	NA	0.38309	0.101163	2.15226	2.06033e-05	2.38519	0.0623998	-0.141087	0.14796	-0.011518	0.984063	-0.24939	0.871915	0.876074	NA	-2.57669	NA	-0.576284	NA	-1.18022	0.000336694	SGIP1	ENSG00000118473
0.00148193	0.999018	-0.0577087	0.9081	-0.0924604	0.751021	-0.0885834	NA	0.0849589	0.782464	1.12333	8.363e-07	0.602932	4.31826e-05	0.234988	0.266759	1.00078	1.6841e-07	0.402322	0.0370238	0.537114	0.371079	0.661283	0.0062466	0.0192093	0.943235	-1.21704	0.000377332	0.347634	0.147682	DNAI4	ENSG00000152763
-0.0529381	0.932278	-0.192164	0.143143	-0.257823	0.102508	-0.497588	0.047936	0.0786205	0.371585	-0.149559	0.404208	-0.0979756	0.467384	-0.504077	4.13321e-06	0.236827	3.93273e-05	0.205377	0.00391105	-0.0816635	0.983131	0.45404	0.0163267	-0.450565	2.74896e-05	0.938647	2.51796e-28	0.124164	0.394672	MIER1	ENSG00000198160
-0.104675	0.864901	-0.148757	0.363751	0.0351607	0.850011	-0.313879	0.177545	-0.00978607	0.959349	0.045356	0.861559	-0.0404527	0.781901	-0.0141619	0.936088	0.308583	0.000197696	-0.0378793	0.84021	-0.0190381	0.997376	0.289074	0.0549986	-0.154433	0.216976	-0.909391	1.50992e-25	0.244773	0.159683	SLC35D1	ENSG00000116704
-2.41298	NA	-0.0943908	0.855294	-0.427709	NA	0.376755	NA	0.000734526	NA	-0.942151	NA	2.06337	NA	0.217195	0.820975	0.628591	NA	-0.461925	0.892444	-2.34321	NA	1.83744	NA	-0.487978	0.605016	-0.0690334	0.960157	-3.13987	NA	IL23R	ENSG00000162594
0.406333	0.303264	0.0163432	0.965789	-0.176212	0.384963	-0.259959	0.420895	0.0762301	0.796356	-0.855114	1.98807e-05	-0.79029	0.0149952	-0.647102	1.54895e-05	0.0288773	0.947853	-0.475731	0.0170672	-0.204501	0.88478	-0.440847	0.0945722	-0.419785	0.00578859	1.01406	4.85312e-08	-0.64727	0.00350421	IL12RB2	ENSG00000081985
0.113589	0.761936	-0.178922	0.09248	-0.170365	0.103278	-0.191468	0.301145	0.202021	4.77038e-06	-1.1192	2.66733e-30	-1.30306	1.6759e-102	-0.547249	7.96581e-13	-0.550806	1.56318e-38	-0.770176	2.11702e-34	-0.136879	0.880304	-0.183239	0.280179	-0.224923	0.00355069	-0.0899193	0.107999	-0.0414554	0.760891	SERBP1	ENSG00000142864
0.114181	0.812071	-0.0627409	0.752275	0.0510481	0.733413	0.394364	0.0599378	0.170554	0.0381797	-0.140907	0.383155	-0.0271946	0.851596	0.187068	0.152618	0.478302	4.10611e-16	0.43782	3.54441e-09	-0.560599	0.000810717	-0.145019	0.48609	-0.00242026	0.986722	1.66841	1.4526e-165	-0.265988	0.0192283	GADD45A	ENSG00000116717
-0.141249	0.817818	-0.0512949	0.753754	-0.200969	0.192361	-0.385045	0.075669	0.141212	0.0611755	-0.438428	0.0165447	-0.308394	0.000257302	-0.43383	0.00015208	0.071352	0.238711	0.0707101	0.508592	-0.130482	0.959464	0.436698	0.0177231	-0.360066	0.00147106	0.304366	0.000469272	0.344015	0.0027924	GNG12	ENSG00000172380
-0.532252	NA	-0.0402693	NA	0.0198959	NA	-0.358194	NA	-0.197701	NA	0.281594	0.827194	0.755752	0.0882867	-0.00968538	0.992393	0.884671	0.00294344	0.0975276	0.968787	-0.489076	NA	0.87834	0.228838	0.350587	0.65359	-0.379973	0.681198	-0.680983	NA	DIRAS3	ENSG00000162595
-0.22834	0.630999	-0.014744	0.936547	-0.0362324	0.78261	0.108237	0.576127	0.0040835	0.982464	-0.0613325	0.808139	-0.210836	0.00308654	0.156736	0.0726435	0.169447	0.000822941	0.241481	0.012015	-0.625426	0.00637255	-0.264542	0.142365	-0.00120118	0.992149	-0.0584817	0.449558	-0.106439	0.489028	WLS	ENSG00000116729
-1.37512	NA	0.386097	NA	0.0411455	NA	-0.201391	NA	-0.86263	NA	1.28547	0.146447	3.19897	2.10005e-08	0.598093	0.729074	-0.33318	NA	2.26919	NA	-1.12717	NA	1.72492	NA	-1.45216	NA	-2.28144	1.93619e-17	-0.897797	NA	RPE65	ENSG00000116745
-0.10859	0.878814	-0.28076	0.0326818	-0.397694	0.0391115	-0.620931	0.0553393	0.118758	0.14533	-1.19573	1.5769e-10	-1.05904	1.48863e-25	-1.16147	9.05643e-18	-0.731186	1.30555e-28	-0.621938	2.69964e-14	0.130478	0.975568	-1.15605	1.85684e-09	-0.804677	1.41765e-09	-0.481813	1.5178e-06	-0.706733	5.27564e-05	DEPDC1	ENSG00000024526
0.21199	0.863093	0.0553493	0.709057	0.0797485	NA	-0.489962	NA	-0.216853	NA	-0.289678	0.509656	0.32719	0.271678	-0.482293	0.18091	-0.483893	0.15071	-0.180101	0.649629	-0.103231	0.991148	-0.0972865	0.879066	-0.461381	0.190304	0.990277	2.65453e-05	0.0110734	0.978546	LRRC7	ENSG00000033122
-0.0397384	0.970459	-0.282925	0.050655	-0.401053	0.033939	-0.499428	0.0720303	0.0248052	0.887936	-0.425323	0.0518878	-0.407082	0.00529935	-0.757358	1.93817e-08	-0.400002	2.76432e-06	-0.102577	0.490775	0.202797	0.927655	-0.0432349	0.920204	-0.477106	8.74771e-05	-0.0188467	0.90856	0.238209	0.224258	LRRC40	ENSG00000066557
0.0125666	0.985265	-0.202847	0.0319283	-0.255755	0.0578572	-0.259944	0.222426	-0.0859243	0.0849154	-0.221925	0.0805023	-0.332213	7.87727e-06	-0.423004	1.67949e-05	-0.158698	0.000593662	-0.35069	5.1774e-10	0.026893	0.994348	0.457102	0.00648178	-0.295746	0.0028764	0.798223	2.44559e-53	0.0695004	0.551415	SRSF11	ENSG00000116754
-0.0836032	0.877387	-0.0677789	0.677511	-0.0809799	0.510122	-0.0683267	0.779332	0.022591	0.865359	0.247697	0.0945562	-0.260267	0.00448223	-0.0528955	0.674969	-0.12607	0.254726	-0.113233	0.280801	-0.0580306	0.98712	0.173264	0.351788	-0.0317583	0.789427	1.27394	2.99177e-61	0.00515406	0.975236	ANKRD13C	ENSG00000118454
0.252537	0.590563	-0.295679	0.209628	0.0387519	0.875131	0.317142	0.342697	0.0384639	0.914235	1.73076	5.81935e-43	0.103183	0.586077	0.197517	0.25158	-1.28368	3.93413e-51	0.135146	0.631206	0.317959	0.437128	0.558148	0.0125696	0.104819	0.557294	2.0309	4.8002e-157	1.04155	1.06396e-09	CTH	ENSG00000116761
-0.111469	NA	-0.247647	NA	-0.475438	NA	-1.45999	NA	0.639058	NA	0.270474	NA	0.514166	0.304901	-0.414307	0.679742	1.55106	NA	-1.32215	0.561073	0.637991	NA	-1.22583	NA	-0.960625	0.340695	2.51656	0.0276855	0.39617	NA	PTGER3	ENSG00000050628
-0.0719271	0.90302	-0.36814	0.000302059	-0.34068	0.0186529	-0.473029	0.0592511	-0.0602886	0.463744	-0.419877	0.00846199	-0.541701	3.62399e-09	-0.596448	6.58796e-09	-0.288372	1.19952e-07	-0.179494	0.0134312	0.0175129	0.997376	0.518896	0.0110397	-0.32862	0.00207995	-0.121232	0.210445	0.00431074	0.979709	ZRANB2	ENSG00000132485
-0.15414	NA	-0.431731	0.0734933	1.14576	NA	-0.860129	NA	-0.0125415	0.976984	1.16947	0.0110147	0.382201	0.0295695	-0.337223	NA	3.02889	0.0824252	0.541032	0.00636192	0.722897	NA	0.767698	NA	-0.454644	NA	0.530741	NA	0.139241	0.636127	NEGR1	ENSG00000172260
-0.180153	NA	-0.603761	0.0542351	-0.377161	NA	-1.04581	NA	-0.188067	NA	0.636718	0.30748	0.285665	0.356344	0.232222	0.76628	0.275523	0.456105	1.36906	0.00277509	0.217995	NA	0.329889	0.510338	-0.0451548	0.960336	-1.89111	0.00315967	0.585858	0.372563	LRRIQ3	ENSG00000162620
-0.48955	0.603859	-0.584581	0.00681946	-0.544732	0.0381656	-0.661619	0.0890904	-0.391634	0.104504	0.100151	0.829629	0.42798	0.046948	-0.667002	0.00106601	0.150134	0.40476	0.522007	0.00267748	0.268513	0.983131	0.506061	0.0522568	-0.473408	0.0126811	-2.22823	7.36111e-16	0.690079	0.00353223	FPGT	ENSG00000254685
-0.150401	NA	-0.210831	0.781673	0.580436	NA	1.98805	NA	0.685664	NA	1.50021	0.0214769	0.447507	0.498428	0.924098	0.158332	1.16733	0.188784	1.96027	0.248653	0.70493	NA	-0.574209	NA	0.540641	0.471366	-0.436886	0.513922	1.32898	NA	FPGT-TNNI3K	ENSG00000259030
-0.202371	NA	0.879152	NA	0.472132	NA	-0.447749	NA	-0.86263	NA	2.72226	NA	1.70278	0.00563405	1.66956	0.0302987	1.48777	NA	1.03738	NA	-1.09468	NA	-0.883964	NA	0.833674	0.398179	-1.84673	NA	0.0639891	NA	ERICH3	ENSG00000178965
0.080729	0.863093	-0.117267	0.550601	-0.0324682	0.801907	-0.232035	0.267212	0.0360066	0.816517	-0.372721	0.00256879	-0.763217	1.17796e-13	-0.0942062	0.347241	-0.136652	0.0851359	-0.173188	0.189978	-0.0943372	0.958608	0.371508	0.0142503	0.0282323	0.793747	-0.572588	2.51183e-11	0.468619	3.70292e-05	CRYZ	ENSG00000116791
0.0176612	0.983297	-0.550993	0.00105816	-0.088408	0.564179	-0.423478	0.0757982	0.136875	0.204574	-0.611738	5.05653e-05	-0.915149	9.89302e-23	-0.38609	0.000902641	-0.214665	0.00108743	-0.356417	0.00032725	-0.128117	0.946964	-0.100155	0.667168	-0.21471	0.0720709	-0.494805	1.56079e-07	-0.0543475	0.756701	TYW3	ENSG00000162623
-1.28102	NA	-0.389125	0.000126433	-0.521733	0.0587672	-0.237197	0.375919	-1.85581	NA	0.656493	0.0867318	0.257424	0.0597841	-0.230418	0.381848	0.0416615	NA	-0.206625	0.926092	0.205001	0.975646	1.10686	1.18323e-06	-0.419848	0.0497907	1.51611	8.02657e-21	-0.527466	NA	SLC44A5	ENSG00000137968
-0.184742	0.669405	-0.19976	0.120866	-0.177329	0.241827	-0.151607	0.530372	0.081342	0.429618	-0.349906	0.0193677	-0.561118	2.3595e-11	-0.315935	0.0102041	0.0526301	0.597518	-0.140766	0.158524	-0.100923	0.962394	0.349833	0.0189193	-0.230353	0.0552391	-0.757275	8.10712e-16	0.443251	0.000243154	ACADM	ENSG00000117054
0.0807497	0.875951	-0.304858	0.000153106	-0.177631	0.163774	-0.333942	0.130021	-0.0923513	0.138902	-0.795774	1.20041e-09	-0.633147	1.3929e-15	-0.701768	1.21277e-14	-0.325236	4.95217e-12	-0.370815	5.39683e-10	-0.104431	0.971346	-0.220475	0.191681	-0.389655	8.11689e-06	0.896943	1.34901e-50	-0.216495	0.108588	RABGGTB	ENSG00000137955
0.501098	NA	0.576488	0.430757	-0.324855	0.134821	-0.0866037	NA	-0.530839	NA	-0.74417	0.266118	0.173769	0.711344	-0.345104	0.0555813	0.632151	7.65366e-05	-0.927006	0.101467	0.270135	NA	-0.188355	0.834929	-0.0580843	0.782886	-0.660865	0.0600718	-0.656864	0.238326	MSH4	ENSG00000057468
-0.121473	NA	-0.430795	0.290195	-0.205393	NA	3.53814	NA	-0.901912	NA	-0.389168	NA	0.526415	0.357329	1.06555	0.0481985	2.55306	NA	-2.72545	NA	0.361949	NA	-0.38603	NA	-0.9299	0.232321	-1.77407	NA	-2.76912	NA	ST6GALNAC5	ENSG00000117069
-0.0229244	0.980072	-0.120011	0.421657	-0.225284	0.158213	-0.529502	0.0632494	0.0152229	0.93383	-0.229819	0.298253	-0.353726	0.000377289	-0.478168	7.30969e-05	-0.405652	7.31552e-09	-0.0780567	0.580409	0.14025	0.952818	-0.318842	0.0685563	-0.260935	0.0333396	-1.09228	1.16092e-14	0.0910773	0.649222	PIGK	ENSG00000142892
0.18824	0.901264	0.399114	0.0279553	0.0524682	NA	-0.361729	NA	0.116104	0.751524	-0.174512	0.775416	-0.163379	0.279548	-0.480044	0.122836	0.388819	0.680601	0.462195	0.0397517	-0.0666228	0.994348	-0.210774	0.39454	-0.355176	0.274842	-2.02639	0.00326987	-0.0708286	0.837841	AK5	ENSG00000154027
0.122915	0.755848	-0.293936	0.00011272	-0.11365	0.33835	-0.294617	0.144703	0.0615302	0.320666	-0.261865	0.057239	-0.638789	1.69986e-13	-0.480274	3.79197e-08	-0.0455502	0.618002	-0.222245	0.000170903	0.0405597	0.991534	0.0271936	0.911972	-0.326408	3.68837e-05	-0.182397	0.0257372	-0.264946	0.0286213	ZZZ3	ENSG00000036549
-0.15939	0.770656	-0.248194	0.0128225	-0.20642	0.147166	-0.369018	0.127563	-0.105105	0.133796	-0.21343	0.246895	-0.11096	0.278227	-0.344673	0.00253897	0.0756442	0.349535	0.00367591	0.979817	-0.0178959	0.997376	0.192191	0.284775	-0.313503	0.00224757	0.237731	0.00436177	0.0929929	0.584213	USP33	ENSG00000077254
-0.122363	0.845901	-0.0737489	0.637508	-0.192071	0.271309	-0.473093	0.078255	-0.0301149	0.832335	-0.308252	0.0929877	-0.384691	5.64772e-05	-0.278779	0.0381968	-0.0967411	0.317488	-0.179501	0.0596467	-0.125222	0.959595	0.3669	0.0404644	-0.353817	0.00409564	-0.994334	8.54191e-20	0.212971	0.0885875	MIGA1	ENSG00000180488
-0.146545	0.864778	0.35734	0.29755	-0.152294	NA	-0.483665	NA	-0.0573647	0.749794	-0.008804	0.984241	0.348206	0.169325	1.10415	0.0022037	0.46667	0.217308	0.264769	0.0343398	-0.0433131	0.994348	0.0353095	0.938923	0.711578	0.0525401	-1.73419	0.0028389	-0.448901	0.00181597	NEXN	ENSG00000162614
-0.0678989	0.897434	-0.0974287	0.341339	-0.0831843	0.435198	-0.0326636	0.881384	0.10005	0.042319	-0.611306	2.098e-06	-0.778251	1.93934e-34	-0.296594	0.000241534	-0.301193	6.0321e-10	-0.328861	1.96857e-08	-0.075326	0.981227	-0.0883424	0.577845	-0.0976603	0.257441	0.761435	2.98081e-45	-0.0179389	0.894096	FUBP1	ENSG00000162613
0.404838	0.139275	-0.413034	0.0541796	-0.0627391	0.79402	-0.538652	0.0542283	-0.00861594	0.967453	0.455093	0.0043765	0.387136	0.00366317	-0.296296	0.0762383	0.591447	4.3924e-10	0.00949675	0.966653	0.423465	0.316807	0.637034	0.000877559	-0.132454	0.435851	0.0935721	0.560615	-0.0235419	0.922253	DNAJB4	ENSG00000162616
-1.07157	NA	-1.23066	NA	-0.601668	NA	-0.378666	0.133196	0.2663	NA	-0.539302	NA	2.73275	0.135217	0.740949	0.638088	0.628591	NA	-0.885919	0.709221	0.0052736	NA	-0.405653	NA	-0.0308776	NA	0.306682	0.0148593	-1.27639	NA	GIPC2	ENSG00000137960
0.691446	NA	-0.358337	NA	-0.768194	NA	-0.243026	0.212845	-1.23208	NA	2.05838	NA	0.744214	0.0300612	-2.18893	NA	2.8818	8.10926e-05	0.911451	0.318035	1.09815	NA	0.942644	NA	-1.51246	NA	-1.83829	6.7326e-25	0.123809	0.922119	IFI44	ENSG00000137965
-0.128186	0.827656	0.172295	0.188093	-0.0468218	0.88483	-0.380266	NA	0.0619715	0.393555	-0.143142	0.499739	-0.310776	0.000110155	-0.0417309	0.878551	-0.33318	NA	0.0120417	0.92321	0.0603565	0.990231	0.0262463	0.911207	-0.230477	0.311399	4.22232	0.0529346	-0.0177855	0.91915	ADGRL2	ENSG00000117114
-0.511265	0.347564	0.162194	0.217378	-0.302944	0.185558	-0.365229	0.363125	-0.0672748	0.484741	-0.43009	0.0734157	0.292604	0.0157149	-0.133835	0.500305	0.183081	0.207254	0.125355	0.155432	0.171627	0.943813	0.326073	0.0836469	0.0868994	0.65371	-0.393839	0.0137727	0.179435	0.203921	TTLL7	ENSG00000137941
-0.499778	0.28137	-0.317852	0.00964349	-0.262713	0.121753	-0.355184	0.386683	0.0680369	0.382365	0.0991744	0.73116	-0.178849	0.157744	-0.0471421	0.789859	2.15998	9.09042e-05	0.0984743	0.261759	0.146064	0.955116	0.677778	6.69125e-06	-0.112906	0.452147	-0.873761	4.33349e-16	0.438692	0.000881335	PRKACB	ENSG00000142875
-0.0314506	0.987046	0.0996861	0.863139	-0.196451	NA	-0.300511	NA	0.237913	NA	0.821255	0.00953751	1.37473	4.88618e-15	-0.11998	0.820511	-0.264968	0.706874	1.29497	2.2375e-08	0.539721	0.544122	0.533894	0.269943	-0.0308115	0.957948	-0.769638	3.60108e-05	0.672217	0.0383094	SAMD13	ENSG00000203943
-0.0838321	NA	2.03628	NA	-3.96253	NA	-0.713791	NA	1.59275	NA	1.2178	0.351564	2.89497	0.0135057	0.638717	0.754237	1.52891	NA	1.85776	0.165052	0.264686	NA	0.556008	NA	-0.534338	NA	-1.00231	0.108586	0.0362449	NA	DNASE2B	ENSG00000137976
0.046571	0.939032	-0.0454013	0.814819	-0.136085	0.369201	-0.337663	0.166597	-6.50106e-05	0.999483	-0.686059	6.77447e-07	-0.510046	6.30701e-07	-0.504468	1.55551e-05	-0.370454	1.03066e-07	-0.381937	1.93514e-07	-0.202177	0.861654	-0.0556143	0.833782	-0.406595	7.35841e-05	-0.453541	1.35185e-05	0.05418	0.752871	RPF1	ENSG00000117133
0.0353362	0.956988	0.383554	0.0103042	0.163118	0.294868	0.0564877	0.849727	0.174136	0.0177752	-0.359016	0.0240161	-0.359311	0.00161778	0.246621	0.0622344	-0.0688464	0.507154	-0.152472	0.133206	-0.240372	0.739737	-0.04625	0.875241	0.29819	0.00852626	0.462029	6.84058e-09	-0.022328	0.910194	GNG5	ENSG00000174021
0.25412	NA	-0.567839	0.333359	-0.411823	NA	-0.689199	NA	0.0105603	NA	0.598134	0.168289	1.26991	9.4677e-07	-0.0225348	0.963688	0.694325	0.11103	0.625652	0.00426215	0.366364	0.927655	0.416707	0.465039	-0.340037	0.398206	-0.119517	0.790879	0.0417662	0.911479	SPATA1	ENSG00000122432
0.0766778	0.923916	-0.41513	0.0400055	-0.130402	0.55923	-0.297878	0.369764	-0.0585691	0.730851	0.553959	0.00639592	1.07515	9.42504e-16	-0.0396891	0.85049	0.493014	1.82846e-05	0.64155	5.22605e-12	0.0997825	0.984148	0.499692	0.0129657	-0.324613	0.0466425	-0.648342	4.61663e-05	0.53586	0.000389365	CTBS	ENSG00000117151
-0.122474	0.857076	-0.395162	0.00300202	-0.253162	0.144513	-0.552114	0.0488607	0.0234544	0.793445	-0.590314	0.00148796	-0.479231	4.384e-05	-0.680626	1.46397e-07	-0.354012	8.3035e-08	-0.231251	0.0010274	-0.110242	0.975646	-0.329433	0.129043	-0.462177	0.000481021	-0.983374	1.44955e-24	-0.139339	0.406695	SSX2IP	ENSG00000117155
-0.0689437	0.92015	-1.94948	NA	-0.867972	NA	-3.6791	NA	-0.10625	0.56404	-1.26868	1.93362e-12	-0.320565	0.00649614	-0.241324	0.785309	3.30228	NA	-0.0310396	0.897566	0.11503	0.958608	-0.849883	0.344351	-0.19629	0.825568	0.904751	0.684139	0.153711	0.372243	LPAR3	ENSG00000171517
0.00166198	0.998408	-0.0101616	0.979677	-0.113001	0.500051	1.71607	NA	-0.158663	0.085112	-0.965278	3.60463e-09	-0.676754	2.33443e-06	-0.844391	1.55667e-12	-0.319507	3.30134e-05	-0.352423	4.07147e-05	-0.161808	0.924351	-0.535168	0.00377457	-0.389895	0.00110801	0.276527	0.00406472	-0.0538798	0.766321	MCOLN2	ENSG00000153898
-0.79935	NA	-0.0762194	0.940663	-0.206056	NA	-0.0981847	NA	0.0150317	NA	0.213506	0.697695	0.527007	0.271798	-0.0908462	0.906987	1.46629	7.60573e-13	0.433013	0.471307	0.313454	0.927994	0.359888	0.267319	-0.265888	0.697626	-2.23196	6.94537e-16	0.51792	0.265469	DNAI3	ENSG00000162643
-0.391775	0.578486	-0.384962	0.00943514	-0.50121	0.00442643	0.947461	NA	-0.271094	0.00471019	-0.312021	0.270518	0.343368	7.75437e-05	-0.580433	8.28162e-06	0.307516	1.83597e-06	0.212403	0.0386865	0.323672	0.774411	0.510749	0.00461219	-1.01743	8.71005e-15	-0.540564	9.46041e-09	-0.152629	0.432394	MCOLN3	ENSG00000055732
0.199085	0.697433	-0.298809	0.00996481	-0.233296	0.131462	-0.292398	0.256866	0.0312221	0.790444	-0.128564	0.574732	-0.228977	0.160901	-0.522222	3.65926e-06	0.210918	0.00592276	0.126625	0.132885	0.0162327	0.997376	0.0201681	0.959202	-0.294126	0.0119797	0.223785	0.0395688	-0.0295812	0.884221	SYDE2	ENSG00000097096
0.301235	0.437952	-0.159645	0.338261	-0.0068128	0.976968	-0.127506	0.618273	0.103281	0.256351	-0.277674	0.122912	-0.23812	0.0693132	-0.28066	0.0316299	0.182269	0.000466535	-0.202937	0.0170724	-0.180112	0.88682	0.325161	0.158428	-0.154616	0.241165	1.46597	2.46237e-62	-0.277071	0.0205779	C1orf52	ENSG00000162642
0.0535339	0.930311	-0.0112644	0.964995	0.00611574	0.975063	-0.192884	0.363495	0.157838	0.00594542	0.17307	0.320397	0.178274	0.0806062	0.0392906	0.787144	0.129368	0.038305	0.301447	2.14973e-07	-0.181864	0.880746	0.578334	6.92379e-05	-0.128865	0.292238	0.48742	1.98423e-09	-0.421893	1.39718e-05	BCL10	ENSG00000142867
-0.0988005	0.864778	-0.214642	0.0494642	-0.124058	0.340905	-0.262102	0.163711	0.070836	0.280646	-0.00558676	0.985494	0.0627392	0.553811	-0.0473357	0.738282	-0.162977	0.0160511	-0.0788459	0.34375	-0.431521	0.213619	0.642038	6.06659e-05	-0.138611	0.19058	0.354102	7.86381e-08	-0.272885	0.00861089	DDAH1	ENSG00000153904
0.30347	0.24479	-0.841163	1.11759e-06	0.371419	0.00113997	0.361178	0.16876	0.126638	0.000709981	0.19518	0.173752	0.0777369	0.467043	0.677357	1.92419e-09	0.298533	2.55492e-09	0.0527635	0.496744	-0.0681386	0.977769	-0.919665	7.08873e-14	0.3345	1.08808e-05	0.632575	2.11554e-12	-1.0527	6.35998e-32	CCN1	ENSG00000142871
-0.103228	0.863093	-0.0188737	0.913573	-0.114583	0.416189	-0.243529	0.260274	0.111726	0.0331937	-0.603882	0.000161285	-0.591223	7.92343e-09	-0.397036	9.67231e-05	0.284263	7.11186e-07	-0.365641	5.18152e-11	-0.175422	0.905519	0.0364866	0.887572	-0.226863	0.0245998	-0.0520533	0.613586	-0.24501	0.0316512	ZNHIT6	ENSG00000117174
-0.576202	0.612152	1.20377	NA	0.747426	NA	1.15761	NA	-0.184643	NA	0.349308	0.465326	2.0182	3.58946e-06	2.03405	0.00104296	4.1603	5.63847e-16	0.782965	0.0262386	-0.378855	0.88682	0.944285	0.0602949	0.283268	0.807732	-1.43751	0.0331812	-0.0805447	0.891444	COL24A1	ENSG00000171502
-0.397268	0.438443	-0.221303	0.0745072	-0.334486	0.109164	-0.496137	0.0784569	-0.192412	0.00106442	0.388046	0.0622992	0.280761	0.0132418	-0.293738	0.0945594	0.413705	6.01104e-11	0.1813	0.0288423	0.101225	0.983131	0.380302	0.0928596	-0.369786	0.0199049	-1.28809	5.04285e-18	0.16955	0.299674	ODF2L	ENSG00000122417
-0.105236	NA	0.961405	NA	-0.998151	NA	-0.653504	NA	-0.700197	NA	2.40487	0.0949986	3.22413	9.0573e-07	1.85414	0.345632	1.7512	0.069802	1.73539	0.559301	-0.192171	NA	-0.218987	0.898463	0.433159	NA	1.41509	NA	0.0309559	NA	CLCA2	ENSG00000137975
-0.062002	0.90302	-0.0456046	0.722535	-0.0736206	0.598855	-0.275659	0.183723	0.0811217	0.31161	0.029901	0.881026	0.0332464	0.781925	-0.145081	0.205262	-0.0212988	0.827575	0.0157085	0.915745	-0.0878798	0.974601	0.581904	3.88633e-05	-0.0843618	0.501935	0.250069	0.00186018	0.400738	0.000369392	SH3GLB1	ENSG00000097033
-0.108146	0.829425	-0.162571	0.170921	-0.294399	0.0314357	-0.369512	0.101745	0.119005	0.130828	-0.498078	0.000458806	-0.276856	0.00385962	-0.356098	0.000178455	-0.205841	0.000283136	-0.151244	0.0793494	-0.0746201	0.984148	0.233623	0.226252	-0.369872	0.000129928	-0.736166	1.97523e-15	0.250277	0.0631261	SELENOF	ENSG00000183291
0.0526842	0.941292	-0.225038	0.119575	-0.346564	0.0446585	-0.521047	0.0549709	0.00159292	0.991657	-0.0895407	0.734781	0.151465	0.284665	-0.436803	0.00117957	-0.237703	0.000409294	-0.0246224	0.861209	0.0768401	0.98717	0.0627536	0.850033	-0.423919	0.000767838	-0.986546	1.28675e-16	0.202515	0.271415	HS2ST1	ENSG00000153936
0.0295099	NA	0.279265	0.739441	-0.359099	NA	0.00114378	NA	-0.373443	NA	0.0437004	0.970777	0.726705	0.401354	-0.252119	0.757138	-0.245297	0.796907	-0.518606	0.337319	-0.436884	NA	-0.707621	0.489027	-0.288757	0.705742	-2.37732	0.0252383	-1.33718	0.00703682	0	ENSG00000267561
-0.0350989	0.965386	-0.551274	0.000377664	0.0103447	0.948459	0.0534072	0.799904	0.0898345	0.573396	0.263203	0.104144	-0.237726	0.00473567	-0.143	0.203108	-0.510825	3.08231e-11	0.187297	0.0992812	0.157075	0.903671	0.476354	0.000938308	-0.0608533	0.56981	-0.409136	3.99424e-07	0.654627	6.9214e-09	LMO4	ENSG00000143013
-0.0060539	0.99461	-0.176494	0.0705996	-0.202539	0.158419	-0.373224	0.100719	-0.0198432	0.816733	-0.261029	0.0839634	-0.164681	0.151557	-0.417241	0.000126104	-0.0411673	0.610854	-0.0476314	0.599094	0.0224198	0.996359	0.0631305	0.809751	-0.357258	0.00138024	0.176048	0.0511027	0.150944	0.317565	PKN2	ENSG00000065243
0.0585163	0.929708	-0.0374472	0.853954	0.132767	0.318594	-0.177739	0.438824	0.153057	0.176543	-0.0611568	0.786041	-0.206466	0.0524183	0.184336	0.0844198	0.0910984	0.313471	-0.00693684	0.973312	-0.196723	0.833925	0.154558	0.459888	0.113553	0.296154	0.775304	1.46498e-17	0.374064	0.00205235	GTF2B	ENSG00000137947
0.263801	0.57569	0.192073	0.380753	-0.295237	0.0809911	-0.498761	0.0731013	0.0421046	0.819216	-0.207694	0.345985	-0.44279	0.000619398	-0.567577	1.52596e-05	-0.154611	0.0820604	0.0282848	0.89937	-0.120045	0.981124	0.558588	0.00332933	-0.403009	0.00115055	-0.602154	0.000215502	0.300608	0.186209	KYAT3	ENSG00000137944
0.315041	0.355753	-0.225608	0.0589646	-0.19735	0.184257	-0.232347	0.260375	-0.0364835	0.816072	0.0631394	0.765888	-0.465256	4.76682e-06	-0.142	0.26321	-0.555684	2.30302e-15	-0.0257969	0.883807	-0.200123	0.823371	-0.0350842	0.908269	-0.156004	0.184902	-0.887687	2.04857e-21	0.0285628	0.881584	RBMXL1	ENSG00000213516
0.208937	NA	0.516762	NA	0.0442893	0.77173	0.102447	0.661176	-0.271136	NA	1.4004	0.000637944	0.632811	9.29003e-05	0.270467	0.00593492	0.965969	2.73116e-25	0.848493	5.24781e-05	-0.39147	NA	1.36214	1.07004e-10	-0.23056	0.0227687	-0.818983	7.97966e-08	-0.311771	0.386714	GBP3	ENSG00000117226
2.46267	NA	0.960248	NA	0.92532	NA	0.322136	0.338501	0.41997	NA	3.2052	NA	-0.256976	0.571107	0.459724	0.789921	1.29563	0.0234335	1.64967	0.0569179	2.07535	NA	1.05307	0.379009	-0.287746	NA	-1.68643	3.26031e-17	0.745141	NA	GBP1	ENSG00000117228
0.899595	NA	1.15659	0.00264124	0.478276	NA	0.141867	0.539817	-0.292925	NA	1.20307	0.0467031	0.565044	0.0210014	1.27591	0.14172	2.63078	1.80208e-06	1.37915	0.000173325	0.131433	NA	1.61692	3.54748e-12	0.642405	0.566347	0.527321	2.52422e-05	0.372129	0.532906	GBP2	ENSG00000162645
-0.202371	NA	0.713622	NA	1.24288	NA	-0.188295	0.552554	-0.228109	NA	0.484473	NA	1.68863	NA	0.0804761	NA	0.628591	NA	0.904628	4.89477e-05	-0.132899	NA	1.23684	NA	-1.67067	NA	-1.78611	0.0470137	0.034274	0.931083	GBP4	ENSG00000162654
-1.68642	NA	1.12658	NA	1.42986	NA	-0.994278	NA	-1.39468	NA	-0.466761	NA	0.435873	0.874672	2.38142	0.371176	0.628591	NA	-0.30146	0.937159	-0.634776	NA	-1.02943	NA	1.32667	NA	0.420425	NA	-2.20562	NA	GBP5	ENSG00000154451
0.00947357	0.992553	-0.0204014	0.905486	-0.258007	0.118572	-0.500952	0.0540786	0.0312474	0.792916	-0.971075	5.60178e-09	-0.230128	0.173732	-0.645818	1.45681e-07	-0.660901	4.61439e-18	-0.287439	0.00117988	-0.114009	0.971706	-0.205525	0.35354	-0.523333	7.25776e-06	-0.411538	7.08749e-05	0.0515393	0.801018	LRRC8B	ENSG00000197147
-0.0486336	0.939808	-0.155798	0.487086	-0.258228	0.316975	-0.386986	0.10268	0.0537519	0.592438	-0.273023	0.138151	-0.0857115	0.599202	-0.350571	0.101167	0.128262	0.0569818	0.0429643	0.733615	-0.135662	0.949671	-0.289908	0.189296	-0.233124	0.281144	-1.46812	4.16784e-34	-0.108605	0.458514	LRRC8C	ENSG00000171488
-0.25268	0.571431	-0.317588	0.0170845	-0.0236072	0.914008	-0.179379	0.406847	0.0154955	0.904377	-0.740188	8.73702e-06	-0.568368	5.82815e-09	-0.309756	0.0187509	-0.751779	4.4468e-29	-0.330481	0.000112601	-0.1867	0.905062	0.100129	0.562419	-0.119648	0.35678	-1.55972	2.5442e-54	0.236671	0.0514096	LRRC8D	ENSG00000171492
-0.11326	0.812071	-0.440355	7.34172e-06	-0.22062	0.147166	-0.258732	0.216147	-0.0586119	0.551744	-0.472916	0.000887672	-0.232605	0.0203995	-0.296548	0.0111538	0.020699	0.845958	-0.157772	0.0584198	0.0910253	0.971346	0.0601118	0.824125	-0.235844	0.0415269	0.674116	4.38401e-22	-0.216012	0.0679238	ZNF326	ENSG00000162664
-0.10874	0.866052	-0.377481	0.00024012	-0.337248	0.0525181	-0.532062	0.0449653	0.00744217	0.938974	-0.238863	0.253533	0.00306959	0.98686	-0.623563	6.6406e-07	-0.119703	0.0951402	0.0664021	0.449175	-0.017809	0.997376	0.317552	0.0872073	-0.473651	6.58243e-05	0.0662272	0.61488	-0.271358	0.450808	ZNF644	ENSG00000122482
-0.0884663	0.884368	-0.0569804	0.81747	-0.23139	0.139186	-0.350993	0.129031	-0.0185246	0.877935	-0.95243	4.26376e-09	-0.945754	3.54382e-17	-0.56084	7.64515e-07	-0.457905	9.05519e-09	-0.314777	3.79399e-05	0.173459	0.908849	-0.783874	1.74004e-07	-0.330886	0.0050488	-1.30036	5.68126e-29	-0.56517	1.1548e-05	CDC7	ENSG00000097046
-0.636183	0.276855	-0.0144919	0.960219	-0.0688303	0.543948	0.109943	0.650588	0.135404	0.372592	0.46671	0.0738856	-0.399364	3.37458e-07	-0.185967	0.0319447	1.2281	4.3767e-29	0.442449	8.40804e-05	0.66086	0.108068	-0.00660942	0.979108	-0.163022	0.0683342	0.120348	0.167293	0.440863	0.000927425	TGFBR3	ENSG00000069702
-0.154999	NA	0.385964	NA	-0.172633	NA	0.257927	NA	-0.396539	NA	-0.161602	0.861676	-0.00566657	0.982576	-0.200369	0.421942	0.202663	0.160046	-0.0653428	0.986856	0.0146439	NA	-0.645852	0.517538	-0.15586	0.523572	-1.69044	9.44129e-17	0.314217	NA	EPHX4	ENSG00000172031
-0.242778	NA	-0.460907	NA	0.377326	NA	-0.0822361	NA	0.208543	NA	-0.93224	0.184948	0.517836	0.279206	0.326719	0.335962	0.0285511	0.955875	-0.18738	0.851776	-0.221626	NA	-0.709896	0.27313	0.413644	0.17511	-0.0617452	0.898036	0.419042	0.521169	SETSIP	ENSG00000230667
-0.131988	0.85244	-0.146805	0.377906	-0.167346	0.396684	-0.199399	0.624079	-0.613396	NA	0.522225	0.00422709	0.209535	0.162539	-0.327041	0.0333128	0.316765	0.00488063	1.12056	0.0103462	0.127883	0.966349	0.511246	0.0028274	-0.316213	0.0326193	-0.905256	6.5552e-10	1.67406	1.83414e-05	BTBD8	ENSG00000189195
0.220343	NA	-0.638474	NA	-0.227602	NA	0.296608	NA	-0.131866	NA	-0.354048	0.762589	0.0475291	0.980954	0.644563	0.63895	-0.468573	0.786509	-1.48505	0.34332	0.116862	NA	0.0197824	0.991281	0.430357	NA	-1.63535	0.433179	-0.234281	NA	C1orf146	ENSG00000203910
-0.0377182	0.97591	-0.574005	0.000117752	-0.593391	0.238609	-0.830188	0.0420627	-0.200485	0.297175	-0.670822	0.0104562	-0.25991	0.191564	-1.01618	0.00189195	-0.0422392	0.84019	-0.326105	0.0425001	0.0323744	0.997376	-0.21306	0.761156	-0.838904	0.01363	-0.835379	1.69227e-05	-0.0909949	0.754979	GLMN	ENSG00000174842
-0.385684	0.396772	-0.427721	2.71721e-07	-0.212261	0.106371	-0.485575	0.0545672	-0.0505391	0.697483	-0.327348	0.124486	-0.290344	0.00660465	-0.237136	0.0380545	-0.0249482	0.818129	-0.0161283	0.92135	0.127355	0.958222	0.193357	0.205174	-0.244842	0.00714483	-1.267	1.40403e-36	-0.0476095	0.79971	RPAP2	ENSG00000122484
-0.268983	NA	-0.0490178	0.848179	-0.330652	NA	-0.134628	NA	0.152588	NA	-0.202168	0.738849	-0.504186	0.178026	-0.527694	0.039407	-0.302226	0.0271277	0.257351	0.802106	0.100874	0.992464	-0.303992	0.752834	-0.361933	0.155785	-1.39383	4.80714e-37	-0.100118	0.920888	GFI1	ENSG00000162676
-0.152547	0.723553	-0.0579958	0.702426	-0.0702603	0.660221	-0.279797	0.173811	0.0850057	0.465243	-0.193092	0.217377	-0.0177733	0.898767	-0.336695	0.00162991	-0.068872	0.414693	0.0339119	0.825585	0.0648725	0.984148	0.280891	0.0965109	-0.289155	0.00327287	-0.897629	6.04126e-30	0.35336	0.0022422	EVI5	ENSG00000067208
0.132359	0.725268	-0.238671	0.00623749	0.0208449	0.860193	0.11448	0.538542	0.149885	0.00487956	-0.672017	3.95297e-11	-1.12799	2.14641e-50	-0.266142	0.000185066	-0.533664	1.72699e-36	-0.794566	5.24157e-34	0.00630338	0.99741	0.138136	0.342893	0.105668	0.165606	0.521358	1.70082e-25	0.494741	4.04637e-08	RPL5	ENSG00000122406
-0.0896384	0.906427	-0.25829	0.0549382	-0.236163	0.269415	-0.225662	NA	-0.186603	NA	-0.9876	1.80732e-06	-0.401819	0.042311	-0.471311	0.00307894	-0.304763	0.0256835	-0.336674	0.280415	-0.180555	0.947218	0.154877	0.543025	-0.348094	0.0292236	-0.0552205	0.759116	0.00730073	0.984722	DIPK1A	ENSG00000154511
0.144479	0.69386	0.0085822	0.958723	-0.217656	0.0956641	-0.346205	0.130089	0.111354	0.266024	-0.490572	2.50307e-05	-0.425157	5.86993e-07	-0.484565	6.61355e-07	-0.0837958	0.271831	-0.402849	3.19311e-06	-0.235192	0.635663	-0.159359	0.489633	-0.350411	0.000101563	1.75148	1.3367e-145	-0.17267	0.265806	MTF2	ENSG00000143033
-0.0549551	0.942827	-0.476232	0.000403005	-0.579714	0.135308	-0.774107	0.0337131	-0.0584525	0.666734	-0.317833	0.113887	-0.0200987	0.912896	-0.819928	0.00258078	-0.409193	2.27329e-09	-0.0145894	0.941412	-0.0320709	0.996292	0.438341	0.505534	-0.665316	0.0185833	-0.269347	0.289564	0.00978499	0.969619	TMED5	ENSG00000117500
-0.15591	0.829849	-0.130776	0.329211	-0.373113	0.0642358	-0.575405	0.0566074	-0.0119868	0.951301	-0.455337	0.0207639	-0.210501	0.187924	-0.800737	1.52458e-09	-0.403394	6.91758e-07	-0.234891	0.0504491	0.160212	0.951585	-0.65861	0.00188893	-0.634651	7.09351e-07	-0.842633	2.281e-11	-0.642353	0.121108	CCDC18	ENSG00000122483
-0.0859418	0.87007	-0.0767587	0.634245	-0.154604	0.22124	-0.233884	0.235528	0.188148	0.00714284	-0.450363	0.00128693	-0.44542	8.13743e-10	-0.166063	0.124993	-0.17092	0.00637347	-0.148597	0.101907	-0.134678	0.939943	0.222761	0.275998	-0.105239	0.35562	0.389409	7.73557e-10	-0.0273845	0.857927	DR1	ENSG00000117505
-0.0427946	0.941292	-2.126e-05	0.999855	-0.219377	0.1078	-0.219505	0.299873	0.0198424	0.866858	0.0739853	0.697303	-0.109947	0.393163	-0.238028	0.0332499	-0.111313	0.178783	0.0679146	0.568963	-0.0365571	0.99412	0.370977	0.00887051	-0.197715	0.0607395	1.12214	1.2718e-51	0.36794	0.00243374	FNBP1L	ENSG00000137942
0.292559	0.411536	-0.15601	0.277983	0.193368	0.150787	0.393086	0.0632494	0.148536	0.0737305	0.567548	6.17645e-05	-0.256547	0.00358292	0.219228	0.0444489	0.248139	0.00291601	0.119325	0.185677	-0.519917	0.0158219	-0.550194	1.55133e-05	0.181594	0.0759518	0.708321	5.76862e-18	-0.0367141	0.837052	BCAR3	ENSG00000137936
0.17509	0.603859	0.186686	0.0927346	-0.0694915	0.587956	-0.307335	0.177115	0.162485	0.0187887	-0.694172	6.14823e-10	-0.481495	5.50909e-08	-0.417333	5.32945e-06	-0.346408	2.84689e-13	-0.24706	0.00126904	-0.253115	0.550119	-0.27278	0.0338354	-0.330775	0.000206312	-0.730744	5.07192e-20	-0.464305	0.00133952	DNTTIP2	ENSG00000067334
0.457368	0.0318536	0.407789	3.66639e-05	-0.0270473	0.878491	-0.386698	0.0829949	0.330405	2.56969e-06	-0.0685315	0.723943	-0.216435	0.101583	-0.309865	0.0089734	0.216276	0.0219398	-0.139824	0.125627	-0.106062	0.959464	0.400707	0.0250247	-0.115778	0.347402	-0.910024	1.84199e-21	-0.404232	0.000220746	GCLM	ENSG00000023909
-0.40929	NA	0.0776831	0.900021	0.386416	0.0793209	0.0406833	NA	0.000268069	0.999123	1.56451	0.012475	2.58161	0.0107227	1.60242	1.10125e-36	3.35638	NA	0.808728	5.42603e-09	0.169493	NA	0.543227	0.233772	0.20006	0.272581	0.297234	0.819603	-1.14431	8.12742e-08	ABCA4	ENSG00000198691
0.0467515	0.942861	-0.679186	3.36628e-05	-0.242413	0.160979	-0.573151	0.0386591	-0.0890031	0.0321264	-0.198354	0.276727	0.558048	2.75331e-06	-0.419048	0.000703968	0.742203	1.24406e-15	0.159343	0.00891236	-0.334463	0.582347	0.0436186	0.889982	-0.631799	4.39696e-08	-0.0608487	0.571993	-0.430799	0.00042951	ARHGAP29	ENSG00000137962
-0.0849161	0.89503	0.060264	0.691634	-0.182721	0.205469	-0.403729	0.0867929	0.0881707	0.295663	-0.374741	0.0437462	-0.308253	0.0023851	-0.427254	0.000172821	-0.00270468	0.984058	0.140279	0.087172	0.0422654	0.994348	0.122685	0.573593	-0.384608	0.000196646	-0.599814	2.97841e-12	-0.0510118	0.802054	ABCD3	ENSG00000117528
0.114084	0.939996	0.0198734	0.965467	-0.00461815	0.978649	-0.138441	0.725142	-0.180013	NA	0.172816	0.742861	-0.432505	0.192131	0.225173	0.0223046	-0.534685	0.0146555	0.607958	0.0269827	-0.219864	0.970541	0.239733	0.488153	-0.394956	2.01835e-06	1.56707	4.3499e-107	-0.381457	0.312095	F3	ENSG00000117525
-0.128065	0.884368	-0.0276629	0.921914	-0.0324742	0.872204	-0.0914265	0.708022	-0.579378	NA	0.848074	1.51756e-05	0.738326	0.000171648	0.460484	5.07746e-05	1.15485	2.91387e-07	0.266282	0.682974	0.36372	0.670682	0.636764	0.0014035	0.164941	0.202479	-0.247155	0.0731147	0.487489	0.334492	SLC44A3	ENSG00000143036
0.0386208	0.945975	0.362449	0.00246145	0.0948032	0.381733	-0.19147	0.563159	0.169495	0.0330789	0.0518925	0.798794	-0.301186	0.000147462	0.165254	0.0582602	0.203223	1.62606e-05	0.0863952	0.439636	0.0606635	0.986526	0.22512	0.0796674	0.242544	0.00198935	0.149142	0.0739846	0.353759	0.00242559	CNN3	ENSG00000117519
-0.138992	0.876478	-0.126344	0.5545	-0.0798214	0.693969	-0.169672	0.53966	0.0992061	0.74838	-0.477458	0.0897466	-0.141917	0.336725	-0.193589	0.210052	0.121754	0.540528	-0.0496122	0.886714	0.165495	0.951585	0.0647729	0.833162	-0.011207	0.955261	-1.50768	1.63024e-15	0.0962685	0.731613	ALG14	ENSG00000172339
-0.352996	0.702689	-0.581614	0.0164136	-0.193316	0.327657	-0.504271	0.204786	-0.17058	NA	-0.611814	0.0758449	-0.0781452	0.729986	-0.217461	0.21629	-0.387198	0.000183073	0.703427	0.216935	0.376271	0.77055	0.760624	0.0777217	-0.236344	0.117619	-0.0937516	0.533129	0.877809	0.099686	TLCD4	ENSG00000152078
-0.71064	NA	-1.30805	NA	-0.336042	NA	-1.38639	NA	-0.75439	NA	1.21712	NA	0.272055	0.767503	-0.745449	0.27469	-0.268012	0.843584	1.60057	0.236617	1.75608	NA	1.04346	0.0875529	-0.852355	0.185009	-1.1634	0.189115	-0.262505	NA	TLCD4-RWDD3	ENSG00000271092
-0.31592	0.766105	-0.409412	0.39415	-0.289475	NA	-0.390773	NA	-0.11166	NA	0.393177	0.262403	0.0721492	0.810803	-0.210295	0.417318	0.269477	0.218687	0.201722	0.612928	0.291584	0.908849	0.11939	0.744427	-0.130528	0.619212	-0.651929	0.00550145	0.590062	0.0403902	RWDD3	ENSG00000122481
-0.155644	0.846415	-0.314915	0.033934	-0.334427	0.073713	-0.618282	0.0416791	-0.191558	0.0252544	-0.490814	0.0303162	0.188018	0.200143	-0.909236	4.12763e-12	-0.118508	0.154356	-0.268067	0.00169908	0.059904	0.992464	0.0101387	0.980405	-0.660639	2.22402e-07	0.0299198	0.824565	-0.42081	0.00850944	PTBP2	ENSG00000117569
-0.0792671	0.920155	0.166223	0.698906	-0.674469	NA	-0.14303	0.656129	0.194235	NA	0.327088	0.13569	-0.0741247	0.526524	-0.411638	0.672661	1.56745	NA	1.02705	0.00729072	-0.174331	0.938369	0.119972	0.66098	-0.646138	0.480973	-1.0088	3.55116e-07	-0.178523	0.780416	DPYD	ENSG00000188641
-0.334115	0.548544	0.108408	0.698906	-0.0210251	0.903665	-0.190097	0.397326	0.241053	0.0134602	0.0394895	0.903279	-0.196016	0.0426698	0.0469298	0.754692	0.150812	0.15174	0.198993	0.0851549	0.105405	0.980502	0.361047	0.0120383	0.0459025	0.72325	-1.31649	4.62894e-26	0.48737	0.000243007	SNX7	ENSG00000162627
-0.259047	0.731897	-0.0966758	0.912246	0.350481	NA	-0.145157	NA	-0.721639	NA	1.02441	4.74015e-07	2.09774	0.216558	-0.00349879	0.996885	1.70607	0.39332	0.350664	0.903642	0.176086	0.947228	0.529844	0.133984	0.496339	0.421592	-2.24187	0.213258	-0.664926	NA	PALMD	ENSG00000099260
-0.0583354	0.947197	0.0151715	0.949573	-0.15858	0.388151	-0.319402	0.243961	-0.353493	NA	-0.1212	0.70981	-0.332965	0.201195	-0.0983956	0.5786	0.159866	0.279689	-0.0717741	0.924693	-0.102507	0.982804	-0.173184	0.523809	-0.122481	0.439153	-0.658658	0.000551099	-0.0107792	0.986537	FRRS1	ENSG00000156869
-0.234905	0.591221	-0.0286257	0.86527	-0.198034	0.125152	-0.401039	0.101643	-0.0836376	0.379342	-0.253568	0.126942	-0.305989	0.000498158	-0.321372	0.00219373	0.173647	0.0125126	0.0331114	0.799296	0.0458607	0.992464	0.228495	0.187127	-0.260091	0.00664342	-1.06203	3.99023e-30	-0.0306778	0.888931	AGL	ENSG00000162688
-0.171759	0.770778	-0.25192	0.164711	-0.328024	0.0781148	-0.45451	0.0897056	-0.0727698	0.605081	-0.317911	0.115405	-0.0825861	0.606712	-0.529612	4.5297e-05	0.108708	0.194066	-0.016041	0.935878	0.144168	0.949671	0.463247	0.0420732	-0.515365	2.10855e-05	0.186699	0.0819987	0.109616	0.535468	SLC35A3	ENSG00000117620
-0.114265	0.942733	-0.0290906	0.965911	-0.550083	NA	-0.351743	NA	-0.372009	NA	-0.36466	0.491481	-0.0612527	0.903847	-1.1513	6.19383e-06	-0.36025	0.411332	-0.371267	0.310321	-0.106302	0.991957	-0.683177	0.0429897	-0.880697	0.000417074	1.63812	6.06493e-22	-0.72976	0.0293758	0	ENSG00000283761
0.254102	0.822563	0.062639	0.90519	0.0955923	NA	0.568723	0.120245	0.0882056	NA	-0.84525	0.045664	-0.889888	8.42264e-05	0.168108	0.508648	-0.265343	0.201931	-0.32187	0.338413	-0.417521	0.822154	-0.174093	0.679479	0.111909	0.66848	1.54582	1.22122e-27	0.163229	0.679906	MFSD14A	ENSG00000156875
0.0118375	0.991723	0.061047	0.76857	-0.278275	0.141199	-0.560883	0.0532678	0.0511808	0.808822	-0.908309	2.25053e-06	-1.07415	5.51892e-14	-0.801812	4.00692e-09	-0.756355	8.48992e-14	-0.790788	1.59784e-09	0.0872018	0.986298	-0.883989	1.28439e-05	-0.546796	4.07473e-05	0.291585	0.028802	-0.78677	1.6863e-06	SASS6	ENSG00000156876
-0.128514	0.882141	-0.282907	0.0745072	-0.261552	0.195939	-0.461378	0.0947911	0.0134154	0.960378	-0.257902	0.404568	-0.515836	0.00016972	-0.4817	0.00167907	-0.318868	0.00258291	-0.358951	0.0453184	0.100917	0.984148	0.0982012	0.811614	-0.211387	0.194669	-0.496744	0.000740454	-0.0296576	0.90429	TRMT13	ENSG00000122435
-0.144692	NA	-0.707294	0.317828	-0.169364	NA	-0.544388	NA	0.167351	NA	-0.0741347	0.935627	-0.565294	0.244387	-0.401334	0.210475	0.559354	0.396706	0.317151	0.752582	0.653472	NA	0.580345	0.349881	-0.472681	0.133652	-1.03887	0.0446836	0.125684	0.895491	LRRC39	ENSG00000122477
0.127373	0.81712	-0.183565	0.142384	-0.132646	0.410217	-0.383823	0.0829949	-0.114412	0.509665	-0.212808	0.25924	-0.435558	1.04721e-05	-0.368858	0.00251238	-0.194033	0.0110615	-0.0462033	0.842473	-0.102513	0.974601	0.399141	0.00577771	-0.173039	0.17376	-1.08297	2.21081e-20	0.686274	1.67149e-07	DBT	ENSG00000137992
-0.200985	0.603859	-0.301723	0.0188664	-0.102646	0.424307	-0.195585	0.370624	0.119456	0.246214	-0.118063	0.518075	-0.438989	1.01864e-06	-0.257245	0.0103363	-0.0914238	0.282135	-0.0760784	0.590887	-0.0427442	0.991957	0.299197	0.0644805	-0.189199	0.0416548	-0.213758	0.0164074	0.107526	0.453518	RTCA	ENSG00000137996
0.0759856	0.89274	-0.401889	0.00406936	-0.0947881	0.545411	-0.0553825	0.850092	0.0907243	0.679039	0.281647	0.0670518	0.502682	1.44694e-05	0.328661	0.00209168	-0.0596305	0.715594	0.306243	0.0367188	-0.457479	0.0676251	-0.354509	0.0814717	0.00779354	0.961548	-0.474862	0.000422243	-0.6071	0.00118928	CDC14A	ENSG00000079335
-0.0750671	0.920155	-0.382436	0.02194	-0.212093	0.260982	-0.30485	0.222891	-0.154959	0.400849	-0.0954059	0.741179	-0.00790142	0.973585	-0.348762	0.0186582	-0.265103	0.000359851	-0.0632401	0.777442	-0.332423	0.608352	-0.0362516	0.911364	-0.478256	0.000401115	-1.48392	6.27193e-14	-0.165292	0.455598	EXTL2	ENSG00000162694
-0.04656	0.942617	-0.201054	0.0873579	-0.246273	0.142137	-0.509811	0.0562731	0.039696	0.76137	-0.242334	0.197138	-0.260901	0.015621	-0.537955	3.06297e-06	-0.111883	0.0893837	-0.0873773	0.444417	-0.196999	0.88478	0.438749	0.0256322	-0.58867	1.23222e-07	-0.515576	1.95592e-08	0.0273469	0.886221	SLC30A7	ENSG00000162695
0.152939	0.784451	-0.322765	0.00820771	-0.0648583	0.713825	-0.117874	0.650341	-0.0393816	0.861143	-0.321529	0.0889508	-0.774119	2.66069e-14	-0.318596	0.0154674	-0.449651	1.34689e-09	-0.395781	0.00341122	0.181661	0.890614	0.110935	0.563868	-0.0815524	0.57877	-0.243314	0.0078188	-0.000898594	0.997199	DPH5	ENSG00000117543
0.0753502	0.905407	-0.354474	0.0078979	-0.0240774	0.920941	-0.356724	0.188786	-0.310432	0.0176207	0.154044	0.455851	0.108232	0.443106	-0.237394	0.133527	0.440351	5.0262e-06	-0.0693734	0.724313	0.20874	0.821276	0.324517	0.0860696	-0.055769	0.74544	-0.199395	0.171773	-0.238281	0.195842	RNPC3	ENSG00000185946
0.206079	0.883688	0.104742	0.799387	0.035504	NA	0.171903	NA	0.109555	NA	1.0082	0.00228681	-0.138087	0.543009	0.247343	0.479998	0.910871	6.89512e-09	0.0187296	0.989789	0.320499	0.925783	0.696658	0.0304017	0.116097	0.752792	0.203653	0.785613	-0.079645	0.944634	AMY2B	ENSG00000240038
0.019059	0.983489	0.0266222	0.971573	-0.113578	NA	0.993751	NA	0.00427462	NA	-0.130115	0.494732	0.0264133	0.969719	0.739827	0.134388	0.628591	NA	0.532775	0.850621	0.0386553	0.993509	0.440844	0.00130425	0.636832	0.197811	-0.336476	0.855672	0.0727958	NA	VAV3	ENSG00000134215
-3.50395	NA	-1.02729	NA	1.72161	NA	-0.636637	NA	-0.75729	NA	-3.93743	NA	-3.99623	NA	0.0701501	0.909176	2.17273	NA	0.272741	0.744974	-3.90377	NA	-0.71903	NA	-0.318427	0.522884	-0.635391	0.476914	-0.577239	0.441137	SLC25A24	ENSG00000085491
0.37314	0.0816589	-0.0594106	0.768151	-0.175498	0.253785	-0.0862553	0.761124	0.0346064	0.897544	-0.451892	0.000479282	-0.540085	5.65436e-08	-0.432059	0.00020318	-0.309794	0.000305888	-0.0719974	0.772428	-0.0137666	0.997376	0.495586	0.00254358	-0.275264	0.0137552	0.825458	4.05753e-30	0.314802	0.0743476	FAM102B	ENSG00000162636
-0.028044	0.969029	-0.043861	0.837544	-0.131071	0.392829	-0.0799308	0.759281	0.0561065	0.712727	-0.44525	0.000911962	-0.12995	0.452399	-0.211342	0.100197	1.14836	NA	-0.0244062	0.89782	0.0986997	0.954147	-0.14767	0.644528	-0.0942972	0.4809	-1.43661	1.75542e-39	0.126084	0.414131	HENMT1	ENSG00000162639
0.0891919	0.83973	-0.124972	0.317306	-0.152222	0.251751	-0.175084	0.383269	-0.0431997	0.640275	-0.689744	2.99078e-10	-0.339053	0.000168162	-0.392619	5.77591e-05	-0.199732	0.000368638	-0.353462	2.45937e-06	-0.204329	0.716913	-0.0843823	0.666389	-0.289462	0.00222703	0.906793	2.02944e-52	0.00554618	0.969619	PRPF38B	ENSG00000134186
0.401708	0.627715	-0.270629	NA	-0.205228	NA	-0.272323	NA	0.358864	NA	-0.234061	0.595971	2.39952	0.0022044	0.258054	0.544499	1.12602	0.456849	0.076254	0.927272	-0.390942	0.822154	-0.309517	NA	-0.284736	0.526185	0.186852	0.844912	-1.31922	0.047144	FNDC7	ENSG00000143107
0.0849065	0.862321	-0.346092	0.0158525	-0.325915	0.0719273	-0.427164	0.096182	-0.0825386	0.554672	-0.164749	0.286074	-0.302052	0.0047136	-0.496969	0.000142329	0.317435	7.15109e-05	0.0558251	0.73145	-0.026989	0.994915	0.416015	0.0196113	-0.452094	0.000387716	-0.399161	0.000142293	0.186226	0.302415	STXBP3	ENSG00000116266
-0.0621665	0.975901	0.492504	NA	-0.0717997	NA	-0.443852	NA	0.272793	NA	0.646075	0.094445	0.789533	0.000144762	0.571915	0.0478885	1.8728	0.00370697	0.888453	0.00893	-1.11807	NA	-0.604216	0.573251	0.0515501	0.91123	-1.7025	0.310735	-0.408912	0.410125	AKNAD1	ENSG00000162641
0.259329	0.432505	0.22899	0.0318025	-0.0770001	0.483831	-0.283882	0.158588	0.100872	0.196886	-0.861324	1.93948e-12	-0.597603	6.42016e-11	-0.442252	3.08363e-08	-0.513206	1.8411e-09	-0.460775	1.55483e-11	0.0737747	0.984148	-0.603431	4.62835e-05	-0.354319	2.59591e-06	-0.826834	1.21674e-23	-0.279963	0.0126118	GPSM2	ENSG00000121957
-0.00448398	0.995295	0.15908	0.226493	-0.142009	0.306455	-0.114409	0.62541	-0.00917202	0.952999	-0.461265	4.65532e-05	-0.654342	2.60237e-09	-0.346223	0.000620506	-0.0898389	0.263644	-0.245325	0.0117736	0.00438972	0.997792	-0.179826	0.230456	-0.188547	0.0601981	0.00371874	0.97761	-0.0535439	0.736833	CLCC1	ENSG00000121940
-0.161254	0.711586	-0.163595	0.331309	0.119114	0.562914	-0.163583	0.594394	0.0240605	0.903293	0.0464883	0.825898	0.774378	3.53514e-17	0.705872	1.24243e-07	0.306163	6.81003e-05	0.384211	0.000430373	0.0165918	0.997376	0.0637493	0.810017	0.313265	0.0285219	0.670797	3.09181e-15	0.49617	0.00110631	WDR47	ENSG00000085433
-0.138123	0.81386	-0.283285	0.26651	-0.239336	0.318778	-0.785696	0.0345113	0.110969	0.592302	-0.157346	0.484692	-0.0132388	0.964889	-0.236121	0.214637	0.361392	7.57917e-06	0.108189	0.613929	-0.389476	0.554639	0.487945	0.0588072	-0.31691	0.0783977	0.618193	2.99076e-06	-0.0250352	0.925871	TAF13	ENSG00000197780
0.216658	0.623512	-0.20087	0.263003	-0.154826	0.393766	-0.375168	0.106812	0.0902872	0.607582	0.0538926	0.814272	0.00174033	0.99421	-0.132869	0.423091	0.12702	0.206896	0.167822	0.284184	-0.025377	0.996359	0.671075	0.000135885	-0.190809	0.185357	1.12312	2.12977e-30	0.408517	0.0198445	TMEM167B	ENSG00000215717
-0.349949	0.678507	-0.104492	0.769855	-0.397735	NA	-0.130499	NA	-0.0355201	NA	0.715229	0.00729989	0.81876	0.00167763	-0.0538305	0.839702	1.40592	2.54398e-06	1.02245	0.00229852	0.0998437	0.98717	0.108755	0.845941	-0.546825	0.00633483	-2.48813	8.59969e-11	-0.152288	0.801053	CFAP276	ENSG00000179902
-0.293635	0.750881	0.0656517	0.565378	0.161725	NA	-0.421912	NA	-0.0236598	NA	1.30657	5.14044e-10	2.00416	2.49012e-14	1.79499	1.53962e-21	2.39101	2.25081e-16	2.24547	1.71813e-15	0.0562218	0.994348	1.0311	0.00016646	0.583397	0.019169	-0.790583	0.0145368	-0.869897	0.154479	ELAPOR1	ENSG00000116299
0.0974418	0.869497	-0.126677	0.312886	0.0547447	0.662494	0.443779	0.0600219	0.0282762	0.750428	-0.645575	5.26442e-07	-1.51531	2.37862e-75	-0.397038	4.60049e-06	-0.860595	5.3101e-92	-0.43215	1.54309e-09	-0.195713	0.803971	0.0473988	0.827872	0.00236918	0.985213	0.798768	6.60087e-39	0.838924	4.38376e-17	SARS1	ENSG00000031698
0.105089	0.88996	-0.0883202	0.499431	0.0851793	0.537645	0.397802	0.121138	-0.400933	0.00570887	-0.100486	0.703082	0.259756	0.0077379	0.250208	0.0124978	-0.00407421	0.980287	0.410988	0.00288469	0.471096	0.187786	0.430825	0.00848214	0.247995	0.0103606	0.237222	0.00338257	1.2629	7.11448e-22	CELSR2	ENSG00000143126
0.163129	0.733094	0.343031	0.0311693	0.193407	0.172343	0.294657	0.229733	0.136811	0.0899964	-0.867545	3.12679e-13	-1.4447	1.33807e-31	0.0946801	0.458777	-0.520962	8.10456e-11	-0.738287	1.81285e-17	-0.0714166	0.983131	-0.762339	1.58577e-07	0.122738	0.300236	0.754954	1.00142e-16	-0.415192	0.000886119	PSRC1	ENSG00000134222
-0.352641	NA	0.189725	NA	0.120158	0.627523	0.247037	NA	1.87344	NA	1.52881	0.00127154	2.57208	0.0172911	0.597899	7.92902e-05	3.32791	0.033374	4.65308	0.000544876	0.235452	NA	2.93665	0.000441975	0.135128	0.505115	-0.276556	0.807251	1.49151	NA	MYBPHL	ENSG00000221986
0.0321751	0.970356	-0.057136	0.66469	-0.0440983	0.705943	0.0291894	0.891402	-0.0102826	0.924916	0.376131	0.0131185	-0.204741	0.0132366	0.159369	0.0510497	0.126686	0.0358786	0.210987	0.00445454	0.408517	0.126835	0.501746	1.88711e-05	0.0629526	0.500917	0.0827333	0.280489	0.288006	0.00268253	SORT1	ENSG00000134243
0.0356675	0.942419	0.158463	0.138593	0.0855571	0.49901	0.126016	0.507807	0.188565	0.00263328	-0.751329	3.53668e-13	-0.748179	4.21811e-18	-0.0377277	0.764554	-0.200775	0.000105176	-0.393784	2.3104e-06	-0.19991	0.643761	-0.148802	0.3365	0.0644251	0.552887	-0.734056	3.89141e-29	0.136439	0.238199	PSMA5	ENSG00000143106
0.183238	0.862543	0.0706487	0.937163	0.636809	NA	-0.754574	NA	0.224667	NA	-0.509371	0.0890554	0.463764	0.00506188	1.91112	0.000318969	1.40559	0.020558	0.317267	0.592465	0.0497978	0.994348	-0.205697	0.882021	1.06784	0.113019	-0.0845253	0.803517	0.668533	0.119903	SYPL2	ENSG00000143028
0.248346	0.603859	0.205902	0.234708	0.0266497	0.913679	0.343037	0.160438	-0.0258864	0.903409	-0.454455	0.00471668	-0.0344417	0.865418	-0.0762796	0.672706	0.0218632	0.881009	-0.202249	0.15831	-0.108716	0.968382	-0.73667	0.0017429	0.034215	0.849159	0.148518	0.246743	-0.296032	0.122111	ATXN7L2	ENSG00000162650
-0.000268545	0.999791	-0.0560178	0.806841	-8.37828e-05	0.999527	0.369335	0.137492	-0.0696861	0.777067	0.0304418	0.891027	-0.226629	0.111784	0.249264	0.0505426	0.2421	0.00100246	-0.104312	0.635607	0.0276638	0.994348	0.383054	0.0219781	0.20301	0.0963397	-0.243249	0.0660891	0.0126511	0.958769	CYB561D1	ENSG00000174151
-0.263157	0.598367	-0.531833	0.00040088	-0.0602804	0.813328	0.0397601	NA	0.0237324	NA	-0.48301	0.00843677	-0.396118	0.0787537	0.15475	0.404279	-0.17086	0.0706436	0.529089	0.262079	0.369702	0.314098	-0.217961	0.525263	0.214445	0.206003	-0.376793	0.0011136	0.639945	0.144011	AMIGO1	ENSG00000181754
-0.513557	0.341483	-0.808303	0.00287719	0.402493	0.0787468	-0.803602	NA	0.203654	NA	1.74518	4.65026e-22	2.94805	3.72403e-52	1.63551	4.56142e-42	2.21937	2.81527e-18	2.43481	3.51472e-25	-0.00684318	0.998015	-0.599651	0.362522	0.745939	1.94834e-07	-0.939713	1.20777e-06	-0.304823	0.594925	GPR61	ENSG00000156097
-0.13824	0.769709	-0.180376	0.160756	-0.146631	0.318314	-0.340924	0.103662	0.0671507	0.385082	-0.356263	0.013439	-0.296982	0.000648344	-0.344127	0.00185856	-0.139521	0.0162263	-0.0812408	0.403878	-0.156453	0.917921	0.143086	0.503109	-0.231589	0.0285883	0.220431	0.00801829	0.111353	0.450858	GNAI3	ENSG00000065135
0.123646	0.817818	0.357739	0.127107	-0.0102177	0.968431	-0.570425	NA	-0.151442	0.557926	0.0903278	0.66439	0.258253	0.246297	-0.0788541	0.687733	0.689303	0.0151871	0.0293699	0.929513	-0.0669896	0.986526	-0.2265	0.447991	-0.114883	0.518551	0.159688	0.588915	-0.119504	0.659132	GNAT2	ENSG00000134183
0.100657	0.850489	0.440819	3.76456e-05	0.237468	0.109196	0.373545	0.0862451	0.064953	0.476355	-0.0241626	0.907335	-0.476155	4.11197e-08	-0.0247866	0.873023	-0.459298	5.48459e-13	-0.411946	2.89672e-08	-0.246085	0.606264	-0.0543445	0.807061	0.191099	0.0891827	0.485983	9.54686e-10	-0.0866928	0.605363	AMPD2	ENSG00000116337
0.151037	0.815486	0.283561	0.248022	0.208433	0.162361	0.39684	NA	-0.00160006	0.995278	0.23835	0.236466	-0.242244	0.216967	-0.0119038	0.943899	0.215541	0.0342705	-0.174763	0.263675	0.207177	0.861933	0.419341	0.0332375	0.227313	0.0429389	-0.528602	1.45365e-08	0.417593	0.00548822	GSTM4	ENSG00000168765
0.777642	0.682632	0.0238481	0.967543	0.0529112	0.813777	-0.544628	NA	-0.176822	NA	0.986885	0.147145	0.036768	0.908465	-0.288225	0.0813398	-0.176936	0.632644	0.2442	0.520242	0.347494	0.974601	0.48172	0.21572	-0.0321276	0.869333	-0.195378	0.552984	1.18921	2.21281e-07	GSTM2	ENSG00000213366
0.0843007	NA	0.665492	NA	0.782853	NA	-0.293599	NA	0.533789	NA	-0.017243	0.991372	-0.482443	NA	1.35524	0.00395408	-0.947329	0.347202	0.441089	0.803336	0.243915	NA	2.42878	NA	0.567763	0.338948	3.36936	0.000797761	0.43361	NA	GSTM5	ENSG00000134201
-0.171633	0.686865	0.201942	0.157806	0.134266	0.230349	0.455341	NA	0.0888912	0.410223	0.33301	0.0273131	-0.270032	0.11666	0.208782	0.0223584	0.031559	0.819121	0.141177	0.223929	0.26489	0.503403	-0.112269	0.758837	0.360329	7.08684e-07	0.404862	0.0103833	0.505979	9.43581e-06	GSTM3	ENSG00000134202
-0.316547	NA	0.722449	NA	0.118017	0.410652	0.420723	0.0448571	0.237358	NA	1.46673	0.036366	2.20287	0.295282	-0.0627114	0.670398	-0.0543183	0.987006	1.64325	0.0276332	0.630657	NA	1.16905	0.0179584	0.0172115	0.908586	0.759301	1.71903e-28	1.00374	0.279607	EPS8L3	ENSG00000198758
-0.351344	0.559647	0.077435	0.80755	0.198702	0.241916	0.187035	0.664772	0.299868	3.04718e-12	-0.415782	0.091719	-0.0512165	0.858363	0.0610367	0.728322	-0.317137	0.00390016	-0.0735934	0.324589	0.279135	0.775048	-0.0231853	0.928433	0.119022	0.402316	-0.487086	0.00169598	-0.012117	0.937511	CSF1	ENSG00000184371
0.226076	0.557652	0.154679	0.0880961	-0.0253527	0.821891	0.041861	0.837485	0.170266	1.83079e-05	-0.412245	0.00193016	-0.4534	4.58917e-09	-0.255842	0.000559755	-0.394184	3.56218e-12	0.0533346	0.550135	-0.0283977	0.994348	0.0825111	0.598342	-0.0670845	0.396738	0.671447	1.70578e-35	0.879303	5.92967e-30	AHCYL1	ENSG00000168710
0.126165	0.813769	0.0423736	0.812631	0.0491271	0.741665	0.296354	0.159724	-0.0857176	0.371895	-0.422049	0.00241648	-0.882709	1.47042e-22	-0.153777	0.155848	-0.371402	4.5419e-12	-0.476808	9.463e-11	-0.111382	0.952604	-0.284872	0.0414021	-0.0480108	0.696902	1.0341	8.13845e-49	-0.0909013	0.540408	STRIP1	ENSG00000143093
0.583625	NA	-0.323447	NA	0.458359	NA	1.28198	NA	0.621984	NA	-1.09243	0.218529	0.668398	NA	-0.349234	0.685201	0.486515	0.810253	-0.980485	0.667745	0.0274714	NA	-1.02682	NA	-0.104074	0.909373	-0.391137	0.762433	-0.516225	NA	ALX3	ENSG00000156150
0.577157	0.717617	0.326901	NA	0.542341	NA	1.53532	NA	2.63635	NA	0.336621	0.629522	0.196606	NA	0.156219	0.946296	1.28951	0.680432	2.58504	NA	-0.284727	NA	2.33633	NA	0.766574	NA	1.88184	0.17454	2.51793	NA	UBL4B	ENSG00000186150
-0.691885	0.0325562	-0.158413	0.0861032	2.13105	NA	-2.65012	NA	-0.0040751	0.985219	-0.319462	0.182501	-0.387138	0.102146	2.77975	0.0162809	3.54469	0.0703181	0.059077	0.736764	0.121577	0.974601	-1.75455	3.1614e-11	1.72557	NA	-1.83321	0.0232827	-0.00527871	0.979441	SLC6A17	ENSG00000197106
-0.104096	0.820647	0.234957	0.031047	0.0726112	0.694119	0.371999	NA	-0.103393	0.37119	0.476919	0.000317921	-0.20595	0.134671	-0.129272	0.394848	-0.53519	1.35261e-12	0.20018	0.0344246	-0.113863	0.938369	0.451377	0.000845685	0.203633	0.136278	0.0651604	0.363441	0.434157	0.000407061	KCNC4	ENSG00000116396
0.105602	0.787495	0.156263	0.0983431	0.0804813	0.454851	0.0880807	0.645055	0.133402	0.0251776	-0.633773	7.02039e-10	-0.61834	1.89935e-14	-0.151786	0.0863358	-0.380621	5.9342e-13	-0.328889	4.38477e-07	-0.0888591	0.952818	-0.367483	0.0014917	0.0898314	0.297001	1.4448	7.7937e-132	-0.159049	0.165102	RBM15	ENSG00000162775
0.0171433	0.986291	0.193612	0.340646	-0.120426	0.41672	-0.247737	0.312349	0.0859825	0.74251	-0.377852	0.019802	-0.179562	0.561926	-0.0128081	0.9334	-0.33142	0.126561	-0.27134	0.162633	-0.0137743	0.997376	0.549955	9.96556e-07	-0.232893	0.0213301	0.583713	2.8445e-06	-0.703028	0.000125828	SLC16A4	ENSG00000168679
0.0751028	0.884368	0.0302721	0.881171	-0.0111841	0.955569	-0.0490378	0.851826	0.114496	0.405787	-0.340583	0.0159565	-0.240508	0.036754	-0.0222923	0.892366	0.063928	0.507564	-0.0367972	0.844153	-0.0170813	0.997376	0.432862	0.00287018	0.138358	0.259442	0.672397	4.67529e-17	0.541246	2.16379e-06	LAMTOR5	ENSG00000134248
0.0464632	0.958409	-0.517265	0.000177935	-0.110527	0.675585	-0.474442	0.106704	-0.0420498	0.792916	-0.193004	0.439581	-0.209824	0.164071	-0.273706	0.139998	0.628591	NA	-0.0364587	0.833091	-0.0441658	0.994348	0.271313	0.141438	-0.233825	0.192538	-1.59817	5.34505e-20	0.00336873	0.988768	LRIF1	ENSG00000121931
0.167874	0.729617	-0.173607	0.365111	-0.206433	0.203339	-0.607075	0.0518963	-0.202501	0.251482	-0.035964	0.893496	-0.00947077	0.968323	-0.551543	1.78905e-06	-0.178443	0.0729733	-0.044533	0.859437	0.0191189	0.997376	0.255045	0.148857	-0.366426	0.00105351	0.331509	0.000360597	0.516512	0.0140097	DRAM2	ENSG00000156171
-0.00222861	0.997876	-0.311819	0.0337555	-0.338831	0.055295	-0.378133	0.0979734	-0.148606	0.217868	-0.35582	0.0608584	-0.183539	0.245294	-0.590573	4.97036e-06	-0.0894282	0.41564	-0.0355748	0.853485	0.0947201	0.984148	0.0980448	0.70575	-0.432931	0.000640677	-0.120039	0.24551	0.0181408	0.929141	CEPT1	ENSG00000134255
-0.0914951	0.90351	-0.301655	0.140262	0.126905	0.450266	0.223015	0.239201	0.0380759	0.865104	-0.0660513	0.816867	-0.506053	0.227227	0.176268	0.20357	-0.0359843	0.963443	0.0198516	0.93855	0.0425633	0.99412	0.455089	0.0235685	0.142282	0.311213	-0.456319	1.29352e-07	0.477448	0.00125385	DENND2D	ENSG00000162777
-0.299361	NA	-0.381028	NA	0.26542	NA	0.0781331	0.868481	-0.225029	NA	0.0542773	0.963601	0.922486	0.271678	0.949605	0.0150485	0.628591	NA	0.966324	0.00578225	-0.566465	NA	0.669366	0.545242	0.332863	0.511152	-0.588385	0.199711	-0.027756	0.964148	CHI3L2	ENSG00000064886
-0.682	NA	-0.546198	NA	-3.33068	NA	-0.198976	NA	0.16173	NA	0.87211	0.310692	1.17474	0.221612	-0.217434	NA	3.24207	1.51711e-06	0.840648	0.000594146	0.768814	NA	-0.0433294	0.978916	0.31206	NA	0.673968	0.342597	1.07045	1.28448e-05	PIFO	ENSG00000173947
0.331387	0.593858	0.127372	0.587006	0.357545	0.0453979	0.315526	0.394601	0.106969	NA	-0.564102	0.0136197	0.576945	0.0697772	0.189042	0.206057	0.438107	0.217519	0.0240374	0.962438	-0.224175	0.891633	0.874846	0.00301442	0.176933	0.251236	2.10978	1.93215e-77	0.496943	0.0855301	OVGP1	ENSG00000085465
-0.090099	0.8601	0.0154084	0.941359	0.096484	0.446291	0.195953	0.34025	0.127947	0.1167	-0.946786	1.16298e-13	-0.687534	2.10407e-10	-0.14177	0.162208	-0.0550534	0.648454	-0.820944	2.9851e-26	-0.0376289	0.992464	-0.490935	0.000489968	0.0100381	0.939222	0.063225	0.5574	-0.391325	0.000367561	WDR77	ENSG00000116455
-0.0218469	0.973816	-0.0385054	0.79722	-0.0341653	0.797737	-0.0199279	0.928886	0.208264	0.00160168	-0.828846	4.2876e-12	-0.773899	7.19751e-20	-0.179479	0.0458223	-0.247061	9.79112e-06	-0.329498	1.42418e-05	-0.0182413	0.996359	0.0688592	0.705249	0.064367	0.505115	-0.57471	4.80467e-22	0.301764	0.00195621	ATP5PB	ENSG00000116459
0.298508	0.785858	0.267237	0.625727	0.0794853	NA	-0.641147	NA	0.216372	NA	-0.298485	0.512732	-0.604157	0.505438	-0.157536	0.690616	-0.206479	0.816451	-0.255768	0.758421	-0.110504	0.990231	-0.00231643	0.998229	0.101633	0.784073	-0.484626	0.262685	-0.509377	0.468122	C1orf162	ENSG00000143110
-0.0574412	0.911327	-0.196902	0.261458	-0.0852057	0.555286	-0.194656	0.419812	0.128601	0.374801	-0.312862	0.0255482	-0.185424	0.11655	-0.110956	0.398816	-0.325162	5.91331e-06	-0.0942685	0.577449	0.071707	0.981292	0.301507	0.110785	-0.0286902	0.833397	0.189311	0.049446	0.32443	0.0220975	RAP1A	ENSG00000116473
-0.214107	0.670176	-0.410467	0.00538692	0.0441286	0.849351	0.187826	0.452474	-0.111418	0.760661	0.0661913	0.780085	0.275993	0.285839	0.198158	0.194767	0.330007	0.00391875	0.263016	0.343274	0.327526	0.39887	0.616134	6.82957e-05	0.42917	0.000577955	-0.683574	3.7533e-08	0.251117	0.350518	INKA2	ENSG00000197852
-0.0954315	0.864778	-0.135195	0.429725	-0.112542	0.453346	-0.264499	0.234468	0.106234	0.495024	-0.618962	1.84985e-05	-0.656341	4.09233e-09	-0.497967	2.52137e-06	-0.367414	4.74738e-07	-0.36086	0.00594276	0.0525696	0.991534	-0.40868	0.00684464	-0.23053	0.0306591	-0.752665	1.02952e-14	-0.24332	0.163302	DDX20	ENSG00000064703
0.837697	0.162353	-0.37497	0.518174	0.389383	NA	0.0851428	NA	0.157745	NA	0.180416	0.703107	-0.507689	0.722571	-0.120986	0.823274	0.455661	0.0409661	0.0331618	0.978668	0.32597	0.887305	-0.455041	0.585131	-0.0378645	0.946356	0.792113	3.8041e-06	-0.22168	0.809431	KCND3	ENSG00000171385
0.10194	0.798825	-0.0731649	0.652739	-0.0246594	0.87707	0.0477336	0.819651	0.0274657	0.843344	0.31586	0.00613507	-0.0150209	0.9171	0.184569	0.0674783	0.177023	0.000195799	0.120167	0.292684	-0.356951	0.0737828	0.630543	1.77421e-08	0.0636927	0.574865	0.997553	1.14403e-43	0.249639	0.0393038	CTTNBP2NL	ENSG00000143079
0.186343	0.707062	-0.581848	0.000957283	-0.0143908	0.959509	-0.0309874	0.937049	-0.251555	0.230333	0.669964	2.82853e-06	0.191389	0.144276	-0.139065	0.48347	-0.00256914	0.990568	0.210018	0.28234	0.034415	0.994348	0.191125	0.425595	-0.1661	0.345963	-0.943264	1.11993e-07	0.0932162	0.69787	WNT2B	ENSG00000134245
0.0843017	0.872263	-0.395028	0.0028005	-0.104624	0.528598	-0.154903	0.521909	-0.0538445	0.713545	-0.0914146	0.622766	0.347444	0.000821531	0.0834958	0.571213	0.159798	0.0524456	0.122175	0.303274	-0.215493	0.739118	0.0127065	0.966754	0.0123309	0.943235	-0.145212	0.262573	-0.321065	0.0405648	ST7L	ENSG00000007341
0.0279045	0.971389	-0.242144	0.0146844	-0.254404	0.0934442	-0.441275	0.0600585	0.117801	0.0469405	-0.568435	3.90903e-05	-0.565798	4.1521e-12	-0.514404	2.95161e-06	-0.181946	0.000136627	-0.0770961	0.393349	-0.260191	0.739422	0.152625	0.486802	-0.441997	2.29086e-05	-0.167826	0.0972869	0.297534	0.0197192	CAPZA1	ENSG00000116489
-0.0242152	0.972122	0.195441	0.159658	0.162391	0.184679	0.384442	0.0678234	-0.0898994	0.157939	0.537743	1.22166e-05	-0.393167	9.32339e-07	0.296717	0.00123836	0.0821139	0.14598	0.172534	0.00629205	-0.0456678	0.991526	0.0521232	0.82463	0.222055	0.0135933	0.534728	6.78077e-15	0.499689	3.28769e-06	MOV10	ENSG00000155363
0.063394	0.898435	0.417362	0.0020545	0.154084	0.326066	0.431182	0.082648	0.0735521	0.402496	0.398059	0.00527039	0.0894898	0.393105	0.707936	1.13604e-11	0.764876	2.02723e-63	0.232224	0.00341639	-0.296177	0.44634	0.0251326	0.921741	0.407518	9.92458e-05	0.508403	1.28936e-16	0.339761	0.010167	RHOC	ENSG00000155366
-0.0216422	NA	1.59956	NA	-0.082322	NA	-2.42849	NA	-0.669131	NA	1.56451	0.0121881	1.04299	0.147134	1.57879	0.0534537	0.933899	0.456778	0.211627	0.929098	0.172407	NA	-2.23723	NA	1.39762	0.0898291	2.64609	5.34169e-05	-0.671628	NA	0	ENSG00000271810
0.345637	0.555587	-0.273753	0.684875	0.230143	0.388154	0.512201	NA	-0.258449	NA	0.65133	0.000977884	1.12628	2.23875e-14	0.978253	3.00746e-11	0.0017608	0.992986	1.37504	5.25802e-06	-0.169332	0.94064	-0.0530882	0.952332	0.466646	0.00645802	2.5379	2.02439e-97	0.622223	0.141434	PPM1J	ENSG00000155367
-0.0471241	0.976721	-0.341335	NA	0.678519	NA	0.0431277	NA	0.780048	NA	0.707715	0.0119767	1.50044	7.86342e-06	2.35959	7.11856e-11	-0.018826	0.964729	3.18567	0.000123488	0.134292	0.98192	-0.647323	NA	1.37802	0.00336508	-1.05036	0.0139291	0.40999	NA	TAFA3	ENSG00000184599
0.231677	NA	-0.86227	NA	-0.997885	NA	-0.519329	NA	-0.32159	NA	-0.584264	0.631935	0.688462	0.521731	-0.915235	0.0318059	-1.0433	0.0659274	0.34809	0.819092	0.124197	NA	0.269371	NA	-0.706596	0.102652	-0.635127	0.369101	-0.581705	NA	SLC16A1	ENSG00000155380
0.0368888	0.942419	-0.083835	0.575894	-0.136408	0.240909	-0.255663	0.206081	-0.133978	0.0866151	-0.167247	0.239337	-0.473786	2.58609e-07	-0.409458	2.80446e-06	0.117732	0.14532	-0.205998	0.00895875	0.0528391	0.98717	0.13542	0.455361	-0.285621	0.000272338	1.11182	7.91518e-63	0.151202	0.20915	LRIG2	ENSG00000198799
-0.0635266	0.904292	0.139653	0.178164	0.140349	0.251437	-0.072897	0.713018	0.100882	0.289292	0.0998754	0.577213	-0.235271	0.0135368	0.0379088	0.762222	-0.0401671	0.79436	-0.068949	0.558679	0.139727	0.903886	0.352411	0.00134064	0.209442	0.0202971	-0.475167	3.80277e-13	-0.0305119	0.855808	MAGI3	ENSG00000081026
-0.251812	0.555587	0.033766	0.861716	-0.0329982	0.857333	-0.234128	0.254884	-0.061874	0.557602	0.265689	0.121334	-0.000322487	0.998308	-0.00298161	0.986508	0.430315	1.4192e-09	0.0091074	0.953717	-0.135914	0.939119	-0.0749149	0.733064	-0.217213	0.0772914	-1.46649	2.8316e-45	-0.234566	0.0478743	PHTF1	ENSG00000116793
0.162226	0.672182	-0.241818	0.0884889	-0.178531	0.282438	-0.511973	0.0563984	0.0486347	0.777067	-0.312597	0.0228952	-0.0273967	0.907624	-0.209991	0.139707	-0.313918	0.000161626	-0.0194096	0.927624	-0.0549277	0.991167	0.253498	0.295771	-0.229848	0.0753854	0.788876	2.02546e-17	0.345179	0.00858518	RSBN1	ENSG00000081019
-0.0341989	NA	-0.877704	NA	-0.0970291	NA	-0.42657	NA	1.19613	NA	0.382155	0.678607	2.45489	0.00149943	0.211836	0.595227	1.64776	2.00334e-05	1.73366	0.131221	0.351095	NA	1.67203	0.105897	0.00762636	0.986886	-0.82682	0.212333	0.586816	NA	PTPN22	ENSG00000134242
0.157512	0.896532	0.163048	NA	-0.108793	0.601298	-0.215223	0.389345	0.271573	NA	-0.330802	0.430189	0.861701	0.301381	0.217972	0.185474	0.0535772	0.951273	-0.00679152	0.993751	0.0554711	0.994348	1.57032	6.71243e-14	0.0735495	0.678781	-1.1452	5.24566e-12	-0.334768	0.633572	BCL2L15	ENSG00000188761
0.122149	0.789891	0.112467	0.595436	0.0833511	0.611897	-0.00157854	0.995643	-0.109077	0.572199	-0.238546	0.0978082	-0.473001	0.000695162	-0.103704	0.477355	-0.293413	0.00126509	-0.202678	0.199308	-0.101189	0.952818	-0.040914	0.888024	-0.052033	0.752792	-0.208592	0.115907	-0.161629	0.407188	AP4B1	ENSG00000134262
-0.0691588	0.90302	0.20019	0.233864	0.112118	0.510534	0.221802	0.374411	0.0738184	0.693306	-0.443322	0.00382605	-0.839225	5.4677e-11	0.0584633	0.731337	-0.510058	2.83566e-09	-0.581378	9.16934e-06	-0.000650418	0.999779	-0.567283	0.00074806	0.255352	0.0373802	-0.395871	2.96592e-05	-0.268897	0.121463	DCLRE1B	ENSG00000118655
0.00771853	0.990854	-0.161711	0.138831	-0.0316247	0.807506	-0.109743	0.548094	0.0282609	0.760494	-0.163377	0.231282	-0.379351	1.92725e-07	-0.0985801	0.299554	-0.192266	0.000556434	-0.181112	0.0111978	-0.0319743	0.992577	0.06967	0.693625	-0.0652175	0.495335	0.568516	4.99863e-23	0.191218	0.052934	HIPK1	ENSG00000163349
-0.397298	0.555587	-0.649276	0.0888851	0.224737	0.117994	-0.00846601	NA	-2.15648	NA	1.8898	1.21203e-22	-0.434187	0.8129	1.36362	1.58727e-43	3.90708	1.90335e-08	-1.22038	0.332799	-0.836169	0.0146857	-0.294323	0.284688	0.517917	8.10188e-08	2.00469	2.22674e-06	-0.908943	NA	OLFML3	ENSG00000116774
-0.130163	0.797632	-0.339044	0.00287838	-0.229735	0.055295	-0.242189	0.235438	0.0505395	0.593209	-0.321809	0.0354008	-0.144372	0.161948	-0.384902	1.35412e-05	-0.291336	8.04279e-07	-0.085754	0.39997	0.10668	0.957849	0.173548	0.383348	-0.311211	0.000315629	0.464446	6.79599e-13	0.033346	0.816249	TRIM33	ENSG00000197323
-0.192135	0.670802	-0.220856	0.216284	-0.240501	0.141087	-0.314454	0.27024	0.143495	0.445505	-0.482899	0.00185303	-0.600109	9.43624e-07	-0.476126	0.000116382	-0.225812	0.0117531	-0.262038	0.152898	0.0160342	0.997376	0.220599	0.327851	-0.407475	0.000758423	-0.33741	0.00751291	0.523672	0.00106251	BCAS2	ENSG00000116752
-0.0616806	0.927993	-0.0785783	0.898784	-0.00909218	0.976076	-1.13665	NA	-0.385935	NA	0.430863	0.00658089	1.16791	2.41262e-17	0.690456	1.10557e-06	1.7353	8.88973e-06	0.892119	0.000168584	-0.0712928	0.988087	0.23698	0.60839	0.368662	0.0323651	2.0912	3.62191e-43	0.613732	0.0274921	DENND2C	ENSG00000175984
0.531754	NA	-0.656641	NA	-0.354665	NA	0.645631	NA	-0.361555	NA	0.928292	0.131399	6.36451	2.7725e-06	2.09069	7.12209e-07	0.819835	0.816298	1.27102	0.0696821	-0.118246	NA	-1.05209	NA	0.619951	0.344231	1.51816	0.313988	-1.98276	NA	AMPD1	ENSG00000116748
-0.132523	0.821059	-0.20107	0.0794761	-0.163157	0.281541	-0.319814	0.124351	0.0727379	0.351232	-0.357771	0.0422668	-0.376992	3.26719e-06	-0.358184	0.00169969	-0.0537444	0.496157	0.00792541	0.959746	-0.00555921	0.998015	0.152012	0.496717	-0.293868	0.0073261	0.0919687	0.27112	0.206264	0.0651206	NRAS	ENSG00000213281
0.0908481	0.808422	-0.0361655	0.789509	-0.073506	0.456736	-0.121262	0.513916	0.154391	0.000105233	-0.511348	1.11388e-07	-0.780551	3.1296e-33	-0.173741	0.0252454	-0.228079	3.3015e-08	-0.164176	0.013941	-0.0548988	0.984148	-0.0308687	0.869855	-0.0087528	0.932526	0.312949	3.8338e-09	0.355992	5.6924e-05	CSDE1	ENSG00000009307
-0.190256	0.687063	-0.24037	0.0435429	-0.217053	0.156855	-0.383413	0.135474	0.0469697	0.771944	-0.231463	0.21459	-0.329588	0.00650882	-0.382169	0.00113538	-0.294458	7.5751e-06	-0.139039	0.286884	0.0783933	0.985225	0.265998	0.234498	-0.270024	0.0236087	-0.97749	2.46758e-25	0.316518	0.0226854	SIKE1	ENSG00000052723
-0.174486	0.719036	0.0443146	0.814063	-0.0166004	0.902739	-0.00974205	0.966291	0.0686588	0.48953	-0.631134	3.32808e-05	-0.693373	1.19578e-11	-0.0837458	0.377132	-0.0687839	0.490527	-0.079404	0.502996	0.0526026	0.990266	-0.379384	0.00239244	-0.0701698	0.431669	-1.66336	5.82598e-54	0.212127	0.0630812	VANGL1	ENSG00000173218
0.572482	NA	1.33441	NA	-0.525204	NA	-0.968577	NA	-0.519752	NA	0.595712	0.669474	-2.82333	NA	0.936458	0.331237	-1.06905	0.728964	1.11984	0.69597	-0.278934	NA	-2.59163	NA	-0.479426	NA	-0.832075	NA	0.500978	NA	CASQ2	ENSG00000118729
-0.192934	0.862543	-0.300197	0.0926278	-0.244283	0.153264	-0.729264	NA	0.285771	NA	-0.0494944	0.917513	0.322367	0.260981	-0.379275	0.0029726	-0.23019	0.0549124	0.539682	0.859492	0.307093	0.842326	0.655822	0.00435782	-0.523956	3.42004e-05	-1.85033	1.69657e-10	0.850138	NA	SLC22A15	ENSG00000163393
0.238582	0.527573	0.178604	0.0267453	0.114988	0.353334	0.192432	0.317472	0.00245383	0.979219	0.193201	0.197122	-0.03418	0.77593	0.191993	0.0353485	-0.114746	0.0726072	-0.0533381	0.545325	-0.185257	0.803971	0.0398681	0.861075	0.281102	0.000527987	0.502428	1.00536e-24	0.150593	0.135318	ATP1A1	ENSG00000163399
-0.155243	0.813226	-0.0630369	0.902214	-0.215625	0.432283	-0.508252	0.0922218	-0.236287	0.394521	-0.40337	0.0647768	0.412663	0.15838	-0.544019	0.0107346	-0.0621522	0.816652	0.328473	0.13364	-0.0310639	0.996292	0.385681	0.075975	-0.423006	0.0404663	0.365305	0.00899304	0.0660406	0.847332	CD58	ENSG00000116815
-0.39088	0.0961186	0.0150019	0.947908	0.163425	0.156364	0.23726	0.206081	-0.311674	0.0431698	0.0556602	0.770773	0.608353	0.00982431	0.130678	0.21292	0.0052134	0.976566	0.345695	0.00958825	0.309767	0.274296	0.0824664	0.616288	0.147315	0.117619	0.821144	5.99072e-26	0.859784	2.45647e-10	IGSF3	ENSG00000143061
-0.533286	0.016243	0.0543768	0.77824	0.00248075	0.98658	0.0897807	0.65752	-0.247786	0.251779	-1.30085	9.36531e-20	1.04763	0.564457	0.00116083	0.992384	-0.359799	1.29553e-08	0.15141	0.511611	0.295401	0.40157	0.228928	0.127369	0.0621339	0.472742	-0.177823	0.0143018	0.876424	2.45628e-08	PTGFRN	ENSG00000134247
-0.0627099	0.973816	-0.0585812	0.950742	-0.0764369	NA	-0.539137	NA	-1.09406	NA	-0.354147	0.456072	-0.294365	0.905212	0.068771	0.824086	-0.129983	0.838193	1.55447	0.132259	0.250345	0.94539	-0.224232	0.757663	-0.0141373	0.966996	-1.1977	0.000570083	0.767627	NA	CD101	ENSG00000134256
0.116033	0.769709	0.349789	0.00305337	-0.0209249	0.87714	-0.0509304	0.805737	0.00883111	0.940324	-1.51333	1.3069e-46	-1.39784	7.15342e-52	-0.528274	9.55149e-12	-0.86911	1.9059e-57	-1.25645	3.2747e-73	-0.153112	0.822154	-1.03721	8.86266e-22	-0.12483	0.174703	-0.691936	2.81565e-26	-0.666688	1.2345e-12	TTF2	ENSG00000116830
0.0737247	0.887502	-0.124283	0.717989	-0.0346176	0.875624	0.00698267	0.988203	-0.19942	0.359564	0.000359584	0.998785	-0.49418	0.00109533	-0.0925605	0.594089	-0.281782	0.109832	0.0697925	0.797992	0.201277	0.747962	0.0790711	0.781783	-0.0368334	0.840829	-2.00103	2.5326e-26	0.153782	0.514499	TRIM45	ENSG00000134253
0.718342	NA	-0.587279	NA	0.467171	NA	0.0518822	NA	2.14351	NA	0.584862	0.715059	1.99074	NA	1.11692	0.00375785	1.71653	0.511447	4.72385	0.0055661	0.26543	NA	2.0553	4.34146e-08	0.221372	0.700983	2.48358	0.206953	2.03085	NA	VTCN1	ENSG00000134258
-0.129931	0.766105	-0.00737045	0.965423	-0.107249	0.322703	-0.110354	0.614328	0.102621	0.163037	-0.0445048	0.82122	-0.311446	0.000575444	-0.0193322	0.869943	0.141062	0.0080025	0.0865135	0.388484	0.0124513	0.997376	0.438241	0.000142558	-0.102978	0.276019	-0.684697	2.04578e-21	0.145356	0.201428	MAN1A2	ENSG00000198162
-0.25298	0.821059	0.101313	0.77205	0.0218472	0.923242	-0.491643	0.185925	0.17028	0.0843973	1.88279	3.50445e-20	3.33921	1.1992e-59	1.18583	3.46243e-33	1.1971	1.56485e-06	0.370435	4.26749e-06	0.78859	0.039766	-0.583917	0.441482	0.469364	2.229e-05	-0.753721	1.50148e-05	-0.0731863	0.635533	TENT5C	ENSG00000183508
0.0693734	0.890217	0.00683987	0.970464	-0.1152	0.488144	-0.350376	0.11886	0.0471407	0.681123	0.0467975	0.806219	-0.127113	0.362394	-0.309873	0.00842148	0.0286286	0.799455	0.0521938	0.668697	-0.0211631	0.996359	0.318973	0.0544947	-0.295998	0.00544183	-0.426244	3.53602e-05	0.209225	0.154531	GDAP2	ENSG00000196505
-0.0321136	0.945448	0.00505601	0.976898	-0.116294	0.322421	-0.234094	0.234546	-0.0274957	0.790744	-1.25476	4.42776e-35	-1.35809	1.43377e-52	-0.597131	1.16966e-12	-0.911578	3.36588e-75	-1.17455	1.07391e-58	-0.16645	0.78047	-0.524267	9.36929e-06	-0.0387959	0.727111	-0.917397	1.25231e-37	-0.238128	0.0259905	WDR3	ENSG00000065183
-0.293283	0.735689	-0.119819	0.665319	-0.552733	NA	-1.07217	NA	0.0204155	NA	-0.0902136	0.831151	0.240264	0.392034	-1.46808	0.0034598	-0.418177	0.504525	-0.195243	0.719663	0.161202	0.958964	-0.399445	0.619318	-0.437652	0.366939	0.868285	0.0231673	0.248234	0.621151	SPAG17	ENSG00000155761
0.0378371	NA	0.104848	0.818739	-0.528608	NA	1.72577	NA	-0.136665	NA	-0.36999	0.737958	-1.31083	0.33785	0.158312	0.883676	0.606443	0.69144	-0.172469	0.650427	0.350194	NA	0.338103	NA	-0.238929	0.811383	-1.53898	0.16842	0.800076	0.00103632	TBX15	ENSG00000092607
0.0795698	0.883493	-0.139931	0.526897	-0.244846	0.138227	-0.283019	0.23639	0.245888	0.264853	-0.621967	1.53192e-05	-0.955881	1.30072e-11	-0.531079	1.04923e-05	-0.405115	0.000108917	-0.211417	0.39894	0.0876825	0.975646	0.474372	0.00626713	-0.249024	0.0598787	-0.22719	0.0967938	0.271187	0.204947	WARS2	ENSG00000116874
0.171635	0.727338	-0.241136	0.243537	0.0261456	0.929232	-0.297761	0.338594	0.0422967	0.813225	-0.230076	0.223199	0.0980571	0.631446	-0.12691	0.538098	-0.68249	4.6695e-19	-0.183337	0.168513	-0.208066	0.818762	-0.208178	0.491882	-0.383853	0.0252894	-0.830536	8.19717e-11	0.0143522	0.94533	ZNF697	ENSG00000143067
0.00711571	0.993998	-0.170267	0.069955	0.0331464	0.829302	0.842889	0.0167331	-0.153398	0.0174953	-0.796081	2.72175e-09	-1.97723	5.8982e-102	-0.57111	2.69431e-09	-1.03613	1.13673e-70	-0.673843	1.5385e-23	0.0993576	0.955116	-1.74362	1.49102e-34	0.0758651	0.513846	0.0485658	0.555056	1.50487	1.45098e-52	PHGDH	ENSG00000092621
0.893071	NA	0.616807	NA	-0.256067	NA	0.254136	0.511914	2.20112	NA	-0.656214	0.669229	-3.11372	NA	-1.22898	0.0614963	0.957698	0.730966	0.112527	NA	0.241571	NA	1.7774	NA	-1.42758	0.0134428	-1.50295	3.9949e-141	0.8613	NA	HMGCS2	ENSG00000134240
0.126933	0.718732	0.398174	0.000617935	0.0657758	0.5118	0.0814156	0.663518	-0.0105813	0.859341	-0.281554	0.0114132	-0.0467867	0.676538	0.111694	0.170635	-0.107721	0.0864875	-0.135721	0.0215829	-0.0654715	0.976261	0.265706	0.0163974	0.232573	0.00132815	-1.36375	2.3939e-158	-0.202806	0.0170933	NOTCH2	ENSG00000134250
0.0755372	0.879127	0.0642532	0.652212	0.0244066	0.859124	-0.0768124	0.730497	0.0466694	0.629935	0.131355	0.419323	-0.0931436	0.39431	-0.0436249	0.703074	0.178647	0.00596011	0.13197	0.128168	-0.106039	0.947228	0.426707	0.000395736	0.0193874	0.862832	-0.479164	6.64209e-08	0.275948	0.00792131	SEC22B	ENSG00000265808
0.0139845	0.987544	0.409689	0.0430133	0.157366	0.390537	-0.226552	0.407226	-0.080731	0.544559	-0.688561	4.03558e-05	0.0804368	0.672137	-0.271483	0.058781	-0.352038	0.000658483	-0.232259	0.0524196	-0.28737	0.596519	-0.29279	0.211046	-0.0137123	0.942857	1.22751	5.35771e-49	-0.335788	0.00912656	NBPF26	ENSG00000273136
-0.615035	NA	0.114259	NA	0.806859	NA	0.205353	NA	0.320804	NA	-0.177929	0.92691	-0.847433	0.633931	1.82554	0.387103	0.875985	0.599793	-0.0448457	0.986728	-0.591423	NA	-0.640594	NA	1.65775	NA	-1.4521	0.167017	-0.803742	NA	PPIAL4A	ENSG00000263353
0.384734	0.289755	0.175308	0.583583	0.0832452	NA	-0.481982	NA	0.0541999	0.760494	-1.00294	4.44899e-09	-0.548108	0.00216618	-0.511518	0.515419	-0.693904	0.000144824	-0.661529	1.783e-08	0.0247546	0.996702	-1.28107	1.95138e-08	0.170263	0.825398	0.331207	0.687312	-0.484222	0.00389616	FAM72B	ENSG00000188610
0.0332558	0.962772	0.311989	0.209687	-0.0306585	NA	-0.0126445	0.974461	0.120292	0.234194	-0.0122739	0.96235	-0.059404	0.607317	0.329334	0.548961	-0.0241239	0.894793	-0.0120851	0.943943	-0.132254	0.932607	0.113071	0.60992	-0.206234	0.71826	-0.0452014	0.974587	0.287256	0.0145388	SRGAP2C	ENSG00000171943
0.591443	0.358991	0.208947	0.758051	-0.321173	NA	-0.664234	NA	0.0756497	NA	-1.00676	0.00436744	0.0934863	0.916188	1.06669	0.677955	0.0844395	0.980503	-1.73315	0.421143	0.205243	0.960175	-0.988	0.017873	-0.609457	NA	0.83896	0.720537	-0.25557	NA	FAM72C	ENSG00000263513
0.186175	0.655278	0.0145529	0.936881	0.12829	0.429132	0.0193389	0.943861	-0.0596267	0.48838	-0.16722	0.312705	-0.520691	1.3268e-08	-0.217856	0.0799279	-0.213141	0.0134527	-0.294756	2.14519e-05	-0.280376	0.50721	-0.141269	0.39702	-0.0738136	0.575234	0.892133	1.79918e-30	0.00772857	0.960758	NBPF15	ENSG00000266338
0.164841	0.748533	0.276624	0.370291	0.0168377	0.957941	-0.252545	0.388714	-0.0921417	0.66818	0.114128	0.57568	-0.102738	0.56335	0.0587341	0.809035	0.0849552	0.6792	-0.0417492	0.859893	-0.0676096	0.984148	0.0816476	0.78449	0.0728114	0.750442	-0.273973	0.136072	0.12367	0.516679	SRGAP2B	ENSG00000196369
0.358427	0.489425	0.200643	0.846362	0.0931961	NA	-0.927875	NA	0.0376719	0.9177	-0.666116	0.0160079	-0.549974	0.146717	-0.388764	0.177837	-0.509754	0.262264	-0.525712	0.0151539	-0.028053	0.996359	-0.890917	0.0194041	0.0119384	0.974166	0.577644	0.0222979	-0.317681	0.249071	FAM72D	ENSG00000215784
0.00346437	0.996761	0.433396	0.00257801	0.251852	0.310244	-0.300433	0.466714	0.122137	0.38799	-0.220479	0.179826	-0.312302	0.0196186	0.218322	0.31674	-0.261646	0.00847933	-0.191361	0.170011	-0.151575	0.915262	-0.229415	0.228061	0.0694361	0.775994	0.245106	0.255801	-0.08025	0.656215	NBPF20	ENSG00000162825
0.000509968	0.999615	-0.0406666	0.867775	0.235678	0.288372	-0.241479	0.375389	-0.117814	0.542398	-0.65162	3.88894e-05	0.2145	0.264294	0.091553	0.716364	-0.166556	0.308759	-0.0477201	0.834983	-0.148153	0.939943	0.168846	0.593225	0.185522	0.432288	-0.345095	0.0280968	-0.101125	0.612073	GPR89A	ENSG00000117262
-0.107581	0.909189	0.335692	0.410207	0.386844	NA	-0.0436386	0.902968	0.19045	NA	-0.650269	0.00859289	0.295897	0.494612	0.211319	0.492746	-0.225139	0.666883	0.214266	0.563585	-0.309005	0.800081	1.38972	3.42477e-12	0.25992	0.325605	-0.941576	0.0102653	-0.130298	0.737429	PDZK1	ENSG00000174827
-0.479258	0.367494	-0.215524	0.522849	-0.171831	0.540121	-0.518882	0.179673	-0.0860036	0.701237	0.0187227	0.958589	0.118637	0.653254	-0.0979604	0.71667	0.75995	0.0220935	0.108606	0.617866	0.107979	0.98123	-0.0937446	0.761156	-0.383355	0.0982745	-0.563487	0.127219	-0.375158	0.049441	CD160	ENSG00000117281
-0.17168	0.667593	-0.216873	0.0460331	-0.135629	0.244541	-0.122548	0.535208	0.0789914	0.269918	-0.158833	0.318077	-0.196492	0.0287878	-0.224216	0.0203589	0.194479	0.00484043	-0.0309874	0.775996	0.0322291	0.99412	0.256048	0.0560752	-0.154661	0.0871905	-0.273115	0.0040149	-0.20243	0.0481571	RNF115	ENSG00000265491
-0.0671295	0.900246	-0.302265	0.00546453	0.0277309	0.850011	0.0617269	0.778939	0.133834	0.0730311	-0.165401	0.308775	-0.460966	2.38354e-07	-0.0635602	0.623382	0.0219232	0.853579	-0.320292	8.97867e-06	-0.0912203	0.962394	-0.10724	0.541958	0.0078636	0.952059	-1.09771	4.90098e-28	-0.295641	0.0148823	POLR3C	ENSG00000186141
0.320421	0.567767	0.279706	0.366267	0.233638	0.382542	0.202323	NA	0.166314	0.595678	0.481105	0.0206277	-0.277662	0.127083	0.136679	0.590812	0.288141	0.12068	0.351878	0.13364	0.00545538	0.998803	-0.37242	0.16947	0.0383458	0.891104	0.501323	0.00693084	0.686314	0.00190594	NUDT17	ENSG00000186364
0.0612522	0.910866	0.235269	0.0989889	0.160927	0.207536	0.310276	0.140392	0.0124888	0.90896	0.0795575	0.677297	-0.378391	1.95727e-06	0.0680398	0.549487	0.0667408	0.582603	-0.245949	0.000699162	0.00525466	0.997792	-0.194099	0.283881	0.097018	0.352964	1.30441	7.79302e-60	0.369511	0.000896311	PIAS3	ENSG00000131788
-0.169255	NA	-0.318455	NA	0.365728	NA	0.401739	NA	-0.590865	NA	1.90176	0.0143689	1.67898	0.00469733	2.04903	5.22007e-08	3.03278	0.17694	1.29639	0.155411	0.294172	NA	1.62065	NA	0.679912	0.256069	-0.586154	0.72163	-1.95838	NA	ANKRD35	ENSG00000198483
-0.0501532	0.972106	-0.210767	0.638596	0.184924	0.472278	-0.0609018	NA	0.00562699	0.984052	1.28942	7.44362e-10	0.174991	0.202342	0.66904	6.82807e-05	1.64476	7.41053e-07	0.250547	0.112345	-0.591179	0.319932	-0.392083	0.204507	0.0154611	0.956189	-0.342355	0.328969	-1.25284	6.58622e-13	ITGA10	ENSG00000143127
-0.0306629	0.971463	-0.127329	0.596264	-0.103777	0.535273	-0.0917804	0.743442	0.067893	0.682887	0.278082	0.104105	0.208178	0.0970751	-0.0628015	0.686247	0.107849	0.349337	0.166436	0.199955	0.0908975	0.974969	0.326053	0.0586355	-0.00639917	0.970017	-0.476869	0.00257506	0.121478	0.479568	PEX11B	ENSG00000131779
-0.0197908	0.975901	-0.0692418	0.643096	-0.0317441	0.823111	-0.0380378	0.87232	0.0912177	0.316941	-0.528845	1.50989e-05	-0.67878	3.58135e-17	-0.0974709	0.371597	-0.272604	9.77525e-08	-0.3798	3.34295e-06	-0.0772197	0.974601	-0.0139639	0.959029	0.0555217	0.610076	0.000146423	0.998892	0.027458	0.854693	RBM8A	ENSG00000265241
0.222038	0.500014	-0.234579	0.0578942	-0.0584409	NA	0.00574029	0.988129	0.0501738	0.68123	0.0164851	0.938796	-0.588419	9.77231e-11	1.20935	1.10413e-08	-0.0486961	0.629803	-0.135256	0.14168	-0.0321377	0.994348	0.525337	1.16577e-05	0.280407	0.359268	-1.5553	1.01304e-43	0.35645	0.000718044	LIX1L	ENSG00000271601
0.0688091	0.936318	-0.177744	0.536839	0.43738	0.0569629	0.488026	NA	-0.0988718	0.743371	1.17507	1.01827e-12	0.630201	7.81435e-10	1.72097	3.06015e-41	1.00447	5.5579e-24	1.00477	1.81467e-12	-0.192563	0.925783	0.303454	0.487498	0.902666	7.50132e-08	-0.789401	2.96427e-05	0.761092	1.44005e-05	ANKRD34A	ENSG00000272031
0.407846	0.430717	-0.00998625	0.980008	-0.185059	0.39721	-0.277393	0.462019	-0.00333585	0.992287	0.33491	0.169113	-0.272926	0.0563926	-0.189542	0.284358	0.310055	0.00291599	0.236067	0.230629	0.112457	0.981292	0.396928	0.0830689	-0.137138	0.457863	-0.744644	2.55876e-05	0.597199	0.000253629	POLR3GL	ENSG00000121851
0.787038	0.131211	-0.625397	4.50231e-07	-0.220673	0.147166	0.150274	0.483167	-0.260243	0.289794	0.340311	0.346827	1.01388	0.688039	-0.0762608	0.629114	-0.410987	7.1821e-10	0.421981	0.0328036	0.551413	0.379762	3.0439	5.87834e-54	0.00462559	0.977158	3.0385	0	2.77939	2.48635e-95	TXNIP	ENSG00000265972
-0.598086	NA	-0.631487	NA	0.877967	NA	-0.791342	NA	-0.841584	NA	0.0106576	0.995837	-1.42834	NA	2.73193	3.2047e-05	1.64172	0.161242	2.56092	0.224305	-0.843799	NA	2.61824	NA	1.04074	NA	-1.65603	0.348047	-1.84827	NA	HJV	ENSG00000168509
0.104691	0.863085	0.346553	0.214569	0.103401	0.611897	-0.0621177	0.840857	0.0909304	0.44481	-0.494161	0.00393533	0.01507	0.952153	-0.0496979	0.821311	-0.20731	0.142185	-0.264641	0.00906915	-0.282059	0.606859	-0.220253	0.276903	0.0607001	0.740008	1.44793	6.37932e-29	-0.279883	0.0246149	NBPF10	ENSG00000271425
0.137591	0.92381	1.54473	NA	-0.356648	NA	-0.650787	NA	-0.256771	NA	-0.236794	0.668562	-2.15507	0.466253	-0.586148	0.407029	-0.118159	0.886508	-0.500835	0.143772	0.131391	0.98717	0.249524	0.808996	0.0806402	0.918056	0.538971	0.644123	-0.521614	0.150304	NOTCH2NLA	ENSG00000264343
0.131763	0.797298	0.238687	0.0345177	0.0360119	0.799938	-0.155182	0.518904	0.0324629	0.798265	-0.0696748	0.73114	-0.453619	1.34526e-06	-0.255177	0.00573939	-0.0834104	0.441893	-0.129413	0.168752	-0.0450688	0.991957	-0.0341894	0.872194	-0.195146	0.0280872	1.00712	1.1663e-29	0.00213949	0.988768	NBPF12	ENSG00000268043
0.0302168	0.968726	-0.25226	0.0436467	-0.0975892	0.532279	-0.225511	0.355905	-0.222682	0.0553388	-0.0215227	0.929429	-0.18621	0.0956933	-0.277293	0.0199171	-0.114864	0.243072	0.0419692	0.8117	-0.00245369	0.998964	0.3077	0.0299485	0.0309352	0.835161	0.596361	8.98799e-13	0.482983	3.70348e-05	PRKAB2	ENSG00000131791
-0.197176	0.85244	-0.395594	0.0787712	0.0903632	0.758015	0.296288	NA	-0.199966	NA	0.869546	0.000208882	0.209819	0.429092	0.555686	0.00216999	1.03432	1.09202e-09	0.909076	0.0103879	0.251387	0.915262	1.93737	1.82778e-19	0.615567	0.000195337	-1.05553	4.37158e-06	0.673961	0.0997071	FMO5	ENSG00000131781
-0.059492	0.939032	0.0962335	0.740882	-0.12042	0.659409	-0.291242	0.467308	-0.325375	0.118919	-0.89372	5.95047e-06	-0.527411	0.122675	-0.611372	0.00374089	-0.498827	0.00573378	-0.861334	4.79991e-06	-0.121878	0.960175	-0.276444	0.190352	-0.421245	0.0181032	0.00626825	0.981522	-0.42997	0.0443019	CHD1L	ENSG00000131778
0.0101077	0.98986	0.0187913	0.9081	0.0353177	0.83633	0.270557	0.168949	0.048976	0.710818	-0.196757	0.188802	-0.73901	5.7639e-17	0.0775851	0.59738	-0.189316	0.0326305	-0.0831622	0.53303	-0.0245775	0.994348	0.0161809	0.951639	0.220258	0.0354939	-0.0552255	0.617434	0.627368	3.56581e-07	BCL9	ENSG00000116128
0.0887598	0.890217	0.113169	0.499424	0.0371126	0.825009	-0.0148841	0.951233	-0.226656	0.0529642	0.0853687	0.72213	-0.0651122	0.655795	-0.207337	0.108258	-0.357132	1.01621e-05	0.0404424	0.820615	0.0805569	0.983131	0.0371235	0.867379	-0.0520905	0.700983	0.417785	3.68778e-06	0.299506	0.0227168	ACP6	ENSG00000162836
0.0567881	0.942419	-0.0939032	0.724233	-0.379129	0.103278	-0.326523	0.317472	-0.00171634	0.996678	-0.447705	0.0290101	-0.367353	0.156674	-0.639834	2.56121e-05	0.191778	0.708869	-0.199862	0.361484	-0.080015	0.985225	0.0835216	0.813258	-0.539868	0.000331177	-0.287094	0.0863814	-0.0736879	0.769257	GPR89B	ENSG00000188092
0.179943	0.750881	0.338854	0.00897442	-0.0578183	0.712441	-0.0764572	0.79476	-0.0139752	0.944474	-0.134452	0.543746	-0.306966	0.00744896	-0.339568	0.00216761	-0.137394	0.264331	-0.145447	0.25398	-0.0534526	0.991534	-0.0150743	0.957057	-0.307607	0.00331991	1.09181	2.00459e-25	0.106358	0.491522	NBPF11	ENSG00000263956
1.38152	NA	2.04753	NA	-0.218007	NA	0.287345	NA	0.112331	NA	0.983007	NA	2.09294	NA	3.03489	0.250252	0.628591	NA	0.311255	0.925635	1.6679	NA	0.871465	NA	2.65049	NA	-0.582565	0.744084	-2.80947	NA	PPIAL4G	ENSG00000236334
0.197687	0.749057	0.522904	0.0185538	-0.0391391	0.844478	-0.138222	0.626698	-0.00892001	0.957853	-0.66875	0.000553511	-0.236501	0.0440035	-0.117885	0.509947	-0.397554	9.58348e-05	-0.382963	0.000527068	-0.189157	0.896352	-0.0673037	0.783249	0.0988363	0.447272	0.963677	8.1251e-20	-0.235155	0.0816342	NBPF14	ENSG00000270629
2.35491	NA	3.12509	NA	0.770254	NA	1.51535	NA	3.84736	NA	1.70462	NA	-0.714868	0.650079	1.08607	0.658449	-2.00338	0.0891632	2.4995	NA	2.28448	NA	-1.75323	NA	1.02631	0.682029	0.373096	0.6052	4.71719	NA	NUDT4B	ENSG00000177144
0.0750702	0.90859	0.111855	0.379707	-0.0318884	0.839249	0.00728171	0.977966	0.0155902	0.938918	0.196959	0.279033	0.160174	0.200218	-0.127584	0.272167	0.543993	2.2162e-11	0.0891342	0.60355	0.0194178	0.996545	0.528898	5.6007e-05	0.0662701	0.55525	-0.371647	0.000267323	0.180907	0.229205	PDE4DIP	ENSG00000178104
-0.0552109	0.907215	0.166526	0.10178	0.0765532	0.670731	0.193455	0.364033	-0.0784575	0.396482	-0.646811	6.38235e-08	-0.648171	9.30128e-11	-0.444633	6.1692e-05	-0.325331	3.76567e-06	-0.461559	1.10445e-09	-0.277133	0.374367	-0.427087	0.00154971	-0.0426546	0.771062	0.54146	1.50276e-10	-0.195052	0.131859	NBPF9	ENSG00000269713
-0.133883	0.892091	-0.07468	0.908588	-0.311961	0.374279	-0.721225	NA	-0.371346	0.120441	-0.428193	0.169788	0.659243	0.0312277	-0.823398	0.00126	-0.182824	0.582641	-0.113805	0.70982	0.00879544	0.998015	0.00659626	0.991474	-0.596014	0.0146974	0.976486	0.000364065	-0.346172	0.212604	NOTCH2NLC	ENSG00000286219
0.208637	0.85244	0.557137	NA	-0.261356	NA	-0.211117	NA	-0.00428451	NA	-0.430372	0.285249	0.108044	0.859313	-0.409334	0.321469	-0.11285	0.881009	0.0248864	0.972902	-0.0133462	0.997792	-0.29007	0.620381	-0.267842	0.519242	1.23549	0.00990934	0.271952	0.527937	NBPF19	ENSG00000271383
-0.326976	NA	-0.314853	NA	-0.400683	NA	2.82353	NA	-0.773393	NA	1.49557	0.0193754	1.96401	0.269382	2.13134	0.00432768	2.88031	0.215993	2.21764	0.348082	0.171349	NA	-0.459144	NA	0.982632	0.332739	-1.18334	0.418128	-0.807644	NA	FCGR1A	ENSG00000150337
-0.0148873	0.983824	-0.141413	0.205566	0.138639	0.339124	0.475625	0.0830032	0.00668703	0.974055	-0.929739	2.72083e-16	-1.44877	4.77012e-35	0.0739702	0.553744	-0.774614	7.24264e-44	-0.972091	3.88949e-18	-0.0248197	0.994348	-1.49526	2.25301e-32	0.400075	1.73533e-05	0.682353	1.74004e-29	-0.222957	0.218433	H2BC18	ENSG00000203814
-0.152019	0.754249	-0.390781	0.0124944	0.221008	0.294868	1.16116	0.110965	0.0767363	NA	-1.04959	6.64466e-12	-1.76446	8.32681e-22	-0.00391644	0.986508	-0.873967	1.98033e-26	-0.455467	0.720549	0.0967453	0.974601	-1.58223	7.64173e-29	0.409903	0.00521506	-1.8785	3.86784e-93	0.106054	0.920951	H3C13	ENSG00000183598
-0.0624781	NA	-0.56985	NA	-0.42912	NA	0.439262	NA	0.00186126	NA	-0.250495	0.787817	0.311095	0.788907	0.162265	0.859917	-0.297338	0.634648	-1.48183	0.136323	-0.038421	NA	-1.91783	0.0298891	0.235134	0.779785	-1.44994	0.00660559	-1.39917	0.148392	H4C14	ENSG00000270882
-0.412589	NA	-2.21506	0.125914	0.494434	NA	0.909101	NA	0.408788	NA	-0.821796	0.295804	-1.64955	0.0097485	-0.093718	0.89921	-1.2527	7.45411e-05	-0.526594	0.592112	0.0978599	NA	-1.58347	0.0241327	0.276693	0.650652	-0.889995	0.0228423	-1.07999	0.222503	H3C14	ENSG00000203811
-0.713832	NA	-0.253384	NA	0.491158	NA	0.946688	NA	0.517825	NA	-1.39406	0.0762197	-2.52664	0.0023796	0.0449515	0.959594	-0.880712	0.00498613	-1.15903	0.165759	0.405004	NA	-1.9603	0.00527201	0.302649	0.653909	-0.742858	0.064844	-0.976652	0.230598	H3C15	ENSG00000203852
-0.564646	NA	0.225511	0.909808	0.104525	NA	0.0950152	NA	0.395217	NA	-0.277081	0.765428	-0.402606	0.698075	-0.143364	0.886554	-0.615263	0.316797	0.188391	0.889	-0.360983	NA	-1.32084	0.117751	0.0418759	0.966378	-0.337795	0.568418	-0.464781	0.691131	H4C15	ENSG00000270276
-0.0152061	0.985596	-0.126919	0.389281	0.236046	0.0499041	0.611843	0.0452855	0.197128	0.000570505	-0.497282	0.000233506	-1.4006	3.60005e-49	0.0968248	0.356483	-0.676063	2.42508e-34	-0.725905	9.84663e-22	0.04955	0.991148	-1.24281	7.36847e-24	0.424887	1.2672e-06	0.802435	7.18822e-33	-0.229421	0.0993425	H2BC21	ENSG00000184678
-0.132879	0.817341	-0.287227	0.0393554	0.109583	0.49937	0.855779	0.0195231	0.189054	0.0317348	-1.34222	1.139e-18	-1.827	2.34068e-69	0.0489677	0.752582	-0.844578	5.82053e-51	-0.890124	6.92322e-19	-0.0245687	0.996359	-0.958301	1.29442e-11	0.404195	0.000273477	-0.185753	0.0428517	-0.276987	0.105292	H2AC20	ENSG00000184260
-0.132904	0.8097	-0.115818	0.589312	0.208849	0.203339	0.876023	0.128619	0.251798	0.00916443	-0.659948	2.63818e-05	-1.62862	2.13241e-38	0.0733592	0.641938	-0.677928	1.27957e-29	-0.897092	2.63406e-15	0.0567156	0.991049	-1.43304	1.25842e-27	0.407524	0.000244154	-0.13418	0.121297	-0.189699	0.249498	H2AC21	ENSG00000184270
0.172286	0.724956	0.258939	0.180671	0.02937	NA	0.627551	0.136433	-0.134985	0.639263	0.816418	1.00886e-09	-0.529843	0.000147629	0.815284	0.00278339	1.77255	0.00207948	-0.0992231	0.742269	0.217414	0.77055	-0.140466	0.643939	0.26195	0.463196	-0.695423	0.000126315	0.575722	0.0046798	BOLA1	ENSG00000178096
0.0428066	0.943422	0.0351663	0.808184	0.175869	NA	0.27901	NA	-0.35697	0.0760355	0.327292	0.030048	1.24197	0.0121129	0.453321	0.267046	0.304413	0.797665	-0.00554792	0.986528	0.28254	0.476284	-1.07744	0.0915864	-0.168529	0.743527	-0.647004	0.31037	1.26398	2.68717e-18	SV2A	ENSG00000159164
-0.159979	0.763594	0.0656224	0.678093	0.111662	0.366613	0.231635	0.267212	0.239852	4.7995e-06	-0.594067	0.000244891	-0.914914	5.9481e-27	0.3115	0.000703363	-0.0977626	0.0999187	-0.355946	6.52241e-07	-0.134313	0.946955	-0.336066	0.00754341	0.273181	0.00217125	0.119122	0.12507	0.0604864	0.703866	SF3B4	ENSG00000143368
0.356693	0.364589	0.00790558	0.977399	0.343196	0.099778	0.31561	0.170698	-0.199176	0.184961	0.852977	1.24478e-08	0.559303	2.49333e-10	1.29754	1.00116e-25	0.895732	8.46261e-20	0.643527	3.74611e-10	0.0672916	0.98712	0.483117	0.00318873	0.366565	0.0173037	1.11299	5.9788e-51	0.849245	1.3022e-12	MTMR11	ENSG00000014914
0.214706	0.588068	0.0786391	0.538667	0.140157	0.229889	0.0672655	0.748432	0.0564454	0.492261	-0.025691	0.903703	-0.090359	0.350071	0.100772	0.328762	0.0669529	0.355452	-0.00791822	0.952395	-0.103274	0.952604	0.0810511	0.624616	0.119927	0.190984	1.22934	4.1686e-106	0.119158	0.323143	OTUD7B	ENSG00000264522
-0.0621025	0.896532	0.0808302	0.52809	-0.027623	0.857287	-0.235491	0.263156	-0.0550167	0.65156	-0.205682	0.131031	-0.288245	0.00123904	-0.11006	0.325982	0.0778645	0.443822	-0.278994	0.00183887	-0.0643748	0.983131	-0.166963	0.287811	-0.0756732	0.490834	-0.732891	1.47464e-12	0.108028	0.409269	VPS45	ENSG00000136631
-0.183773	0.821059	0.212825	0.140671	0.0932395	NA	0.202587	NA	-0.0397329	0.875334	-0.136587	0.684349	0.0220718	0.935478	0.0159313	0.965387	-0.155255	0.123278	-0.0201067	0.939305	0.25962	0.833836	-0.741288	0.00315576	-0.0484649	0.898546	-0.506736	1.7471e-05	0.454447	0.00833308	PLEKHO1	ENSG00000023902
-0.0362244	0.960855	-0.182253	0.129688	-0.273741	0.0656952	-0.404843	0.100368	0.113264	0.0769245	-1.05503	3.59515e-14	-1.08131	2.64482e-40	-0.534954	3.92249e-06	-0.36784	3.47307e-13	-0.483246	4.70851e-10	-0.0378396	0.994348	0.0144151	0.96814	-0.378221	0.000387107	-0.498762	3.69293e-12	0.350897	0.000667609	ANP32E	ENSG00000143401
0.409913	0.442943	0.173064	0.604581	0.164343	0.540361	0.174695	NA	-0.0940651	NA	0.588986	0.00535644	-0.558569	0.0209548	-0.0353145	0.903745	0.195318	0.59048	0.0675087	0.891564	0.0560592	0.992464	-0.0548852	0.915107	0.275792	0.164146	1.18807	5.06615e-15	0.574587	0.0442062	CA14	ENSG00000118298
-0.0326537	0.958542	0.106183	0.385567	0.113873	0.454801	0.426136	0.0656947	0.201739	0.00360515	-0.15917	0.32964	-0.778883	5.95389e-24	0.187746	0.113701	-0.0533147	0.498328	-0.226155	0.00354372	0.0654018	0.98501	-0.00753034	0.976729	0.242691	0.0243811	-0.36165	1.74986e-08	0.286452	0.00537517	APH1A	ENSG00000117362
0.00630406	NA	0.466873	NA	0.300281	NA	0.91645	NA	0.504137	NA	1.14927	0.00567323	0.738074	0.00689453	1.22624	0.0026265	1.11964	0.00527362	1.50075	9.26244e-05	0.376278	NA	0.0991721	0.927258	0.322579	0.579642	0.652592	0.111033	0.151371	0.829257	C1orf54	ENSG00000118292
0.471711	0.467612	0.873943	NA	0.12537	NA	0.498028	NA	-0.0550128	0.879327	-0.00861893	0.986396	0.151014	0.511139	0.692274	0.357182	0.198927	0.395752	-0.155129	0.578155	0.233288	0.929034	-1.46232	0.00626681	-0.600349	0.526914	1.10608	0.0283277	0.531065	0.0102517	CIART	ENSG00000159208
0.117432	0.798825	0.0587773	0.675629	0.153136	0.32683	0.247515	0.266934	0.0642318	0.570769	-0.514203	2.93683e-05	-0.962799	8.07717e-29	-0.0642377	0.675927	-0.457139	4.01504e-19	-0.441075	8.0257e-06	-0.00448139	0.998015	-0.0238745	0.91873	0.192733	0.107815	-0.358321	0.00166858	0.223208	0.116928	MRPS21	ENSG00000266472
-0.0500505	0.912398	0.324969	0.000411352	0.106218	0.360193	0.0104684	0.9637	-0.0387782	0.492326	-0.539964	2.34957e-06	-0.728838	7.58735e-21	-0.0825194	0.442764	-0.143374	0.017809	-0.158899	0.00334566	-0.247137	0.526943	-0.196599	0.180297	0.0543139	0.605387	0.701473	3.28197e-26	0.185556	0.0649038	PRPF3	ENSG00000117360
0.16682	0.630999	-0.0167615	0.923896	0.0281844	0.825001	0.0478304	0.825411	0.125206	0.0320847	-0.127246	0.363289	-0.474113	2.66459e-11	0.138882	0.127208	-0.0675628	0.355816	-0.0867688	0.303358	0.0346027	0.992464	0.148102	0.274408	0.0630548	0.49201	0.0245005	0.791208	0.323183	0.000783733	RPRD2	ENSG00000163125
0.192777	0.673716	0.261466	0.0118887	0.0174662	0.930897	0.221563	0.340378	-0.0867911	0.460008	-0.396587	0.00699649	-0.632227	1.615e-11	-0.00824171	0.961547	-0.161078	0.0146791	-0.258696	0.00665224	-0.13463	0.935953	-0.177205	0.340593	0.170616	0.131056	0.325807	0.00011169	0.154308	0.281374	TARS2	ENSG00000143374
0.177157	0.852821	0.198233	0.302076	0.328652	0.157272	0.321629	0.41406	-0.0510686	0.89679	1.2062	2.9267e-08	1.27731	1.03077e-30	0.915357	7.52681e-09	1.15988	2.0085e-109	-0.104325	0.796976	-0.287064	0.908075	-0.148121	0.700698	-0.0042925	0.986719	1.3977	1.31379e-08	0.030507	0.929314	ECM1	ENSG00000143369
0.301553	0.489425	0.237892	0.442162	0.173889	0.376041	0.264644	0.46748	-0.103446	0.414949	0.788106	2.07627e-07	0.492549	3.07563e-08	1.13234	1.33719e-22	0.684776	1.51652e-06	0.239741	0.0257683	-0.295245	0.632213	0.436775	0.0257148	0.593815	7.84634e-06	0.956346	4.45183e-11	0.29755	0.0388862	ADAMTSL4	ENSG00000143382
0.202216	0.453276	-0.0109916	0.94438	-0.0804237	0.497768	0.00452431	0.982501	0.0791647	0.118919	0.0536321	0.721109	-0.277137	0.000408598	-0.210232	0.029696	-0.482918	5.20279e-25	-0.151428	0.0128069	-0.546205	0.00280718	0.485943	2.82185e-05	-0.309343	0.000122051	1.60764	9.3672e-184	-0.261595	0.00560341	MCL1	ENSG00000143384
0.127993	0.717526	-0.0195833	0.893205	-0.00855684	0.951811	0.173237	0.362637	0.0897435	0.108861	-0.222192	0.0610413	-0.546261	4.40667e-14	-0.0942829	0.307132	0.0829158	0.137397	-0.131541	0.0983237	-0.139566	0.859856	0.295652	0.00843223	-0.00910721	0.936008	0.789801	2.04671e-45	0.22542	0.015437	ENSA	ENSG00000143420
0.183202	0.676612	-0.199914	0.176485	-0.131532	0.365638	-0.175932	0.384441	0.0168151	0.921942	0.0362984	0.873026	-0.308353	0.0187856	-0.242743	0.0298547	0.112076	0.120858	0.0263037	0.888584	-0.0288167	0.994348	0.762493	1.17272e-11	-0.0756839	0.535537	0.486686	2.64478e-09	0.567154	1.46807e-07	GOLPH3L	ENSG00000143457
-1.07042	NA	-0.927756	NA	-0.48653	NA	-3.8342	NA	-0.00504664	NA	0.620324	NA	-0.116253	0.486801	1.33716	0.211019	3.52348	0.17266	0.260974	0.870022	0.391635	NA	0.612541	0.00344267	0.540366	NA	-0.0982534	0.964691	0.659368	0.516456	HORMAD1	ENSG00000143452
-0.227788	NA	0.605277	0.0379742	0.0254628	NA	0.100075	0.688527	-0.0344169	NA	-0.321491	0.620119	0.895628	0.000122201	0.404674	0.524196	2.0554	0.0117276	0.32083	0.390765	0.234403	0.970788	0.913601	5.13747e-17	0.363555	0.569897	0.54685	0.0501058	-0.305589	0.45947	CTSS	ENSG00000163131
0.369706	0.448464	-0.0587392	0.86881	0.0764117	0.77095	0.353879	0.326741	-0.214637	0.311219	0.31821	0.153436	-0.231613	0.303309	-0.144233	0.490945	1.05828	5.18019e-05	0.0985109	0.693269	-0.191056	0.91888	0.144002	0.601516	-0.0709673	0.75628	0.413139	0.143661	0.330108	0.0718706	CTSK	ENSG00000143387
0.230921	0.559936	-0.13026	0.232482	-0.0598418	0.627087	0.0348939	0.881383	0.0197916	0.844151	-0.00245789	0.991835	-0.50632	2.56025e-09	-0.210928	0.0196861	0.028757	0.789855	-0.0520093	0.623739	-0.152255	0.889643	0.179385	0.179406	-0.0832207	0.401133	0.596427	7.49228e-17	0.460839	1.43547e-07	ARNT	ENSG00000143437
-0.142922	NA	2.51661	NA	0.20567	NA	-0.860129	NA	-0.498243	NA	0.828176	0.420623	2.6339	0.000697398	1.94133	0.149248	3.47739	0.22474	1.2458	0.320047	0.134282	NA	1.13569	NA	1.17756	NA	-2.46625	0.282577	-0.534911	NA	CTXND2	ENSG00000283324
0.242532	0.508999	0.154211	0.156489	0.0453437	0.724456	0.126568	0.545597	-0.0534843	0.520594	-0.373799	0.00793619	-0.51158	3.39759e-10	-0.202338	0.0252938	-0.126577	0.11064	-0.271976	5.30391e-05	-0.170624	0.858241	-0.0197331	0.935572	0.0310346	0.786228	0.283674	0.000296144	0.0297193	0.834908	SETDB1	ENSG00000143379
0.0325985	0.95616	-0.0369127	0.80231	0.0793814	0.569254	0.246787	0.237405	0.209257	2.03914e-05	-0.230076	0.0800477	-0.536943	2.58389e-10	0.253412	0.00857506	-0.309203	2.56055e-08	-0.25254	0.000158396	-0.277772	0.360687	-0.0173147	0.945767	0.24339	0.0104883	0.270089	3.52809e-05	0.0272673	0.845908	CERS2	ENSG00000143418
-0.273568	0.672182	-0.180279	0.525059	0.16042	0.378213	0.458884	0.0558648	0.0626157	0.832466	1.02362	3.12461e-09	0.556603	1.20121e-06	0.165146	0.282585	0.298888	0.0769025	0.650387	5.26825e-06	-0.367925	0.593959	1.01856	2.00373e-07	0.308634	0.0174693	0.526346	0.0296086	0.671619	5.38629e-05	ANXA9	ENSG00000143412
-0.0558185	0.945661	0.296379	0.0200703	0.111429	0.456736	0.42245	0.0720303	-0.0196072	0.914409	0.951684	4.31643e-09	-0.0977279	0.53452	0.156026	0.209591	0.232552	0.00295341	0.316365	0.00153452	0.030648	0.994625	0.573828	0.000889866	0.228078	0.0433776	0.680541	2.07828e-10	0.638558	1.58937e-08	MINDY1	ENSG00000143409
0.115904	0.798702	-0.105784	0.509361	0.0421894	0.810144	0.133452	0.559281	0.000564598	0.997931	-0.360494	0.00696518	-0.384962	0.000347689	-0.120068	0.414152	-0.224201	0.0198032	-0.114307	0.398661	0.101073	0.952524	0.185266	0.323434	0.135383	0.248882	-0.016345	0.897562	0.702095	9.34051e-10	PRUNE1	ENSG00000143363
0.720025	0.155063	0.276946	0.497471	0.039028	0.918983	-0.280588	NA	0.026043	NA	0.439674	0.153846	0.778071	0.0020868	-0.0390615	0.888942	0.375351	0.382346	0.258586	0.482586	0.12594	0.983131	-0.08469	0.860162	-0.347506	0.139874	2.39218	6.02426e-38	0.232481	0.499601	BNIPL	ENSG00000163141
0.0529852	0.943422	0.0306011	0.929284	0.0808763	0.763966	0.21913	0.575943	0.0863625	0.759761	0.311788	0.114429	-0.0328232	0.863711	0.531259	0.000812602	0.326176	0.0123675	0.104829	0.708598	0.278856	0.696467	0.0432014	0.886677	0.270803	0.112507	0.530065	0.000317957	-0.120095	0.645342	C1orf56	ENSG00000143443
-0.0883551	0.85244	0.225517	0.0127682	0.0752023	0.530376	0.224376	0.241032	-0.105901	0.0858296	-0.0358186	0.856468	-0.129755	0.139755	0.134461	0.150058	0.145906	0.00269068	-0.188991	0.00372298	-0.0412312	0.991534	-0.0472437	0.81582	0.130259	0.143042	0.946237	3.2272e-54	0.0862746	0.463983	CDC42SE1	ENSG00000197622
-0.379767	0.527573	0.398907	0.00092584	-0.0416177	NA	-0.187112	NA	0.043527	0.845066	0.426192	0.0552292	0.734	3.7925e-08	0.823238	2.44938e-05	1.47681	2.83688e-12	0.347327	0.00597688	0.00549454	0.998695	0.204112	0.319716	0.61495	0.00339959	-1.11299	0.000581128	0.355901	0.0204056	MLLT11	ENSG00000213190
-0.0989461	0.832831	-0.113949	0.565519	-0.158383	0.248955	0.0473452	0.854273	0.0341539	0.80162	-0.332158	0.0109848	-0.312687	0.00185554	-0.376226	0.000224054	-0.179928	0.0173133	-0.139253	0.16729	0.0457842	0.991167	0.19508	0.241623	-0.201115	0.0437728	-0.79643	2.17444e-20	-0.377169	0.00142054	GABPB2	ENSG00000143458
0.167393	0.827981	-0.282761	0.162975	0.0163699	0.954541	1.1453	NA	-0.458731	0.0768371	0.464702	0.0273642	0.396897	0.000116017	0.185821	0.320776	0.532259	2.03549e-06	0.498809	0.0129421	0.122136	0.974601	0.0733196	0.81118	0.0947034	0.657325	0.327483	0.0730874	1.55457	1.07706e-17	SEMA6C	ENSG00000143434
-0.0380343	0.985596	-0.0850537	0.910354	0.42323	NA	-0.727401	NA	-0.864857	NA	0.311643	0.45091	0.679206	0.138332	0.459385	0.360341	0.688796	0.22839	-0.0735516	0.925755	-0.0957384	0.991957	0.00588001	0.994089	0.129752	0.832315	-1.28587	0.0176016	-0.119594	0.848291	TNFAIP8L2	ENSG00000163154
0.0230621	0.976116	0.197489	0.237981	0.0780966	0.671179	0.226753	0.413772	0.1059	0.48098	-0.360418	0.0208818	-0.594434	3.71063e-08	0.103277	0.504376	-0.203315	0.0484356	-0.1778	0.16979	-0.0546476	0.988868	-0.0804561	0.760821	0.233493	0.0504906	0.51571	4.64892e-06	0.33959	0.0642145	SCNM1	ENSG00000163156
0.16643	0.765736	-0.118485	0.596594	0.0905459	0.693215	-0.0163416	NA	0.0231289	0.938213	0.0670327	0.775697	-0.0386567	0.849542	-0.0821069	0.695759	-0.0990786	0.593768	-0.00570215	0.985358	-0.00620149	0.997792	0.097604	0.708404	0.105174	0.574892	0.753876	4.30723e-08	0.734758	5.20945e-06	LYSMD1	ENSG00000163155
0.584096	0.369141	-0.529866	0.251997	0.00270974	NA	-0.0951834	NA	-0.437928	NA	-0.0242257	0.964272	-0.70991	0.0381962	0.0393206	0.916965	-0.570512	0.140943	-0.755467	0.0638616	-0.0254214	0.997376	0.0933765	0.902108	0.270352	0.342195	-1.77004	0.000218914	-0.138266	0.780599	TMOD4	ENSG00000163157
0.103167	0.83973	0.0870135	0.593776	0.142297	0.379049	0.284864	0.251279	0.197049	0.0345349	-0.431918	0.00134558	-0.946055	6.62048e-20	0.229335	0.0667244	-0.392215	2.65224e-11	-0.320971	0.0011286	-0.0864399	0.971677	0.0389584	0.87462	0.311423	0.0060269	0.074507	0.496696	0.506639	0.000231542	VPS72	ENSG00000163159
0.082925	0.84991	0.159252	0.0863872	0.0579309	0.599322	0.0259018	0.910595	0.102401	0.0458271	-0.254304	0.0257353	-0.363428	2.33285e-05	0.0312874	0.772535	0.190167	3.05331e-06	0.00864728	0.93513	-0.170241	0.77055	-0.0542364	0.774435	0.0182328	0.863653	1.28561	1.964e-113	0.198986	0.0344341	PIP5K1A	ENSG00000143398
-0.0627299	0.905407	0.0340599	0.822215	0.0280323	0.84845	0.264176	0.198345	0.145802	0.00611622	-0.532544	3.59244e-05	-1.0964	3.11832e-39	-0.0562174	0.634816	-0.30758	3.61676e-11	-0.467198	2.12581e-12	-0.118824	0.944059	-0.150513	0.364979	0.107637	0.272768	-0.695214	5.36588e-22	0.0973769	0.43081	PSMD4	ENSG00000159352
0.086362	0.863493	0.0678683	0.612158	0.12228	0.319836	0.43903	0.0521028	0.0367935	0.690769	0.00638001	0.977152	-0.212283	0.0244507	0.262999	0.00849626	-0.0116477	0.922003	0.0395357	0.723751	0.061733	0.985225	-0.198586	0.236383	0.252957	0.00298958	0.0140756	0.907782	0.136479	0.32076	ZNF687	ENSG00000143373
-0.00587277	0.994427	0.122417	0.292219	0.0838232	0.537174	0.34972	0.12222	0.125805	0.0494681	-0.180329	0.20106	-0.455349	8.10403e-08	0.152929	0.151679	0.223915	8.35471e-05	-0.0393802	0.704186	-0.0474979	0.991167	0.0916035	0.638686	0.281244	0.00207689	0.274543	0.00043973	0.1333	0.298695	PI4KB	ENSG00000143393
0.111805	0.798825	0.207343	0.0246976	-0.0109518	0.947322	0.162116	0.455535	0.0751196	0.356325	-0.36619	0.00226066	-0.440456	1.27067e-06	0.0857318	0.437402	0.0816086	0.206358	-0.397213	4.24444e-08	0.152352	0.852702	-0.0357427	0.87462	0.332034	9.46538e-05	-0.633754	3.0099e-18	0.0463012	0.744273	RFX5	ENSG00000143390
-0.02521	NA	-0.116583	0.499818	0.0482796	0.785673	0.369061	0.132944	-0.378523	NA	0.961079	0.384166	2.77057	0.018945	0.51748	2.17534e-07	4.42388	0.0225188	0.53503	0.192228	-0.0878429	NA	1.09326	3.50424e-10	0.364687	0.000337894	-1.41383	3.33281e-28	1.55796	9.22904e-07	SELENBP1	ENSG00000143416
0.00713315	0.992844	0.208558	0.0103418	0.0942094	0.438968	0.335532	0.113415	0.147321	0.00164864	-0.513258	4.97038e-05	-0.832956	6.42361e-26	0.121593	0.230028	0.0279181	0.667184	-0.310678	1.3145e-05	-0.0462455	0.991167	-0.125595	0.476123	0.21529	0.0126978	-0.162397	0.0221328	0.079806	0.5425	PSMB4	ENSG00000159377
0.116222	0.774201	-0.0617448	0.628533	0.0138085	0.912507	0.117923	0.515547	0.0103481	0.893129	-0.257098	0.032157	-0.512613	2.69417e-14	-0.124923	0.140512	-0.223606	3.94531e-06	-0.219181	0.000185272	-0.0965564	0.949671	0.0620168	0.714898	0.040537	0.653378	0.844365	1.04309e-53	0.132784	0.194411	POGZ	ENSG00000143442
-0.24361	0.591221	0.0365513	0.770655	0.114715	0.338317	0.371533	0.0617869	-0.185952	0.226851	-0.224412	0.232588	-0.345999	0.000938482	0.313505	0.000356426	0.120437	0.483755	-0.00184985	0.993337	0.515993	0.0260665	-0.111069	0.647329	0.196537	0.0257962	1.89709	4.2696e-178	0.533601	6.88562e-05	CGN	ENSG00000143375
-0.12886	0.794803	0.0884167	0.593658	0.256931	0.0456624	0.251397	0.191012	0.0925712	0.227848	-0.113434	0.580756	0.27887	0.0138937	0.695207	1.77372e-12	0.0732305	0.481308	0.463457	1.9633e-15	0.28368	0.441554	-0.0156403	0.959694	0.323556	0.000340821	2.05314	4.7202e-170	0.0616304	0.679108	TUFT1	ENSG00000143367
0.0889193	0.839993	0.131096	0.165704	-0.00905067	0.948429	0.0107006	0.962052	0.0520331	0.406056	-0.596128	3.4812e-08	-0.579046	4.21221e-13	-0.21495	0.00801401	-0.178869	0.00548763	-0.0481426	0.606611	-0.216981	0.590971	0.219394	0.0741164	-0.1093	0.194131	0.142847	0.0216118	0.528069	8.91404e-11	SNX27	ENSG00000143376
0.469078	0.489425	0.115747	0.313322	0.258031	NA	0.122654	NA	0.01531	NA	0.0511043	0.911728	-0.0487366	0.95191	0.287169	0.595208	0.484621	0.518432	0.0489834	0.953166	-0.154943	0.974601	-0.0341763	0.961106	0.757815	0.0640206	-1.25467	0.00707019	0.211755	0.702929	CELF3	ENSG00000159409
0.0793116	0.878814	0.1177	0.475609	0.0775649	0.607629	0.142223	0.538371	0.194894	0.0559573	-0.653131	6.49089e-07	-0.905702	3.06372e-18	-0.0543102	0.702599	-0.361179	5.68659e-08	-0.286818	0.004123	-0.10181	0.958144	-0.258686	0.0977384	0.10055	0.423376	-0.273632	0.00794408	0.265563	0.0579613	MRPL9	ENSG00000143436
0.00188944	0.998408	0.165773	0.677221	0.483431	NA	-0.0786817	NA	-0.527941	NA	0.538631	0.0162958	0.941523	8.02113e-08	1.02241	3.28846e-09	1.04129	1.13594e-07	0.989635	1.43596e-07	0.00339926	0.998964	-0.39871	0.345621	0.541422	0.00594257	-1.12532	0.000341807	0.283786	0.319209	OAZ3	ENSG00000143450
0.0228318	0.975927	-0.0520954	0.770229	0.0767466	0.631105	0.122537	0.603859	0.00900816	0.955042	-0.230858	0.16653	-0.235853	0.0453073	-0.0366825	0.805232	0.0838423	0.437828	-0.0817277	0.527725	-0.23837	0.655275	-0.220105	0.191555	0.0117089	0.940617	-0.770614	9.95392e-11	0.524886	4.92624e-07	TDRKH	ENSG00000182134
1.84798	NA	-1.1547	NA	2.32906	NA	-1.61544	NA	-0.491364	NA	2.64933	NA	-3.42534	0.196193	2.18401	0.225183	0.628591	NA	0.11239	0.953306	2.37618	NA	1.72949	0.0751039	2.91801	NA	-0.517844	0.731359	0.478572	NA	LINGO4	ENSG00000213171
0.686148	NA	-0.921798	NA	0.10652	NA	0.66723	NA	0.128951	NA	1.60336	0.0694586	-0.401054	0.603579	1.07822	0.050249	3.68122	0.127293	0.0596467	0.97433	1.16724	NA	2.28956	4.34104e-10	0.403647	0.589683	-0.320333	0.786806	1.16364	0.121059	RORC	ENSG00000143365
-0.544577	NA	-0.49533	0.311002	0.352487	NA	0.385758	NA	0.371631	NA	-0.0992516	0.946138	2.16621	NA	1.10884	4.99185e-05	0.302891	0.850102	0.829225	0.0465881	-0.0970959	NA	0.873308	NA	0.950214	0.000851854	-0.104792	0.798519	0.105495	0.869618	C2CD4D	ENSG00000225556
-0.351695	NA	0.042004	0.95944	-0.42922	NA	-0.142237	NA	0.0879558	NA	0.4984	0.577142	1.54446	0.601694	1.13769	1.91598e-05	1.89244	0.158058	1.79567	0.00102878	0.614057	NA	0.726045	NA	0.541583	0.0919512	-0.0974612	0.840519	0.178646	0.878864	THEM5	ENSG00000196407
-0.143491	0.792716	-0.484223	2.16898e-06	-0.145902	0.323489	-0.0697319	0.75971	-0.0236356	0.868165	-0.439404	0.00658378	-0.578245	1.16119e-07	-0.166426	0.205487	-0.236504	0.00596485	-0.205818	0.0294884	0.0269505	0.994348	0.219782	0.139087	-0.171043	0.121271	-3.21236	2.7462e-169	-0.0252815	0.881933	THEM4	ENSG00000159445
-0.0928461	0.863156	1.33129	NA	0.11987	0.240437	0.16798	0.398117	0.268023	7.37921e-10	-0.068086	0.756189	0.12015	0.219794	0.594525	1.87408e-12	1.40172	2.7669e-130	0.320865	0.0245214	-0.00343742	0.998921	0.378903	0.000913185	0.40668	1.08625e-08	-0.1399	0.0365966	0.591224	2.16777e-08	S100A10	ENSG00000197747
-0.0116356	0.987169	-0.929235	NA	0.218919	0.0957384	0.294929	0.178935	0.217476	0.000106527	-0.0678332	0.743014	-0.567605	1.22683e-12	0.270396	0.00529776	0.191057	4.20813e-05	-0.0494454	0.709296	-0.61539	0.0016514	0.125159	0.516679	0.24766	0.0057798	0.0227097	0.823842	0.462883	5.37473e-06	S100A11	ENSG00000163191
-0.215442	0.583511	1.1653	NA	0.123253	0.525574	0.982981	NA	-0.26695	0.1167	-0.268892	0.0901238	0.842505	0.710024	0.476107	0.000865464	2.17714	2.22515e-39	-0.249185	0.132571	-0.140601	0.92785	-0.415063	0.00732137	0.750685	1.99193e-10	1.43302	0.0202655	-0.0703543	0.770508	HRNR	ENSG00000197915
-0.435145	0.261212	0.674356	NA	-0.0352364	0.920973	0.189697	NA	-0.024294	0.898219	-0.240307	0.253436	0.267595	0.931511	0.19356	0.391535	2.82749	1.27403e-52	-0.0765087	0.672057	0.0119731	0.997376	-0.581137	0.000457692	0.635543	0.000261845	2.32262	0.00361753	-0.391767	0.00903428	FLG	ENSG00000143631
0.0309289	0.962142	0.529944	1.44736e-09	0.203965	0.147166	0.494313	0.0500822	0.212145	9.23779e-06	0.325161	0.0171376	0.918033	0.113612	0.59356	7.40015e-09	0.381589	7.62231e-27	0.248995	0.0722963	-0.347233	0.240048	0.505447	0.000106039	0.229214	0.0355004	1.32057	1.72664e-91	0.99394	2.6615e-18	S100A6	ENSG00000197956
-0.719569	0.500014	0.869206	0.0310261	0.380517	NA	0.292814	0.36909	0.135363	NA	1.8065	3.96822e-13	1.66446	1.37572e-10	1.76241	1.0515e-16	2.73556	1.39246e-08	1.66188	1.69352e-08	0.104679	0.991534	-0.33524	0.470712	0.362176	0.220529	0.0865056	0.902146	-0.510118	0.322307	S100A5	ENSG00000196420
0.0425178	0.979791	0.779	0.000186504	-0.0893386	0.773074	0.482825	0.0521028	0.269769	4.13267e-06	1.44608	1.37254e-09	0.505704	0.00507048	0.913889	6.0918e-08	1.38741	0.00646136	0.06093	0.666744	-0.235377	0.949671	0.634721	6.65321e-08	0.384614	0.0603656	0.897725	4.2702e-18	0.716458	4.7537e-14	S100A4	ENSG00000196154
0.24192	NA	1.06003	NA	0.377577	NA	0.104326	NA	0.354458	0.109441	2.59464	2.48836e-12	1.04961	5.59153e-08	2.35748	7.01928e-18	0.530614	0.00282396	0.902509	3.06748e-08	0.599248	NA	0.11592	0.709162	1.38517	0.000524971	0.749878	0.211766	-0.327666	0.300719	S100A3	ENSG00000188015
-0.0829143	0.922073	0.663783	0.0462156	0.472294	0.0591497	0.41482	0.169776	0.489113	0.0684848	0.830815	1.03955e-06	0.722527	3.259e-08	1.28059	1.09765e-17	0.916103	6.9365e-164	1.3522	3.89705e-14	-0.274551	0.774411	-0.0290031	0.964487	0.619407	0.000391803	1.43355	6.66198e-12	-0.273816	0.420327	S100A2	ENSG00000196754
-0.324069	NA	0.0287392	NA	0.332913	0.0297915	0.408044	0.0910051	0.238043	0.0279974	0.410573	0.573806	-0.133129	0.582536	0.557078	1.44969e-07	-0.117359	0.00997507	0.139985	0.278969	-0.7656	NA	-0.184391	0.272059	0.355949	0.000493351	0.938797	1.1642e-54	0.279585	0.043268	S100A16	ENSG00000188643
0.274055	NA	0.186673	NA	0.0486754	0.726868	0.147057	0.537657	0.45874	NA	1.60389	0.0441907	0.577188	0.649986	0.0561648	0.662765	1.33337	0.0267366	1.24917	0.294028	0.331403	NA	-0.284223	0.852841	0.264538	0.0020894	2.34003	8.17468e-53	0.249312	NA	S100A14	ENSG00000189334
0.0203954	0.987145	0.0129787	0.974098	0.277892	0.0958408	0.485477	0.0925987	-0.000831077	0.997598	0.509979	0.0423624	0.393921	1.68441e-05	0.774099	4.19263e-12	0.270144	1.34471e-06	0.480739	0.000145424	-0.101294	0.985225	0.202709	0.364979	0.421396	0.000383928	0.986598	1.62892e-19	0.762684	1.07184e-07	S100A13	ENSG00000189171
0.16187	0.857828	0.315398	0.516605	0.313702	NA	0.304358	0.445675	-0.0444183	NA	0.721328	0.00159909	1.04448	1.3211e-09	0.771399	0.000493936	0.480807	0.105005	0.551345	0.0510888	-0.102841	0.985225	-0.0192113	0.978916	0.244671	0.377678	-0.575752	0.0330891	-0.286924	0.455725	S100A1	ENSG00000160678
0.24478	0.364589	-0.141641	0.13938	-0.0363569	0.776489	0.00549767	0.979671	-0.000296484	0.997896	-0.379805	0.000737833	-0.614467	7.57244e-15	-0.290565	0.000531038	-0.305926	8.91557e-10	-0.228304	0.000371864	-0.0771582	0.974601	-0.0861274	0.597149	-0.0785217	0.388944	0.861614	7.95949e-48	0.0419991	0.744142	CHTOP	ENSG00000160679
-0.210223	0.603859	0.470596	0.00210919	0.149942	0.347712	0.162639	0.547787	0.124751	0.33751	-0.0979506	0.628117	-0.459384	1.1253e-05	0.297629	0.0125294	0.0789717	0.480092	0.0484965	0.774317	0.0273322	0.994348	0.217802	0.238356	0.334181	0.00365353	-1.13746	3.0324e-15	0.419443	0.0012823	SNAPIN	ENSG00000143553
0.131414	0.748533	0.20368	0.012071	0.0602096	0.605955	0.102946	0.590232	0.214261	0.000100161	-0.977962	3.43336e-21	-1.16501	2.02535e-45	-0.162439	0.0644521	-0.524922	4.10479e-35	-0.608662	6.06178e-21	-0.123266	0.909256	-0.514651	3.43666e-06	0.116045	0.17753	0.189198	0.00232407	0.125907	0.239019	ILF2	ENSG00000143621
0.179995	0.856639	1.0031	NA	-0.0775869	NA	-1.41681	NA	-0.246637	NA	-0.245931	0.498969	0.682008	0.00204377	1.0459	0.142881	0.702974	0.747431	0.603224	0.452613	0.0424135	0.994348	-0.221892	0.609337	0.246304	0.806481	-0.31911	0.509315	-0.624988	0.503561	NPR1	ENSG00000169418
-0.162293	0.89503	-0.679648	0.497471	-0.757345	NA	-0.290675	NA	-0.901457	NA	0.131185	0.771267	-1.01695	0.0171967	-1.35521	0.20634	1.11685	0.00634949	0.353528	0.859735	0.655598	0.564367	0.0251773	0.979843	-1.32017	0.187174	1.12654	0.0368251	1.51945	0.0236055	INTS3	ENSG00000143624
0.119308	NA	-1.72627	NA	3.41326	NA	1.07777	NA	-0.537087	NA	0.141278	NA	3.52107	0.0305452	0.480101	NA	2.0786	NA	-3.01181	0.252848	0.200398	NA	0.767278	NA	1.37507	NA	1.56498	0.16636	-2.25202	NA	SLC27A3	ENSG00000143554
0.0890833	0.882907	0.103946	0.622485	0.0147489	0.959378	-0.0865997	0.770901	-0.0191008	0.94826	-0.306708	0.0693961	-0.0537765	0.810005	0.128159	0.567092	-0.395971	0.0337263	-0.292122	0.107452	-0.14032	0.94353	0.044147	0.918591	0.253464	0.289623	1.51689	6.428e-38	0.0190451	0.947793	GATAD2B	ENSG00000143614
0.122132	0.798825	0.332113	0.00269568	0.133346	0.29913	0.323402	0.134484	0.0359605	0.662109	-0.401672	0.00139775	-0.561853	8.33841e-11	-0.199403	0.0533473	-0.244393	7.49012e-07	-0.421515	2.09342e-12	-0.078514	0.977529	-0.372067	0.00421816	-0.0418013	0.721385	0.665341	5.88962e-25	-0.00851805	0.958596	DENND4B	ENSG00000198837
0.138096	0.764632	0.0352613	0.854379	0.202603	0.144486	0.274959	0.22587	0.0824954	0.438939	-0.0831654	0.634202	-0.428415	3.89846e-06	0.210055	0.051378	-0.0324458	0.793031	-0.210274	0.0190086	-0.0767998	0.977473	-0.0737404	0.762223	0.141862	0.194522	1.6329	1.3703e-109	0.000894547	0.996587	CRTC2	ENSG00000160741
-0.061643	0.941592	0.0876646	0.89115	0.133098	NA	0.464472	0.267641	-0.0929874	0.807382	0.557151	0.00358708	0.732774	0.000710258	0.974591	1.39096e-06	0.679032	6.4904e-06	0.21993	0.420929	-0.0159566	0.997376	0.0430955	0.944765	0.580604	0.00409844	0.508844	0.0236171	-0.109991	0.748234	SLC39A1	ENSG00000143570
0.190705	0.748677	-0.0858494	0.65059	0.119349	0.515227	0.434575	0.104997	-0.275855	0.111139	0.108974	0.645624	0.144894	0.294368	0.353399	0.0065172	0.369154	0.0122195	-0.0219935	0.934227	0.196442	0.871852	0.217663	0.416919	0.187553	0.156576	-0.47661	0.00720961	0.204674	0.341647	CREB3L4	ENSG00000143578
0.0983266	0.85244	0.178346	0.275555	0.109892	0.570547	0.0841257	0.761924	0.132943	0.361654	-0.628857	2.38778e-06	-0.601354	2.01679e-05	-0.127935	0.366567	-0.397188	6.36255e-07	-0.305288	0.0238794	-0.0830143	0.974969	-0.213759	0.286819	0.140014	0.270146	-0.116949	0.273846	0.331511	0.0175359	JTB	ENSG00000143543
0.511275	NA	-1.2239	NA	-0.128563	NA	0.396375	NA	-1.26249	NA	1.90707	0.151847	1.0619	0.4748	0.631737	0.625006	1.58511	0.125266	-0.061545	0.984063	-0.246307	NA	0.856469	NA	-0.510387	NA	1.71126	0.0825952	-0.223835	NA	0	ENSG00000285641
-0.0394523	0.952241	-0.139901	0.585825	0.0879711	0.72629	-0.201936	0.532139	0.0124047	0.966171	0.235868	0.15308	-0.0836088	0.581373	0.125874	0.549858	0.462737	1.34752e-10	0.273012	0.098216	0.0768993	0.98192	0.293154	0.0819923	0.0981562	0.626104	0.654084	4.38553e-08	0.807549	8.44183e-09	RAB13	ENSG00000143545
0.111468	0.832893	-0.104342	0.419521	0.159404	0.183147	0.439377	0.0630075	0.222064	3.36855e-06	-0.352406	0.00497829	-0.959649	1.51417e-44	0.104138	0.365866	-0.195163	8.79405e-06	-0.38182	0.0119821	0.000293293	0.999779	0.336362	0.0366037	0.366656	6.66124e-06	0.515375	8.33019e-16	0.698059	2.13473e-08	RPS27	ENSG00000177954
0.250898	0.508999	-0.413246	0.111559	0.138247	0.399758	-0.503977	0.237732	-0.139656	0.673365	-0.50974	0.00150934	-0.226701	0.59427	-0.392585	0.00219552	-0.00787139	0.98697	-0.535509	0.0281877	-0.400613	0.205061	-0.753753	0.00425924	-0.199224	0.128417	-0.460072	0.0125279	-0.805599	0.00167502	NUP210L	ENSG00000143552
-0.169699	0.693175	0.124862	0.170323	0.00709212	0.953868	0.0840563	0.644284	0.138306	0.000603936	-0.300506	0.0464925	-0.528527	5.14194e-12	0.00877742	0.935984	-0.142628	0.000770811	-0.204744	0.000329981	-0.216846	0.713318	-0.376828	0.00127644	0.00379815	0.970101	0.183693	0.000883272	0.0688688	0.563152	TPM3	ENSG00000143549
0.695699	NA	-0.813984	NA	0.140262	NA	0.0883641	NA	-0.613086	NA	0.208351	0.809334	-0.764194	0.465032	-0.152766	0.868285	0.574043	0.785733	0.276166	0.834498	-0.144677	NA	0.143906	0.907455	0.278507	0.734665	-0.956312	0.470325	-0.388429	0.744208	CFAP141	ENSG00000163263
0.144883	0.727988	0.00123333	0.99521	0.106154	0.307174	0.19699	0.305305	0.139683	0.017163	-0.361225	0.001205	-0.76233	2.09698e-20	0.00417537	0.973889	-0.144053	0.00523524	-0.111711	0.188783	-0.0705923	0.975568	0.085489	0.614466	0.147408	0.0576839	0.0684425	0.328825	0.331055	0.000391788	C1orf43	ENSG00000143612
0.0663081	0.885012	0.0750822	0.521744	0.0301288	0.81364	0.180619	0.316912	0.0634777	0.202792	-0.48061	2.42687e-05	-0.684382	1.93553e-17	-0.042778	0.701406	-0.0639393	0.213884	-0.257169	3.47635e-06	-0.0781121	0.975568	-0.17368	0.203686	0.113606	0.181171	-0.0491382	0.474446	0.187676	0.116829	UBAP2L	ENSG00000143569
-0.0390494	0.943586	-0.0814961	0.54934	0.096829	0.458638	0.523523	0.0552445	0.154944	0.0543712	-0.450624	0.00029062	-1.05305	6.06898e-29	-0.0727552	0.590209	-0.503264	7.97551e-20	-0.280298	0.00093552	-0.183807	0.821276	-0.32646	0.0385928	0.188698	0.0518552	-0.155325	0.0625446	0.533484	3.11412e-07	HAX1	ENSG00000143575
-0.344084	NA	0.125479	NA	0.256119	NA	-4.44272	NA	1.1816	NA	2.07786	7.48435e-07	3.765	5.40993e-42	2.09475	0.00948495	3.09839	NA	2.90692	0.000912562	0.333988	NA	0.186038	NA	0.827303	NA	0.840361	0.763386	0.735231	NA	AQP10	ENSG00000143595
-0.214542	0.514474	0.246055	0.0208028	0.00673646	0.9819	0.169619	NA	-0.12163	0.179546	-0.0442619	0.816562	-0.264693	0.000421173	0.244839	0.117065	0.282946	0.0024214	0.0746538	0.482586	-0.0629705	0.985225	0.139428	0.407832	0.294957	0.0466953	-0.313788	0.0775136	0.861877	5.75768e-15	ATP8B2	ENSG00000143515
-0.176916	0.7729	0.580147	1.50587e-06	0.143044	0.384398	-0.0125693	NA	0.123963	0.190198	-0.0467009	0.864089	0.758392	2.21339e-05	0.164685	0.233582	-0.187347	0.0545097	-0.114318	0.279657	-0.441553	0.194195	0.582413	7.02149e-06	0.0544016	0.759127	-0.69808	2.48903e-08	0.149345	0.238796	IL6R	ENSG00000160712
-0.0565414	NA	0.872738	NA	0.316865	NA	0.62692	NA	-0.185961	NA	0.110243	0.889889	-0.311774	0.911251	1.9548	0.246178	-0.313696	NA	0.048205	0.982013	0.57688	NA	-0.0349465	0.980405	1.08569	NA	0.150476	0.863535	-0.397747	NA	SHE	ENSG00000169291
0.00778665	NA	-0.724411	NA	-0.846124	NA	0.790514	NA	-1.60253	NA	-0.202641	0.880521	-2.39208	NA	0.0788466	0.971454	-2.12482	NA	-1.75506	0.369779	0.18791	NA	-0.827201	NA	0.232195	NA	-0.501875	0.751378	-1.25756	NA	TDRD10	ENSG00000163239
0.00407906	0.996438	0.0584995	0.699891	0.116693	0.343029	0.0848259	0.686208	0.192845	0.0014746	-0.195866	0.128464	-0.61566	3.45373e-11	0.226315	0.0201807	-0.0653442	0.430097	-0.0585052	0.627147	-0.0669372	0.978285	0.107198	0.562543	0.197427	0.0321395	-0.144687	0.0924149	0.0859953	0.513015	UBE2Q1	ENSG00000160714
0.200005	0.671598	0.0779282	0.472528	-0.0344698	0.908156	-0.110746	0.80761	-0.268138	0.243062	0.17379	0.377679	-0.116065	0.766671	-0.246027	0.243465	0.0179816	0.977404	0.0531219	0.861427	-0.134038	0.945107	-0.593451	0.00749308	-0.323725	0.0981561	-2.61966	2.69425e-15	-0.0699825	0.808906	CHRNB2	ENSG00000160716
0.0214539	0.972682	0.152508	0.0468047	0.0590333	0.581235	0.165267	0.371554	0.0821984	0.0797008	-0.0134551	0.946994	-0.502221	1.40641e-11	0.0775426	0.393802	-0.1379	0.00131447	-0.0579312	0.462861	0.0389527	0.991655	-0.0546183	0.770205	0.178471	0.0176301	-0.292037	3.71339e-08	0.350351	3.24414e-05	ADAR	ENSG00000160710
-0.1652	0.798355	0.0571069	0.933686	-1.10974	NA	-1.18837	NA	-0.311567	NA	0.409098	0.0217105	0.181715	0.775412	0.923514	0.575145	0.266552	0.903931	0.594212	0.599806	0.272414	0.696728	0.810799	0.395276	0.938791	NA	0.56567	0.484823	0.122118	0.925535	KCNN3	ENSG00000143603
-0.0062954	0.995226	-0.135209	0.530818	0.0254242	0.925516	0.414454	0.136895	0.294227	0.00934533	-0.350433	0.0335152	-0.863009	1.87438e-10	0.280047	0.0719262	-0.1381	0.193172	-0.0900507	0.610453	0.254619	0.664326	-0.0394095	0.877108	0.389245	0.00575947	-0.795833	2.32681e-07	0.336316	0.0146537	PMVK	ENSG00000163344
0.434339	0.376927	-0.0398956	0.828011	0.105821	0.552614	0.630395	0.0337131	-0.293012	0.00199572	1.14661	1.41004e-10	0.031263	0.804364	0.741942	2.45352e-11	0.654179	1.12756e-20	0.57355	1.04433e-08	0.219047	0.886447	0.600151	0.00019346	0.383988	0.00125406	0.179906	0.227462	1.55735	3.63277e-48	PBXIP1	ENSG00000163346
0.24625	0.529518	0.0566559	0.743851	0.0298048	0.864538	0.436799	0.0705686	-0.0014114	0.992263	0.184942	0.253533	-0.701103	6.94267e-17	0.0495917	0.730806	-0.158665	0.0267097	-0.165169	0.0394881	-0.0540119	0.989865	0.0263694	0.921017	0.121622	0.315338	0.168463	0.0259417	0.184258	0.10576	PYGO2	ENSG00000163348
0.164015	0.664451	0.314612	0.00067956	0.174595	0.142137	0.444917	0.0488607	0.183876	7.91863e-06	0.501838	1.7584e-05	-0.269201	0.00168668	0.250499	0.0178424	0.378955	1.0961e-18	0.158055	0.00902212	-0.253484	0.471222	0.142565	0.356115	0.0318463	0.785298	0.841081	7.38239e-41	0.496718	4.89045e-06	SHC1	ENSG00000160691
0.159946	0.643822	0.227382	0.0379968	0.0247747	0.861531	0.130447	0.519907	0.205977	0.00408115	-0.88577	5.53112e-18	-0.781595	9.40599e-17	-0.174766	0.110324	-0.628848	9.8266e-19	-0.51364	1.00638e-09	-0.116455	0.917868	-1.06277	1.89385e-22	0.0030825	0.980833	0.560584	6.89415e-14	-0.0787309	0.5535	CKS1B	ENSG00000173207
0.0185794	0.978439	0.227052	0.0254605	0.0671311	0.659345	0.401724	0.0736565	0.0776932	0.333149	-0.368876	0.00505652	-0.449832	3.30647e-06	-0.0648633	0.63991	-0.332478	3.46453e-09	-0.519963	1.15697e-13	-0.121269	0.93616	-0.30574	0.0431588	0.0989914	0.409573	-1.23951	1.03804e-29	0.185729	0.19801	FLAD1	ENSG00000160688
-0.0243039	0.987046	0.269413	0.502149	-0.107956	NA	0.0699855	NA	0.12219	NA	0.883969	0.000398623	0.574932	0.033103	0.102607	0.747003	0.870737	0.133686	0.85286	0.0218752	0.152576	0.975646	-0.314734	0.551637	-0.0200219	0.953678	-1.62154	0.00909444	0.148849	0.800007	LENEP	ENSG00000163352
0.150463	0.726126	-0.0126354	0.946903	0.0599264	0.68881	0.437653	0.064089	0.0844639	0.324949	0.18653	0.188569	-0.199225	0.0441252	0.251338	0.00674785	0.084793	0.333049	-0.0208919	0.880768	-0.131137	0.926479	0.275907	0.043904	0.20128	0.0348514	1.73523	5.0823e-136	0.438802	6.91008e-06	ZBTB7B	ENSG00000160685
0.594897	0.289755	-0.179819	0.686267	-0.0644398	0.839122	0.321364	NA	0.262974	NA	0.970629	0.0272473	1.02466	0.00195114	-0.30104	0.18414	0.710541	0.29697	0.258245	0.703821	0.0200363	0.997376	0.18945	0.671089	-0.686776	0.00046777	1.27034	1.35109e-09	0.396028	0.471116	DCST2	ENSG00000163354
0.00718072	0.995705	0.197976	0.642638	-0.205537	NA	0.257688	NA	-0.0986946	NA	0.420374	0.0318954	0.954343	0.00567894	-0.0208395	0.950332	0.291015	0.623159	-0.380548	0.462861	0.053651	0.992464	-0.267292	0.536103	-0.0364058	0.910883	-0.00621721	0.988136	-0.362535	0.451489	DCST1	ENSG00000163357
0.272667	0.514131	0.10947	0.407324	0.123918	0.427985	0.554394	0.0345113	0.0457119	0.735521	-0.428852	0.00273851	-0.634881	2.30391e-12	0.0459583	0.759527	-0.216148	0.000273479	-0.672537	1.46159e-13	0.0245772	0.994909	0.00864998	0.978095	0.228571	0.0409449	1.02718	1.27834e-70	0.245638	0.0690003	ADAM15	ENSG00000143537
0.0788744	0.932841	0.394705	0.641523	0.0228092	0.9386	0.196182	0.489638	-0.200122	0.534097	0.163292	0.567308	0.356783	0.270355	0.227781	0.160329	0.408233	0.000184136	0.255525	0.330678	0.231348	0.8816	-0.0232029	0.961227	0.225434	0.166325	1.57095	4.04974e-33	1.23076	4.08241e-12	EFNA4	ENSG00000243364
0.251791	0.693981	0.152909	0.624748	0.263142	NA	0.401837	NA	0.125044	NA	-0.694834	0.00122233	-0.125541	0.866601	0.224181	0.411256	-0.342704	0.00346676	0.032537	0.971107	-0.148238	0.954147	0.473807	0.279663	0.63185	0.00458338	2.47202	3.8264e-141	2.00152	2.04773e-09	EFNA3	ENSG00000143590
-0.227903	0.593858	0.090055	0.721161	0.203808	0.196477	0.618108	0.0337131	0.0600613	0.791903	0.186085	0.28501	0.853574	1.22709e-07	0.570593	3.51016e-08	0.690315	2.79171e-05	0.533219	2.69757e-05	0.373296	0.328185	0.709332	9.47113e-06	0.436314	3.85027e-05	3.31612	1.4169e-283	0.85333	3.84539e-08	EFNA1	ENSG00000169242
0.121354	0.808422	0.110107	0.504776	0.0792469	0.582028	0.304212	0.17656	0.00559375	0.967738	0.204976	0.158095	-0.223734	0.0184494	0.218621	0.0329705	0.318397	1.05778e-06	0.129483	0.213974	0.00387132	0.998533	0.197461	0.247154	0.281047	0.00307447	-0.0223455	0.846537	0.410412	0.000425299	SLC50A1	ENSG00000169241
0.33083	0.581791	0.456214	0.0969164	0.266695	0.191867	0.459576	0.155056	0.0881756	0.779494	-0.106866	0.719437	-0.665408	1.52836e-05	0.440184	0.00381814	-0.0773249	0.56546	0.183359	0.473552	0.171467	0.938369	0.149199	0.614849	0.500943	0.000189894	0.851036	1.43222e-09	0.858955	9.0191e-06	DPM3	ENSG00000179085
-0.0400161	0.94764	0.337066	0.165128	0.163324	0.440113	-0.173776	NA	-0.108541	0.559369	-0.073949	0.723745	0.230287	0.229628	-0.0432687	0.842546	-0.119856	0.609415	-0.206935	0.19814	-0.0631896	0.987055	-0.205269	0.39702	0.17929	0.295482	-0.692095	7.37589e-05	-0.124908	0.535571	KRTCAP2	ENSG00000163463
0.159222	0.699918	-0.435521	0.313644	-0.136018	NA	-0.0293518	NA	-0.177125	0.345801	0.211887	0.191506	-0.327799	0.02254	0.427314	0.351102	1.54414	0.004002	0.0151411	0.958029	0.126018	0.944059	0.31667	0.156581	0.262434	0.593113	0.556735	0.408215	1.12554	7.34987e-15	TRIM46	ENSG00000163462
-0.0771155	0.878529	0.242722	0.244874	0.178286	0.46858	0.509389	NA	0.0389815	0.782464	0.481381	0.000281317	0.934842	4.76928e-20	0.933596	1.15019e-10	1.90015	2.11953e-42	0.837353	3.68555e-32	0.113879	0.945935	1.52299	6.90825e-18	0.491539	0.00292141	-0.0992932	0.713894	0.220398	0.121865	MUC1	ENSG00000185499
0.229149	0.555587	0.208528	0.124374	0.147612	0.392781	0.225409	0.508415	-0.236351	0.00174604	0.454826	0.000395949	-0.0695896	0.588189	-0.106169	0.498118	0.304047	0.0278397	0.116926	0.207538	0.150788	0.903671	0.434118	0.0103159	-0.00632953	0.973743	0.26498	0.0388197	0.41066	0.000821088	THBS3	ENSG00000169231
0.0108492	0.990012	0.304589	0.0613423	0.197955	0.286527	0.259222	0.393251	0.156108	0.297642	-0.243925	0.160173	-0.271295	0.0373612	0.183348	0.239557	-0.0888062	0.535266	0.0438752	0.841958	-0.0675949	0.985225	-0.187306	0.412991	0.248432	0.087461	-0.631039	8.87261e-07	0.304681	0.0925587	MTX1	ENSG00000173171
0.367535	NA	-1.89209	NA	2.8108	NA	-0.252578	NA	0.0024625	NA	2.04218	0.111968	1.40011	0.046809	2.33653	0.033606	2.80503	0.0229013	2.68732	0.492768	1.15938	NA	3.26411	0.237573	1.29444	NA	2.61931	0.211213	0.119125	0.975293	GBA	ENSG00000177628
0.00605461	NA	-1.1881	NA	0.970707	NA	0.487927	NA	1.80667	NA	-0.270019	NA	-0.187752	0.925765	0.585841	0.747531	0.852521	0.736062	0.968528	0.69884	-0.80667	NA	-1.34673	NA	-0.598107	NA	0.82371	0.663849	0.445416	NA	FAM189B	ENSG00000160767
0.928946	NA	-0.692815	NA	0.713813	NA	0.0565321	NA	-4.86618	NA	-0.120881	NA	-0.37425	0.904446	0.540811	NA	-0.0463724	0.989423	-4.32835	0.0440543	-0.297943	NA	-0.0903047	NA	4.75489	NA	-0.65929	0.662033	-4.48874	0.053712	SCAMP3	ENSG00000116521
-0.45482	NA	1.54987	NA	-0.124594	NA	0.872485	NA	0.210038	NA	0.196199	0.9015	0.175559	NA	-0.922386	0.604762	-0.707045	0.698025	-0.325322	0.89782	-0.0401981	NA	-1.47893	NA	0.311634	NA	-0.0794979	0.976183	0.629692	NA	CLK2	ENSG00000176444
-0.111864	NA	2.26214	NA	0.368027	NA	1.78028	NA	1.06092	NA	0.689162	0.687532	-0.668883	0.740934	0.188571	NA	0.829911	NA	1.06726	NA	0.918111	NA	-0.0903048	NA	-0.676745	NA	1.91768	NA	2.20121	NA	HCN3	ENSG00000143630
0.157471	0.708117	0.589195	1.51312e-08	0.164522	0.166589	0.281424	0.181621	0.0352056	0.715318	-0.316567	0.026396	-0.213481	0.0171575	-0.0502797	0.659741	-0.276816	1.09212e-05	-0.257495	0.000197508	-0.114355	0.945535	-0.301139	0.0317354	0.0775016	0.443614	1.16583	9.36382e-69	0.295657	0.0186362	FDPS	ENSG00000160752
-0.073387	0.878814	-0.0344958	0.834088	0.0376423	0.815259	0.335725	0.119357	-0.0457576	0.654753	0.211695	0.140991	-0.116197	0.221835	0.168203	0.12197	-0.102615	0.242651	-0.0333228	0.798151	0.12287	0.93616	-0.176726	0.276854	0.182415	0.0757469	1.29536	1.8513e-90	0.320167	0.00719724	RUSC1	ENSG00000160753
0.0383562	0.93516	0.0687981	0.47869	0.0010937	0.994627	-0.126272	0.485199	0.0367779	0.478452	-0.282787	0.0117445	-0.30846	7.02245e-06	-0.0337089	0.751917	-0.0920433	0.0642101	-0.209944	1.44194e-05	-0.135145	0.861669	-0.0595142	0.711916	-0.0132614	0.899613	0.410928	7.51613e-15	-0.122802	0.209343	ASH1L	ENSG00000116539
0.0547528	0.934114	0.2292	0.331713	0.0389215	0.863943	0.358521	0.240736	0.11792	0.433502	-0.464307	0.00369165	-0.72647	3.80976e-06	-0.278292	0.0682571	-0.482827	3.05331e-06	-0.257151	0.0609537	-0.103244	0.967258	-0.493055	0.00435782	-0.0666233	0.710642	-0.761701	1.44071e-06	-0.310807	0.037995	MSTO1	ENSG00000125459
0.12422	0.778901	0.130852	0.232984	0.00857662	0.953868	0.238116	0.221212	0.036565	0.671645	-0.280547	0.0340194	-0.319726	0.000671056	-0.0316628	0.801147	-0.14082	0.0629146	-0.25451	5.71856e-05	-0.18753	0.752178	-0.156844	0.384412	-0.0376565	0.722933	1.19483	2.15799e-77	-0.175434	0.148132	YY1AP1	ENSG00000163374
0.120237	0.77088	0.0808509	0.479548	0.0212363	0.874985	0.0538583	0.793327	0.0759223	0.191587	-0.871161	5.32903e-17	-1.0036	1.35848e-38	-0.234002	0.00612193	-0.396824	3.04208e-19	-0.569806	5.42358e-24	-0.197175	0.65362	-0.100085	0.552077	-0.0151277	0.891299	-0.457011	1.57096e-13	-0.0668002	0.560593	DAP3	ENSG00000132676
0.0180783	0.976596	0.300942	0.000213112	0.058066	0.625058	0.102539	0.608278	-0.0455396	0.571145	-0.263428	0.0306027	-0.419987	4.16608e-07	-0.0503852	0.634848	-0.102411	0.0738875	-0.22276	0.00103917	-0.184533	0.763086	-0.106791	0.491888	-0.032941	0.760617	0.113423	0.207411	0.0826296	0.573292	GON4L	ENSG00000116580
0.328164	0.479718	1.07638	0.0267097	0.283838	NA	-0.629764	NA	0.0777133	0.691557	0.601549	0.000268247	0.740179	1.71681e-09	1.43918	1.30137e-07	1.47809	1.74523e-13	0.848573	4.31495e-12	0.0835854	0.983131	0.23428	0.471348	0.583956	0.105441	-1.4042	0.000257585	1.36306	1.6021e-32	SYT11	ENSG00000132718
0.152646	0.761264	-0.159865	0.241988	0.0137252	0.948734	-0.212309	0.320954	0.0283664	0.833521	0.037554	0.871588	-0.0223386	0.880806	-0.224546	0.0933791	0.526139	9.78572e-16	0.194059	0.0248037	-0.0750237	0.983131	0.613047	2.16343e-07	-0.184293	0.167821	1.49767	2.3339e-70	0.190536	0.148679	RIT1	ENSG00000143622
0.109724	0.775628	0.0724396	0.517353	0.151838	0.197718	-0.131272	0.47974	-0.0526787	0.40707	-0.362633	0.00107214	-0.431939	1.48732e-08	-0.117906	0.260168	-0.201502	0.0019778	-0.448282	2.02593e-14	-0.14169	0.857174	-0.10565	0.475766	0.095839	0.336684	2.30919	0	-0.293171	0.00125355	KHDC4	ENSG00000132680
0.494698	0.413812	-0.689107	0.0628427	0.0393494	NA	0.678828	0.0943683	-0.0622884	0.850071	0.699742	0.0052643	-0.330415	0.166812	0.188852	0.671548	-0.389157	0.533526	0.835308	5.0501e-08	-0.235343	0.934343	-0.524033	0.229089	-0.392732	0.362974	0.953749	0.0907872	-0.365113	0.170062	RXFP4	ENSG00000173080
0.0853944	0.877104	-0.210984	0.0844154	0.199994	0.0815206	0.352578	0.0940728	0.0728692	0.224014	0.155214	0.339745	-0.859691	2.90508e-26	0.102095	0.340676	-0.716955	5.04699e-51	-0.0552264	0.502719	-0.327629	0.318836	0.185669	0.214873	-0.0556581	0.608554	1.31626	2.10442e-87	0.263331	0.0281324	ARHGEF2	ENSG00000116584
0.128663	0.790544	0.194564	0.0589503	0.117978	0.366064	0.291584	0.191314	0.16541	0.00199258	-0.250449	0.0599009	-0.948742	2.08302e-29	0.0475821	0.72098	-0.35389	8.44389e-15	-0.288663	3.49556e-05	-0.105959	0.950726	0.0386379	0.86095	0.218489	0.0179259	0.403908	7.63931e-10	0.218131	0.110555	SSR2	ENSG00000163479
0.174589	0.648788	0.0279468	0.856157	0.112638	0.430067	0.257981	0.193601	0.148692	0.0185533	-0.60112	9.09501e-08	-0.817975	1.70307e-21	-0.0776653	0.554763	-0.43231	1.1941e-15	-0.405772	2.53111e-10	-0.0147646	0.997376	-0.222805	0.118022	0.21132	0.0426518	0.16584	0.0399909	0.30951	0.00802981	UBQLN4	ENSG00000160803
0.0727481	0.910866	0.151204	0.464342	0.176651	0.236604	0.483285	0.0723869	0.172713	0.188129	-0.278167	0.0865972	-0.463052	2.59113e-05	0.302001	0.0138799	-0.00790934	0.956605	0.0565649	0.768388	0.0562562	0.989865	0.298627	0.0883192	0.460411	4.56585e-06	0.10077	0.406494	0.74072	1.60937e-08	LAMTOR2	ENSG00000116586
0.23797	NA	0.131879	0.315185	0.111904	0.452973	0.42008	0.0707744	-0.0365679	NA	-0.468336	0.417901	-0.161302	0.942104	0.121159	0.375398	-0.0146258	0.995677	-0.514917	0.671464	-0.326642	NA	-1.11197	0.350006	0.297752	0.00381779	1.80632	1.359e-120	0.365953	0.66949	RAB25	ENSG00000132698
0.158135	0.748677	0.123464	0.367643	0.0641449	0.772044	0.166358	0.459456	-0.1193	0.270736	-1.21262	1.45573e-22	-0.938197	2.81774e-17	0.0361975	0.863726	-0.7636	5.82927e-36	-0.989972	4.1689e-30	0.0733561	0.981227	-0.613782	0.00261066	0.217284	0.136132	0.489739	4.4662e-05	0.737536	1.58303e-10	MEX3A	ENSG00000254726
0.104127	0.839076	0.343287	0.000646797	0.200921	0.107721	0.490013	0.0391824	0.238051	1.07148e-08	0.17933	0.2214	-0.601683	9.41117e-17	0.400934	1.78166e-05	0.500658	9.66091e-27	-0.037469	0.726344	0.047578	0.990943	-0.0971058	0.578627	0.236438	0.00798922	1.26591	2.23978e-81	0.237513	0.0367631	LMNA	ENSG00000160789
0.81526	0.070109	0.00746191	0.988625	-0.147832	0.587021	0.455222	0.104983	-0.353789	NA	1.61129	5.01971e-13	0.646111	0.000938518	-0.39267	0.0855156	4.61389	0.0037347	0.00525888	0.992339	0.04166	0.995609	1.01272	0.00201628	-0.839326	1.88134e-05	0.926375	0.101147	-1.02784	0.00794176	SEMA4A	ENSG00000196189
-0.0116134	0.986434	0.29903	0.00130923	0.0913918	0.517311	0.0768288	0.719673	0.141825	0.0418848	-0.271038	0.0366193	-0.207918	0.0217728	0.151145	0.181391	0.0595794	0.475551	-0.138779	0.097598	-0.191237	0.778774	-0.0659744	0.736753	0.197229	0.0458609	0.843609	1.1284e-35	-0.17023	0.151187	SLC25A44	ENSG00000160785
-0.626377	NA	-0.013309	NA	-1.09048	NA	1.24467	NA	2.70907	NA	0.537914	NA	1.28336	0.412407	0.443515	0.800228	-1.3732	NA	2.26919	NA	0.178711	NA	0.805381	NA	-0.950657	NA	1.70053	0.507368	3.03085	NA	PMF1-BGLAP	ENSG00000260238
0.139342	0.787612	0.498965	0.00305604	0.0300218	0.901714	0.315797	0.156896	-0.0355741	0.843856	-0.39424	0.0132923	-0.814957	4.14141e-11	0.0332817	0.883222	-0.210299	0.0952223	-0.376102	0.00140788	-0.0429632	0.992464	-0.207641	0.323609	-0.00321289	0.987829	-0.131095	0.38159	-0.169822	0.353832	PMF1	ENSG00000160783
0.0377223	0.981112	-0.555941	0.41212	0.234102	NA	0.472634	NA	-0.465676	NA	0.224089	0.555058	0.553202	0.38406	-0.0794804	0.899665	1.49554	0.274245	-0.274753	0.806841	0.0654526	0.993509	0.187079	0.84905	-0.379531	0.4809	1.20575	0.0916571	-0.398118	0.65864	BGLAP	ENSG00000242252
0.386816	0.340687	0.0928734	0.759891	-0.0534453	0.793665	0.438421	0.106812	-0.248897	0.397623	0.24619	0.212781	-0.276304	0.0695339	-0.2302	0.145273	0.122919	0.686998	-0.257894	0.35767	0.0868297	0.984148	0.587064	0.0020241	-0.270628	0.0385452	-0.0448035	0.846717	-0.209096	0.451767	PAQR6	ENSG00000160781
-0.0168729	0.980168	-0.0391053	0.775582	0.0656412	0.593356	0.289824	0.166929	0.144115	0.00611789	-0.479688	7.25525e-05	-0.919616	1.23738e-31	-0.169593	0.0863258	-0.354638	6.13131e-10	-0.429675	9.87718e-11	-0.0840455	0.975646	0.0470661	0.833843	-0.03566	0.748747	0.638698	1.92686e-27	-0.212526	0.0636996	SMG5	ENSG00000198952
0.0109299	0.991925	-0.10056	0.713556	0.2151	0.260565	0.311882	0.304353	-0.22939	0.168867	-0.204828	0.285647	-0.228298	0.148902	0.622137	2.49093e-06	-0.0507016	0.821605	-0.191842	0.238616	-0.10452	0.973223	-0.288571	0.165789	0.383526	0.00467125	-1.60923	2.33709e-18	0.00519306	0.981885	TMEM79	ENSG00000163472
-0.112371	0.853903	0.263473	0.0351645	0.0465803	0.839855	0.422307	0.112216	-0.0244619	0.88188	0.205739	0.262779	-0.274703	0.00145625	0.575846	6.85235e-06	0.869348	1.48783e-50	0.312065	0.000257748	0.143939	0.93616	0.0819253	0.723195	0.500814	0.000189894	-0.515589	3.23873e-08	0.468422	0.00108776	GLMP	ENSG00000198715
0.733389	NA	-0.449185	NA	-0.655518	NA	2.82639	NA	-0.47712	NA	0.452717	0.529466	1.73432	0.0832704	-1.36412	0.0162722	2.62029	0.169045	-0.0960352	0.948995	0.175506	NA	-0.58061	0.568811	-0.758846	0.161947	-3.95337	0.0628718	-0.0505864	0.965036	VHLL	ENSG00000189030
-0.00654831	0.993848	0.201165	0.0260957	0.140446	0.202619	0.203625	0.285297	0.182744	6.1628e-06	-1.05184	2.46475e-19	-1.31879	3.86171e-53	-0.111842	0.23693	-0.589148	7.14598e-49	-0.558423	2.72819e-17	-0.0900239	0.966537	-0.214628	0.108443	0.212823	0.00652676	-0.422929	3.51685e-15	0.195621	0.0575796	CCT3	ENSG00000163468
-0.153953	0.880264	0.24195	0.600693	0.156912	NA	-0.692812	NA	-0.254322	0.35755	-0.664578	0.0350658	-0.236358	0.440519	0.266839	0.421928	0.0273811	0.9597	-0.425261	0.0594313	-0.0813738	0.991167	-0.472061	0.07876	0.390644	0.18228	-0.304268	0.365263	-0.611651	0.0109228	TSACC	ENSG00000163467
-0.316933	NA	0.658889	NA	-0.0448159	NA	1.49653	NA	0.520766	NA	0.19734	0.819065	1.37443	0.472048	0.0243421	0.96412	4.68513	0.0105863	1.62749	0.247798	0.286426	NA	0.9726	0.310545	0.191876	0.639432	0.554614	0.112237	1.37075	NA	RHBG	ENSG00000132677
0.204857	0.604913	-0.100675	0.362744	0.183889	0.13998	0.486351	0.0416791	-0.061828	0.495711	0.194617	0.209684	-0.200992	0.019476	0.0832737	0.493013	0.572433	3.77406e-30	-0.100721	0.266124	-0.178685	0.852702	0.0789868	0.664168	0.211151	0.0276192	2.33504	1.2201e-250	0.633207	9.49459e-07	MEF2D	ENSG00000116604
0.247585	0.492046	0.245366	0.0401489	0.00354889	0.982485	0.42386	0.0507032	0.117183	0.0522826	-0.60696	1.01049e-06	-1.68167	7.10294e-75	-0.4136	3.6461e-06	-0.885327	4.69174e-57	-0.503604	7.58698e-17	0.121898	0.938369	-0.893596	3.56741e-18	-0.178514	0.0399492	1.337	3.14673e-76	-0.598014	1.73634e-08	IQGAP3	ENSG00000183856
0.825823	0.171623	0.190415	0.802165	0.176479	NA	-0.620699	NA	0.878735	NA	1.00943	0.00107874	4.12284	1.11908e-11	1.85833	4.67148e-10	4.46432	2.07752e-05	3.5906	2.06079e-12	-0.151979	0.984148	0.701957	NA	0.614003	0.133785	0.308538	0.713452	0.507635	0.684108	TTC24	ENSG00000187862
0.0451359	0.93674	0.0339995	0.795505	0.109043	0.453879	0.481375	0.0550423	0.141815	0.0338895	-0.516264	1.75716e-05	-1.00547	4.61567e-31	0.0691852	0.595188	-0.266574	3.6635e-06	-0.236451	0.00866174	0.0585697	0.98712	-0.194672	0.251281	0.338988	0.000511725	-0.627482	2.86965e-13	0.511197	6.49085e-05	NAXE	ENSG00000163382
-0.0700791	0.882907	0.374737	0.000442955	0.0903423	0.491917	0.00130842	0.995453	0.141306	0.0371543	-1.01697	1.69825e-18	-1.20795	3.39315e-31	-0.3138	0.00151939	-0.55508	3.33468e-23	-0.74865	1.01763e-25	-0.170683	0.822154	-0.653163	7.45784e-08	0.0248125	0.851337	-1.31761	1.61057e-50	-0.256954	0.0220372	GPATCH4	ENSG00000160818
0.368403	0.710247	0.477433	0.0858699	-0.273553	NA	0.592917	NA	0.0290225	NA	0.555924	0.100857	-0.608018	0.439933	-0.193853	0.842559	0.965341	0.322697	0.612812	0.476746	-0.174062	0.97769	0.376937	0.295771	-0.0748471	0.941274	1.9346	0.000143865	0.976961	0.199382	HAPLN2	ENSG00000132702
0.156345	0.7211	0.487628	0.0003485	0.0966525	0.529007	0.172036	0.439961	0.00618965	0.980667	0.493671	0.0002134	-0.0546019	0.738733	0.114523	0.419727	0.113714	0.154728	0.322279	0.0155436	-0.846849	6.07e-07	-0.303847	0.0513667	0.0581863	0.669744	-1.90648	2.5307e-30	-1.14161	7.23462e-13	BCAN	ENSG00000132692
-0.373752	0.600194	0.389487	0.000844572	-0.102677	NA	0.565072	NA	0.0767626	0.113594	0.27796	0.323099	0.654824	0.00192197	2.0676	7.08973e-12	-0.0389942	0.718984	-0.180711	0.00357999	-0.369757	0.731173	-1.78688	1.3788e-19	0.724908	0.096379	0.586215	0.0271848	-0.157956	0.0907219	NES	ENSG00000132688
0.211416	0.713334	0.276977	0.584391	0.112749	0.662246	0.507294	0.0422753	0.112542	0.0358496	-0.444322	0.0134929	-0.327767	0.0310719	0.296158	0.151429	-0.11639	0.43482	0.273955	0.00119066	-0.168634	0.928717	-0.568455	0.142103	0.192286	0.311961	1.17252	5.77955e-05	1.63141	4.41563e-40	CRABP2	ENSG00000143320
-0.0338004	0.943422	0.0777332	0.515529	0.102879	0.430757	0.14074	0.49786	0.211049	0.000690913	-0.752598	1.19855e-11	-0.558604	4.35863e-08	0.0144296	0.922133	-0.465062	7.49003e-19	-0.366601	9.23725e-08	-0.32737	0.196635	-0.208301	0.186592	0.150778	0.125732	-0.514769	7.81952e-14	0.0673683	0.627894	ISG20L2	ENSG00000143319
0.307643	0.56381	0.0755147	0.656781	0.111598	0.51376	0.426913	0.0967295	-0.0437176	0.777067	0.168763	0.48838	0.0756316	0.612557	0.28248	0.0354355	0.359823	0.000837764	0.118218	0.325176	-0.0480422	0.992637	0.206569	0.298159	0.302226	0.0111397	0.301992	0.0016698	0.334663	0.0132385	METTL25B	ENSG00000143303
0.159251	0.719036	0.104443	0.498442	0.202259	0.163139	0.298519	0.2235	0.185515	0.0206977	-0.885845	7.89058e-13	-1.09493	1.96064e-29	0.041063	0.798267	-0.687405	1.43525e-37	-0.598707	1.01665e-13	-0.0624741	0.985225	-0.274035	0.0459797	0.383777	0.000248963	-0.799429	3.76122e-17	0.443679	0.00018914	MRPL24	ENSG00000143314
0.161293	0.686268	0.327556	5.65185e-05	0.14308	0.199265	0.28651	0.170232	0.249498	5.79278e-08	-0.859001	1.07472e-15	-0.67407	3.97491e-19	0.0346938	0.778137	-0.352266	4.44001e-18	-0.411822	5.49977e-09	-0.118223	0.929358	-0.123776	0.406667	0.288598	0.000226284	0.307099	3.37503e-08	0.403233	0.000161526	HDGF	ENSG00000143321
-0.0783231	0.863493	0.176253	0.0788556	0.070326	0.599066	0.266334	0.193038	0.221864	0.000842526	-0.49087	2.10734e-05	-0.639109	6.58468e-13	0.120417	0.283703	-0.263949	7.33128e-06	-0.306666	2.7141e-05	-0.0943057	0.95751	-0.119022	0.515163	0.236827	0.00844157	0.0052888	0.956147	0.0907752	0.56022	PRCC	ENSG00000143294
-0.127345	0.848871	0.0437705	0.853485	-0.347375	0.254651	0.197275	0.591613	-0.0392006	NA	-0.991565	6.54729e-08	0.184341	0.717828	-0.793085	0.000481734	-0.567814	0.000350549	-0.902792	0.00858797	0.0164596	0.997376	-0.718255	0.0325776	-0.655505	0.00233255	-0.642485	1.06901e-05	0.342938	0.338095	SH2D2A	ENSG00000027869
-0.36906	0.560411	-0.592255	0.172458	0.490205	NA	1.41897	NA	0.46181	NA	-1.40292	4.82411e-09	1.69268	2.84333e-05	0.781061	0.048539	1.31399	0.147042	0.929974	0.299873	-0.144861	0.961339	-1.36445	0.228865	0.162801	0.767733	0.890099	0.302147	0.920543	0.256554	NTRK1	ENSG00000198400
-0.113577	0.939791	-0.301901	0.457312	0.0328002	NA	0.18198	NA	0.4752	NA	0.210963	0.664862	1.13975	0.0597841	0.413735	0.212333	0.651461	0.537941	0.594468	0.476021	0.255538	0.950726	-0.542171	NA	0.174249	0.641604	0.197142	0.835903	-0.808716	0.430665	INSRR	ENSG00000027644
-0.106181	0.91324	-0.232638	NA	0.141025	NA	0.174489	NA	-0.191884	0.0119423	0.388414	0.158956	1.17411	8.09749e-09	0.141015	0.631368	0.242381	0.103254	0.255458	0.00108679	0.264752	0.861654	-1.18257	1.55917e-05	-0.165246	0.562902	1.15818	0.00154021	-0.0176137	0.919409	PEAR1	ENSG00000187800
0.0703747	0.92413	-0.192737	0.702928	-0.0569961	NA	0.463299	NA	-0.215514	NA	0.156365	0.500717	-0.089723	0.886093	0.279306	0.392601	1.03537	0.0265026	-0.0599992	0.885714	0.231828	0.818069	-0.410669	0.240492	-0.282126	0.410279	-2.24085	0.00326033	0.308538	0.250294	LRRC71	ENSG00000160838
0.0080242	0.991482	-0.0476352	0.749723	0.0633126	0.588792	0.208925	0.263897	-0.00804412	0.92381	-0.0442505	0.807224	-0.553879	4.34416e-12	0.0783227	0.465018	0.196648	2.42711e-05	-0.197408	0.00117271	-0.0394136	0.991957	-0.113366	0.49081	-0.0155045	0.894932	-0.31875	1.04518e-05	0.099391	0.459976	ARHGEF11	ENSG00000132694
0.174257	NA	2.38274	NA	-0.121673	NA	0.30101	NA	-0.476911	NA	0.671788	0.673558	6.03471	1.42826e-05	1.22282	0.553045	2.13704	NA	2.49837	0.171905	-0.273244	NA	1.86406	NA	-0.377843	NA	-1.0591	NA	-2.26461	NA	ETV3L	ENSG00000253831
-0.107189	0.787612	-0.13197	0.269686	0.0506661	0.706258	0.0753478	0.723814	0.161494	0.0381187	-0.0700122	0.663844	-0.345886	0.000528756	0.0674068	0.57192	-0.19092	0.00406418	-0.0451348	0.727925	-0.23232	0.495797	0.0952062	0.58887	0.0400791	0.721655	1.01057	3.12855e-57	0.163719	0.154717	ETV3	ENSG00000117036
-0.254171	0.47808	-0.128866	0.498396	0.137489	0.340323	0.232003	0.400712	0.059797	0.200202	0.111508	0.585681	-0.599752	1.53197e-13	-0.0340745	0.822675	-0.0202461	0.823908	0.0978952	0.140888	0.0732534	0.983131	-0.746405	1.71368e-09	-0.0452785	0.737576	0.513654	3.25333e-07	0.079522	0.486041	KIRREL1	ENSG00000183853
-0.140231	NA	0.374047	NA	-0.433747	NA	-0.411139	0.225381	0.709166	NA	0.640005	0.156134	-0.320225	0.12545	1.06943	0.656021	-0.165491	0.000867954	0.968449	0.7583	0.599476	0.653461	0.701463	0.0040229	0.158233	NA	-1.04237	0.0183413	2.68497	NA	IFI16	ENSG00000163565
-0.127929	0.848039	0.368241	0.0168541	-0.0180966	0.961103	0.641445	0.048169	0.0811716	0.781094	-0.420922	0.0367607	-0.550158	0.00154881	0.238807	0.29358	0.109337	0.577155	0.0808606	0.78014	0.17649	0.925565	0.220033	0.384086	0.349896	0.0856867	-0.868337	1.92899e-10	0.614663	0.00145903	DUSP23	ENSG00000158716
-0.209944	0.874086	0.587433	0.260457	0.359662	NA	-1.42727	NA	-0.438198	NA	0.899499	0.0015615	0.705638	0.111993	0.426694	0.25461	0.0574636	0.979023	0.457144	0.64224	0.55628	0.445218	0.119248	0.846463	0.530223	0.122395	1.12693	0.00197684	0.495757	0.562172	0	ENSG00000256029
-0.289757	NA	0.0614134	NA	1.42801	NA	0.790514	NA	-1.38294	NA	0.853446	0.472989	2.05994	0.00383089	2.56414	0.00283632	2.69772	0.294426	0.907061	0.777862	0.336922	NA	1.02891	NA	1.73434	NA	0.65268	0.490376	-0.603651	NA	VSIG8	ENSG00000243284
0.103166	0.880264	0.441237	0.327994	0.503377	NA	-0.10748	NA	0.0618695	NA	0.298414	0.139018	2.37314	1.4861e-15	0.422874	0.244278	0.214946	0.300429	0.300536	0.509008	-0.13797	0.949671	-0.548434	0.477536	0.259369	0.51442	2.32406	3.58338e-38	-0.177596	0.710877	CFAP45	ENSG00000213085
-0.0451242	0.938059	0.260633	0.00184936	0.155038	0.256298	0.420914	0.0622606	0.30811	1.23934e-10	-0.126033	0.469926	0.200972	0.015621	0.096567	0.425311	-0.161912	0.00948616	0.301183	2.58436e-05	0.0880871	0.974601	0.168775	0.261425	0.391892	1.18646e-05	-0.529245	2.38964e-19	0.284887	0.0130633	TAGLN2	ENSG00000158710
-0.398026	0.380807	-0.0155184	0.958308	0.108809	0.565993	0.545328	0.0432978	-0.343171	NA	1.27278	3.25834e-13	1.97361	8.93745e-24	0.198739	0.195343	1.80203	0.239571	2.76374	2.39231e-18	0.668279	0.0305287	-0.630657	0.185345	0.271089	0.0524008	1.10468	2.10873e-14	0.0574224	0.947684	IGSF9	ENSG00000085552
-0.259511	0.789891	0.19538	0.676809	-0.0609467	NA	-0.0308724	NA	-0.119802	NA	0.631045	0.0159932	1.4375	0.00063287	0.661442	0.00836205	0.745343	0.218337	1.61382	0.000538597	0.259145	0.884123	-0.52463	0.365519	0.203507	0.52829	-1.85527	0.000486937	0.297895	0.722431	KCNJ10	ENSG00000177807
-0.305599	0.476356	-0.182504	0.22811	-0.0661877	0.661655	-0.186043	0.416829	0.0119361	0.958058	-0.359992	0.0436144	-0.523369	8.3223e-07	-0.0383642	0.788562	-0.176952	0.0127293	0.0325734	0.887818	0.0652114	0.986526	0.196018	0.238095	0.011752	0.93843	-0.982635	1.36355e-13	0.299221	0.0568063	PIGM	ENSG00000143315
-0.122586	0.91324	-0.326766	0.617369	0.232363	NA	1.4492	NA	0.241329	NA	0.380033	0.258281	0.0321034	0.987154	-0.132908	0.804202	0.709301	0.196894	-0.0361914	0.985271	0.400851	0.721031	-0.327355	0.691142	0.402969	0.314537	-1.04947	0.0977742	1.00962	0.278047	KCNJ9	ENSG00000162728
0.172423	0.793011	0.0550625	0.841591	0.182789	0.307371	0.476362	0.134616	-0.168144	0.384865	0.441869	0.0104368	-0.0266699	0.935862	0.201582	0.145366	0.0565301	0.660822	0.260508	0.113795	-0.00200475	0.998964	-0.0862702	0.746472	0.305543	0.0131028	1.65609	1.08723e-83	0.911596	2.01798e-10	IGSF8	ENSG00000162729
1.83197	NA	1.65839	NA	0.299908	NA	-1.29199	NA	-0.0395693	NA	2.69289	0.00413408	0.351317	0.827136	1.39134	7.63064e-13	0.954821	0.802652	1.6578	0.0215875	1.67106	NA	1.65269	0.00119213	0.943656	6.46277e-06	1.04394	0.511233	-0.749632	NA	ATP1A2	ENSG00000018625
-0.0201346	NA	-2.30329	NA	0.326982	NA	1.76282	NA	0.358229	NA	0.343837	0.661606	2.04533	0.269574	1.45119	0.0989686	0.314992	0.922683	0.899864	0.441086	-0.154334	NA	0.941847	NA	1.22565	0.226741	3.8201	0.0406929	-1.77321	NA	ATP1A4	ENSG00000132681
0.70049	0.355753	-0.56205	0.432769	-0.380259	NA	0.648858	NA	0.116308	NA	0.693931	0.0344727	0.979283	0.129046	-0.047128	0.934715	1.67736	0.0504115	1.12893	0.0625304	0.0491232	0.994915	-0.333822	0.729903	-0.428141	0.38782	1.32852	0.220469	-0.303038	0.765536	CASQ1	ENSG00000143318
-0.158324	0.675472	-0.12396	0.460007	0.0934843	0.502098	0.142531	0.530649	0.193472	0.00460428	-0.234646	0.112807	-0.367854	2.45007e-05	0.331209	0.00293725	0.120778	0.0200223	-0.0781353	0.432349	-0.239001	0.578863	-0.123097	0.57942	0.246994	0.0117773	0.418456	1.11249e-08	0.043913	0.7958	PEA15	ENSG00000162734
0.224023	0.533358	0.0433918	0.765859	-0.174559	0.146448	-0.000663202	0.997561	-0.137935	0.0514311	-0.248295	0.0993455	-0.448503	1.30087e-07	-0.441295	2.52473e-07	0.145974	0.0448519	-0.320622	9.29942e-07	-0.129278	0.927655	0.0506902	0.796718	-0.297407	0.00032738	0.547117	3.95085e-12	-0.0347027	0.80526	DCAF8	ENSG00000132716
0.492311	NA	-0.284133	NA	0.03586	NA	-2.77002	NA	2.20116	NA	1.04001	0.367386	1.7638	0.0399844	0.472888	0.665617	0.538032	0.79029	3.66858	0.0691684	1.04945	NA	1.26531	NA	0.395623	0.721049	1.17768	0.336612	2.55589	NA	0	ENSG00000258465
0.0203407	0.974989	-0.0115446	0.959636	0.000514253	0.998058	0.0156851	0.953156	0.0350004	0.793977	-0.196607	0.141991	-0.583167	1.58774e-11	-0.170212	0.11479	-0.117069	0.0992981	-0.299214	0.000707273	-0.0729434	0.974601	0.0159559	0.952332	-0.0823802	0.46785	-0.369943	0.000250674	0.261447	0.0226346	PEX19	ENSG00000162735
0.0172596	0.979529	-0.0435708	0.712845	0.0735976	0.458971	0.155461	0.383923	0.0287009	0.658362	-0.00896273	0.963905	-0.441884	2.06328e-08	0.135582	0.112507	-0.10268	0.0497612	0.0410505	0.643846	-0.114805	0.928717	0.235709	0.0495496	0.100789	0.198308	0.864855	5.87751e-67	0.23065	0.0105642	COPA	ENSG00000122218
0.0120346	0.987046	-0.182221	0.0797894	0.0147365	0.927953	0.136746	0.513655	-0.032043	0.720807	0.0661161	0.722092	-0.467943	1.48912e-09	0.225032	0.0148451	0.094612	0.107434	-0.0571425	0.531611	0.00089581	0.999572	0.0656241	0.780164	0.0892901	0.38119	0.132409	0.119705	0.0864981	0.500242	NCSTN	ENSG00000162736
0.118719	0.909209	0.0491854	0.941044	-0.0830488	NA	1.17647	NA	0.283713	NA	0.175643	0.634516	0.535759	0.491122	-0.0369752	0.936253	-0.840112	0.56982	0.500074	0.480776	0.057349	0.994348	-0.545495	0.311331	0.128668	0.749563	-0.575154	0.486542	0.555823	0.378314	NHLH1	ENSG00000171786
0.00626549	NA	-0.843411	NA	0.340606	NA	-0.977281	NA	0.0991553	NA	-0.729853	NA	-0.908149	NA	2.47134	5.35698e-06	2.12899	2.17859e-10	0.105626	NA	-0.875069	NA	-1.63755	0.00160384	1.48425	0.0328799	1.36999	NA	-0.897797	NA	SLAMF7	ENSG00000026751
0.303792	0.560411	-0.0429795	0.784363	0.0510812	0.686048	0.00141179	0.994798	0.00411722	0.980063	0.281184	0.188748	0.359684	0.00330232	0.0182684	0.886351	-0.0569814	0.719033	0.29783	0.000617273	0.137631	0.955116	0.39316	0.00106872	0.0507777	0.626566	1.25421	7.41116e-64	0.773449	1.26405e-15	F11R	ENSG00000158769
0.354276	NA	0.159259	NA	-0.0200759	NA	-0.400612	NA	-0.218958	NA	0.399114	0.459787	-0.818833	0.345644	-0.271909	0.459549	0.134526	0.885622	0.0628807	0.956359	-0.284552	NA	0.437622	0.754911	-0.209068	0.575131	-0.902189	0.321056	0.670378	0.259872	0	ENSG00000270149
0.264441	0.674276	-0.066375	0.837	0.0973574	0.57415	0.539212	0.0566074	-0.31628	0.213966	0.594126	0.00318541	-0.510066	0.00219588	0.180475	0.174891	-0.217396	0.0121093	0.304659	0.159407	0.146756	0.957849	0.199902	0.862023	0.212927	0.0867987	1.2601	5.33461e-16	0.897462	3.97316e-07	TSTD1	ENSG00000215845
-0.00261863	0.996772	0.357272	0.00411227	0.281858	0.0391115	0.309407	0.1861	0.0608897	0.590611	-0.133615	0.430042	-0.371902	0.000363669	0.362482	0.00019449	0.320746	9.46588e-08	-0.201641	0.0281245	-0.171083	0.842326	-0.0860383	0.711627	0.338184	0.000616417	1.12497	2.94394e-44	0.228209	0.0896136	USF1	ENSG00000158773
-0.281506	0.502386	0.0911393	0.6516	0.102807	0.537029	0.0251903	0.947983	-0.0847963	0.833663	0.896221	1.54983e-09	1.66757	2.81453e-60	1.20527	5.33926e-37	1.46769	1.24726e-27	1.89134	9.78335e-36	0.12876	0.949671	-0.394926	0.141202	0.502464	3.56588e-06	-0.214241	0.297529	-0.132266	0.685114	ARHGAP30	ENSG00000186517
0.374483	0.798825	0.347702	NA	-0.217087	0.201517	0.512857	0.0614567	0.487736	NA	0.320866	0.58677	2.98523	1.24888e-16	0.337636	0.00484345	1.41781	0.000731082	1.80927	0.010508	-0.0723744	0.994561	0.855774	0.0127141	-0.110357	0.438269	2.12877	7.37812e-24	-0.0397144	0.97775	NECTIN4	ENSG00000143217
0.486928	0.644998	-0.0220044	0.971215	-0.176853	NA	0.700149	NA	-0.187755	NA	-0.863391	0.0672998	0.518018	0.477159	0.565729	0.0403355	0.913525	0.00824544	0.508159	0.0665479	-0.79632	0.441554	0.552365	0.199635	0.402373	0.144687	-0.225606	0.471811	0.787262	0.00396119	KLHDC9	ENSG00000162755
0.327285	0.423767	0.276314	0.0376154	0.210402	0.14126	0.212511	0.323199	0.258246	0.00252169	-0.965312	1.80217e-11	-1.47351	4.00749e-47	-0.173654	0.267608	-0.411621	3.95442e-16	-0.721127	3.96852e-12	-0.566356	0.0146857	-0.472351	0.00476163	0.060444	0.643262	0.610833	1.49144e-11	0.079735	0.65973	PFDN2	ENSG00000143256
0.0544046	0.924274	0.00873125	0.970223	0.193382	0.195043	0.188946	0.42118	-0.09022	0.434229	0.305805	0.0308102	-0.345274	0.000276163	0.164271	0.188988	0.157859	0.00989426	0.174578	0.0699224	-0.267988	0.492495	0.0634919	0.783258	0.175723	0.143621	-0.474065	0.000231588	-0.0500793	0.773331	NIT1	ENSG00000158793
0.092896	0.83594	0.123492	0.465806	0.0663585	0.652273	0.130558	0.544769	-0.0385615	0.786928	-0.139988	0.344711	-0.400302	0.000117798	-0.0303943	0.835612	0.15611	0.0249109	-0.0861291	0.50211	-0.172659	0.794676	-0.0567188	0.796218	0.091062	0.43925	-0.359345	0.000646215	0.054479	0.727031	DEDD	ENSG00000158796
-0.0122377	0.987046	0.153288	0.275915	0.0928302	0.507737	0.212968	0.308925	0.133211	0.13092	-0.18572	0.205411	-0.448197	8.53488e-07	0.123025	0.346207	-0.0283013	0.741692	-0.0636329	0.645979	-0.0568071	0.986526	0.300742	0.0482291	0.287705	0.00212352	-0.0812574	0.423827	0.542656	2.77496e-06	UFC1	ENSG00000143222
0.204975	0.670802	-0.0680223	0.644667	0.153449	0.271309	0.299565	0.171571	0.00185059	0.990144	-0.341619	0.035415	-0.733057	3.545e-13	-0.164361	0.163254	-0.288799	0.000122069	-0.351832	1.00374e-05	-0.0688429	0.985233	-0.361569	0.0183534	0.0275439	0.846933	1.18209	2.38019e-39	0.25778	0.0340176	USP21	ENSG00000143258
0.294488	0.59556	0.038773	0.879593	0.0367389	0.876302	0.292018	0.371189	-0.0780666	0.681123	0.232849	0.279113	-0.331534	0.00306533	0.13679	0.42596	-0.453575	1.81942e-07	-0.00368549	0.988052	0.152442	0.944059	0.0307984	0.923258	0.074935	0.67285	-0.253061	0.163595	0.611006	1.97893e-05	PPOX	ENSG00000143224
0.163375	0.751299	0.169205	0.177504	0.235619	0.133159	0.332291	0.150124	0.0907112	0.436664	-0.460651	0.000790773	-0.521717	3.19852e-06	0.166762	0.216535	-0.465706	2.29874e-14	-0.478116	1.94552e-07	-0.105246	0.961339	-0.395539	0.0120634	0.289575	0.0147168	1.19387	6.1458e-68	0.0257722	0.90004	B4GALT3	ENSG00000158850
-0.161553	0.862819	-0.206597	0.739979	-0.16496	NA	-0.0963057	NA	0.382584	NA	1.24384	1.74999e-11	2.31105	3.48585e-26	1.45911	4.52239e-10	3.72168	2.73607e-13	3.01248	1.12135e-30	-0.0698649	0.991534	0.041953	0.981014	0.657902	0.0247938	-0.88122	0.0784964	1.04766	0.0216494	ADAMTS4	ENSG00000158859
0.152054	0.755848	-0.0411393	0.757228	0.120259	0.345707	0.244835	0.207208	0.047275	0.53093	-0.453634	0.000549358	-1.11865	6.23988e-44	-0.0153064	0.9119	-0.209336	1.06661e-05	-0.345578	5.7812e-08	-0.0837791	0.974601	0.0842303	0.672742	0.158719	0.100163	0.130387	0.150098	0.510308	7.66009e-07	NDUFS2	ENSG00000158864
0.177633	0.910866	-0.970052	NA	0.278474	NA	-0.0740751	NA	0.520143	NA	-0.0920489	0.901993	-0.157909	0.931052	-0.325406	0.673908	0.888993	0.597523	-0.482107	0.642965	-0.232185	0.974601	0.0221963	NA	-0.441816	0.532309	1.60296	0.195664	0.279519	0.752193	FCER1G	ENSG00000158869
0.385205	NA	0.0879154	NA	0.161783	NA	-0.340618	NA	-0.86263	NA	1.19301	0.0116066	3.35462	0.00660622	1.19564	0.203622	1.41305	0.0147165	4.2103	0.0190711	0.0143289	NA	-3.23097	NA	0.35418	NA	0.450722	0.867011	2.14843	NA	APOA2	ENSG00000158874
-0.184549	0.717012	0.357081	0.00506714	0.158102	0.439976	0.409829	0.201081	0.0742912	0.751295	-0.509325	0.00254692	-0.707332	2.74837e-07	0.116157	0.541299	-0.0215331	0.880533	-0.495069	0.00291282	-0.303027	0.548729	-0.395057	0.118907	0.376272	0.00612037	-0.715074	5.06297e-07	-0.0564472	0.835834	TOMM40L	ENSG00000158882
0.265683	0.674417	0.0128008	0.976898	-0.127247	NA	-0.318015	NA	-0.529482	NA	0.032238	0.928777	-0.317252	0.534068	-0.278558	0.508648	0.0230969	0.970255	-0.655288	0.269028	-0.428731	0.433536	-0.680157	0.302591	-0.182495	0.669841	0.445186	0.197477	-0.350627	0.562453	NR1I3	ENSG00000143257
-1.16463	NA	-0.217835	0.673132	0.850624	NA	-0.618449	NA	-0.195648	NA	2.8317	5.83326e-13	2.13754	1.97119e-06	2.12335	8.65843e-08	6.16612	6.62658e-06	2.55834	3.28169e-12	0.703965	NA	0.962875	0.0882934	1.11125	0.0320799	-0.648118	0.263611	-0.219622	0.816992	MPZ	ENSG00000158887
0.0306904	0.947921	-0.067564	0.571231	-0.0989234	0.388217	0.0528905	0.813128	0.0726748	0.327086	-0.153506	0.25419	-0.584747	5.74862e-12	-0.207518	0.0236303	-0.0580811	0.449827	-0.198435	0.00417454	-0.00603335	0.997668	0.328355	0.00313187	-0.0492679	0.64804	-0.531144	8.17322e-13	0.289834	0.00276282	SDHC	ENSG00000143252
-0.40542	NA	-0.0949645	NA	-0.0454288	NA	2.34836	NA	-0.220827	NA	0.547752	0.677819	0.706536	0.245871	0.176459	0.559415	-0.244458	NA	1.14007	0.584552	0.294096	NA	1.45741	NA	0.00584549	0.987012	1.43493	0.0177954	0.548187	NA	FCGR2A	ENSG00000143226
-0.200776	0.85244	-0.135281	NA	0.137332	NA	0.899155	NA	-0.286632	NA	-0.799655	0.0182869	0.154661	0.899916	-0.147068	0.719168	-0.830722	0.256212	-0.122405	0.842495	-0.289965	0.890614	-2.04702	0.0402907	0.0732303	0.858751	5.47953	6.3255e-211	-0.288257	0.558015	HSPA6	ENSG00000173110
0.704014	NA	-0.832368	NA	0.213202	NA	-0.596734	NA	1.93014	NA	1.91905	0.0282681	2.19595	0.00326372	1.18592	0.054823	1.63946	0.421965	4.42985	0.0105594	0.345697	NA	-0.049367	NA	0.427636	0.609818	-1.11719	0.155358	0.0639891	NA	FCRLA	ENSG00000132185
-0.523565	0.633514	-0.784523	0.167648	0.343154	NA	-0.229424	NA	0.245435	NA	0.930192	0.0050788	1.29322	3.60946e-09	0.990608	1.85661e-08	1.1522	0.000910881	1.98211	7.4203e-07	-0.00951371	0.998156	-0.0205506	0.980405	0.473972	0.0191368	0.0494917	0.875002	0.418472	0.578941	FCRLB	ENSG00000162746
-0.161091	0.717012	-0.090829	0.657927	-0.0255018	0.890061	-0.0350823	0.9004	0.0642602	0.728123	-0.658679	6.13483e-07	-0.855877	2.40725e-09	-0.213248	0.0586187	-0.264855	0.000576644	-0.4694	4.22282e-05	-0.0469843	0.991526	-0.243327	0.151853	-0.0627758	0.626036	0.568389	2.18472e-09	-0.30943	0.0569344	DUSP12	ENSG00000081721
0.293491	0.409492	-0.0416322	0.758418	0.0344281	0.788401	-0.124141	0.543667	0.0197249	0.846083	-0.0185674	0.936689	-0.320104	3.73734e-05	0.0342501	0.778401	-0.226873	2.57228e-05	-0.00611971	0.964789	-0.0579494	0.98717	0.104938	0.500515	-0.0921377	0.309404	0.0620144	0.499092	0.573387	4.63212e-09	ATF6	ENSG00000118217
-0.459906	NA	-0.38836	NA	-0.0543469	NA	1.03811	NA	-0.00981869	NA	0.0980122	0.892206	0.610869	0.370819	0.489768	0.235684	0.533897	0.0327727	0.687883	0.00556736	0.789658	0.337958	-0.445271	0.348847	0.049626	0.933715	-0.232202	0.700408	0.0191714	0.964535	OLFML2B	ENSG00000162745
-0.583301	0.490517	-0.00720705	0.978509	0.066235	0.68536	-0.0992565	0.732772	-0.0297443	0.79768	-0.358122	0.386953	0.98072	3.03085e-08	-0.0840205	0.516555	0.0702884	0.829258	0.0223739	0.870022	0.172544	0.96959	0.451708	0.0360399	0.00862701	0.955245	0.513415	1.05572e-12	-0.312865	0.0124992	NOS1AP	ENSG00000198929
-1.16415	NA	1.80432	NA	-0.0488416	NA	0.328812	NA	-0.387111	NA	-1.00774	NA	-0.814831	NA	0.38817	0.782951	-1.39332	0.784687	-0.738565	0.614146	-1.09468	NA	1.46036	NA	0.703938	0.567749	-0.811217	0.520415	-0.178291	0.896816	0	ENSG00000254706
-0.613328	NA	0.0704233	0.846134	0.0703235	0.814919	0.753426	NA	-0.0985598	0.728103	-0.872204	0.427716	0.889442	0.056136	-0.201884	0.439874	0.3312	0.718169	0.0852191	0.7605	-0.921806	NA	0.497215	0.450062	-0.143055	0.538476	0.21184	0.212019	-0.740966	0.00136453	SPATA46	ENSG00000171722
-0.259377	0.857828	0.128413	0.559888	0.0881981	0.582916	0.254514	0.334386	0.0710325	0.449148	-0.631342	0.193188	0.330082	0.172287	0.372473	0.00246091	-0.159652	0.564349	0.10482	0.319219	-0.247748	0.958169	0.732375	0.000506444	0.209847	0.0580259	-0.523397	4.08237e-14	0.169984	0.165102	C1orf226	ENSG00000239887
0.366654	NA	-1.7435	NA	-0.300741	NA	0.493602	NA	0.0415408	NA	-0.745742	NA	1.50099	0.0354968	-0.198167	0.813363	0.829911	NA	1.18353	0.109496	0.768664	NA	2.00148	0.0493877	-1.06571	0.153601	-0.436309	0.673508	-1.08265	0.364743	SH2D1B	ENSG00000198574
-0.154721	0.778901	-0.354066	6.94101e-05	-0.33255	0.0453979	-0.528811	0.050751	0.0700925	0.256591	-0.281059	0.118896	-0.387413	3.05497e-05	-0.500743	6.50468e-05	0.0136392	0.886551	0.172345	0.0124084	-0.121518	0.971568	0.440269	0.0258644	-0.463045	6.90597e-05	0.192525	0.041833	0.264882	0.0766907	UHMK1	ENSG00000152332
0.131559	0.764632	0.0439621	0.778165	-0.0285361	0.846152	-0.150297	0.451763	-0.0297989	0.70352	-0.209948	0.141614	0.157504	0.066719	-0.067625	0.551841	-0.0511354	0.440266	0.0346715	0.716908	-0.844458	9.71e-08	0.0583106	0.793577	-0.0777069	0.45241	-0.0430221	0.571181	-0.456612	8.37358e-07	UAP1	ENSG00000117143
-0.297619	0.759579	-0.00866489	0.987312	0.210993	0.404469	-0.754944	NA	0.0642003	0.782964	0.108984	0.796208	1.43526	6.42306e-17	0.630787	2.59249e-05	0.807312	1.37599e-06	0.647318	5.98727e-08	-0.583563	0.393006	-0.620894	0.166289	0.255464	0.147589	0.777524	3.24769e-10	-0.0570121	0.797748	DDR2	ENSG00000162733
0.0485396	0.942733	0.22128	0.0991021	0.109375	0.429255	-0.198543	0.48867	-0.0404701	0.832057	0.124952	0.572614	0.164216	0.282255	-0.105045	0.396578	0.369357	4.56835e-05	0.143445	0.29446	-0.343059	0.41641	0.112526	0.605482	-0.025277	0.850657	0.00190813	0.987447	0.260754	0.0674973	HSD17B7	ENSG00000132196
-0.207948	NA	0.519672	NA	0.324155	NA	-0.195302	NA	-0.196289	NA	1.13928	NA	0.427689	0.770941	0.429321	0.625559	0.131476	0.419699	0.00305104	0.998426	-0.30336	NA	-0.0567024	NA	-0.109057	0.920038	1.51864	0.0840778	-1.17036	NA	CCDC190	ENSG00000185860
-0.921504	NA	0.0107074	0.989777	1.43977	NA	-1.51776	NA	0.53173	NA	-0.358788	0.846891	1.82965	4.36941e-05	2.38193	0.253887	-0.12414	0.00737079	-0.216151	0.939192	-1.47154	NA	0.871465	NA	1.4066	NA	0.601503	0.562518	-3.61204	NA	RGS4	ENSG00000117152
-0.317531	0.790727	-0.82416	0.0336328	-0.364243	NA	-1.31056	NA	-0.181448	NA	-0.190978	0.683366	0.518401	0.0103923	0.0574744	0.885327	1.34365	1.09937e-20	0.249944	0.760218	0.291599	0.914555	-0.722937	0.208466	-0.0977675	0.804625	-0.897039	0.0191035	0.170248	0.818521	RGS5	ENSG00000143248
0.164618	0.744885	0.0869318	0.558626	-0.210825	0.285082	-0.500017	0.0615468	0.0733489	0.594437	-1.22711	2.64354e-15	-1.22573	2.37284e-20	-0.870479	4.18608e-10	-0.686272	1.93372e-21	-0.448299	0.000127538	0.00246505	0.998964	-1.38384	4.53606e-20	-0.501009	0.000404981	0.082596	0.579583	-0.639955	5.432e-05	NUF2	ENSG00000143228
-0.494034	0.348731	-0.15891	0.195209	-0.0735866	0.685249	0.0672577	0.767239	-0.78346	NA	0.46364	0.0454865	0.335393	0.332007	0.359668	0.00296348	0.522492	0.000346463	0.835984	0.102629	0.658323	0.0452637	-0.0887051	0.544742	0.211374	0.0799421	-0.876987	1.57855e-11	1.35743	0.000657026	PBX1	ENSG00000185630
0.093723	0.863093	0.142751	0.263501	0.0852775	0.478866	0.218517	0.333813	-0.0592965	0.596362	0.029696	0.89833	-0.327817	0.00011462	0.137913	0.150273	0.285379	9.29231e-08	0.0107004	0.951555	-0.000320426	0.999779	0.484325	0.00019787	0.15832	0.0745776	-0.0432934	0.662596	0.353202	0.000714855	MGST3	ENSG00000143198
0.121037	0.795575	-0.0467184	0.761415	-0.0590153	0.627978	0.00672784	0.977166	0.0669309	0.617918	-0.375589	0.00778259	-0.689152	8.10068e-16	-0.0435087	0.702021	-0.203497	0.000195983	-0.0831672	0.566933	-0.0934626	0.961339	0.182414	0.16195	-0.00771576	0.950389	-0.15719	0.0838003	0.380801	0.00140704	ALDH9A1	ENSG00000143149
-0.377715	0.376927	-0.307237	0.00326087	-0.133963	0.264571	-0.319937	0.101689	0.113581	0.211289	-0.458608	0.0150607	-0.221489	0.0132746	-0.0448969	0.718691	0.252319	5.61286e-06	0.0112276	0.942209	-0.161177	0.935671	0.144116	0.420051	-0.0776519	0.47805	-0.913652	5.09782e-24	0.187883	0.156298	TMCO1	ENSG00000143183
0.174713	0.605888	0.115822	0.245566	0.00167533	0.993391	0.187339	0.305379	0.0507986	0.525657	-1.20376	1.99535e-27	-1.23668	2.31775e-48	-0.67467	4.50315e-15	-0.828911	8.80934e-48	-0.844965	8.03776e-45	-0.123974	0.923801	-0.292383	0.0156355	0.00176753	0.988974	-0.947992	1.45664e-49	-0.0464004	0.747342	UCK2	ENSG00000143179
0.0771096	NA	-0.255679	0.502126	0.261715	NA	0.559392	NA	-0.00649268	NA	0.548283	0.295089	-0.804848	0.499009	0.24157	0.598425	0.103754	0.750186	0.0721456	0.934328	0.36679	NA	1.00196	0.0829094	0.369144	0.342008	0.141799	0.652912	0.94783	0.0272995	FAM78B	ENSG00000188859
0.0212419	0.974912	-0.113829	0.230795	-0.088085	0.429855	-0.00549499	0.979666	0.0514082	0.442902	-0.622972	2.85667e-07	-0.775686	7.2852e-21	-0.266397	0.00157908	-0.424335	1.13803e-10	-0.387563	8.9701e-10	-0.0624411	0.984148	-0.228532	0.0629975	-0.124761	0.147886	-1.0151	9.02602e-51	0.0298493	0.818383	POGK	ENSG00000143157
0.197672	0.707813	-0.246089	0.0969467	-0.231801	0.155059	-0.0636514	0.823475	0.0622995	0.740861	-0.447636	0.019091	-0.60741	0.00010795	-0.460479	4.33346e-05	-0.447447	4.31182e-06	-0.314463	0.0190193	0.0538968	0.991957	-0.0110093	0.975331	-0.300193	0.00789931	-0.109196	0.393789	0.311288	0.0274276	TADA1	ENSG00000152382
-1.19023	NA	-0.131751	0.841959	-0.0187011	0.898774	0.270744	NA	0.796752	NA	-2.05192	NA	-0.346416	0.902546	-0.0682813	0.531721	0.000487391	0.997367	1.17578	0.214807	-0.0104932	NA	-0.385256	NA	-0.0614741	0.563704	-0.797715	7.79116e-18	-0.021846	NA	ILDR2	ENSG00000143195
-1.00945	NA	0.432862	NA	0.283255	NA	0.720082	NA	-0.86263	NA	0.96453	NA	2.85587	NA	1.21166	6.88767e-08	2.18421	0.0808826	2.02086	NA	0.326579	NA	0.891794	NA	-0.140734	0.712767	-0.550453	2.26813e-12	-0.897797	NA	GPA33	ENSG00000143167
0.143382	0.707813	0.0511272	0.692699	-0.110196	0.394666	-0.194915	0.318941	0.0106967	0.916251	-0.431615	0.000413139	-0.662175	3.98565e-16	-0.56949	2.02657e-10	-0.675845	1.30203e-29	-0.299697	1.58288e-06	0.0286504	0.994348	0.136156	0.442756	-0.515991	2.16978e-09	0.476786	6.23245e-17	0.363925	4.95995e-05	POU2F1	ENSG00000143190
1.3872	NA	-0.413907	NA	0.303006	NA	0.312658	NA	-0.568284	NA	1.45624	0.0376672	-0.0711696	0.960794	0.777998	0.109733	1.90765	0.209405	-0.945617	0.31614	0.330266	NA	-1.05679	0.167584	-0.0238435	0.97171	1.76424	9.31756e-05	-0.391523	0.672542	CD247	ENSG00000198821
-0.453022	0.364589	-0.529199	2.09376e-06	-0.216532	0.110906	-0.279088	0.213631	0.0149572	0.959362	-0.234102	0.389625	0.291328	0.164309	-0.176607	0.131083	-0.306972	0.000203277	0.367825	0.0249931	0.477646	0.330602	0.539668	0.000354265	-0.0498493	0.685166	-0.263326	0.0174857	0.845049	9.87906e-09	CREG1	ENSG00000143162
-0.794585	NA	-0.236053	NA	1.00427	NA	0.220218	NA	0.193031	NA	1.06533	0.180434	5.52187	0.000492351	3.68686	3.15012e-05	1.71746	0.5024	0.0439491	0.926351	0.0737786	NA	-0.655437	NA	2.1765	NA	-1.12508	0.459347	0.42945	0.116928	RCSD1	ENSG00000198771
-0.25326	0.481202	-0.0584063	0.683546	-0.0705417	0.522085	-0.105088	0.593116	0.0331727	0.721993	-0.0970326	0.618644	-0.0200934	0.881926	-0.115241	0.260138	-0.283406	5.0747e-07	-0.128374	0.148564	-0.0607612	0.98712	0.101361	0.489215	-0.0519864	0.585055	-0.0651294	0.391645	0.416136	7.15906e-06	MPZL1	ENSG00000197965
0.0711224	0.961589	0.273961	0.629331	0.0783437	NA	-0.169205	NA	-0.0202081	NA	0.610983	0.0337862	1.3229	0.000159192	0.104708	0.720786	-0.0253756	0.987438	0.684053	0.0686708	0.205359	0.951585	-0.186705	0.678976	0.0136886	0.966431	1.86738	1.34668e-19	-0.0555826	0.92816	ADCY10	ENSG00000143199
0.00113853	0.999018	-0.0172314	0.937377	-0.247533	0.12311	-0.404155	0.144457	0.246149	0.0728029	0.200237	0.445495	0.507996	7.60645e-06	-0.307611	0.0205403	0.188997	0.138502	0.280327	0.035722	-0.0603426	0.992464	0.468062	0.00633348	-0.275548	0.0264676	-0.179056	0.138729	0.362113	0.0289011	MPC2	ENSG00000143158
0.0311932	0.955356	0.0573772	0.673132	-0.0876638	0.432283	-0.141341	0.47903	-0.0188796	0.845066	0.135291	0.366656	0.016458	0.886093	0.00339444	0.979554	0.490286	5.73195e-17	0.0533139	0.579169	0.00577074	0.997792	0.41934	0.000137692	0.0292771	0.778577	0.0868189	0.303666	0.462171	1.4482e-06	DCAF6	ENSG00000143164
-0.162909	0.81386	-0.051845	0.894553	-0.209443	0.305158	-0.449658	NA	-0.372672	0.0661618	0.0119072	0.970798	-0.223697	0.04359	0.0961731	0.587418	-0.118796	0.185792	-0.0921872	0.73373	0.468713	0.123737	0.155421	0.354888	0.314858	0.0267911	-1.01655	3.04552e-30	0.100752	0.66979	GPR161	ENSG00000143147
0.148054	0.778901	-0.414198	3.76456e-05	-0.163974	0.337468	-0.466459	0.101531	0.0946254	0.337864	-0.504191	0.00194004	-0.480204	2.29908e-06	-0.505547	4.25161e-05	-0.143376	0.120006	-0.136314	0.254585	-0.179322	0.947228	0.387317	0.0606964	-0.273901	0.0232567	-0.15372	0.251302	0.379239	0.00436009	TIPRL	ENSG00000143155
-0.346148	0.365911	-0.0210308	0.89664	-0.148768	0.227227	-0.245712	0.194627	0.0178814	0.806431	-0.459615	0.00607328	-0.075857	0.412559	-0.317369	0.000798833	-0.164452	0.0038585	-0.174378	0.0038322	-0.0069193	0.997792	0.379115	0.00479436	-0.23215	0.00867812	-0.874344	3.70896e-31	0.29042	0.0144123	SFT2D2	ENSG00000213064
-0.310093	0.707062	0.640466	0.00125038	0.266861	0.142137	-0.101889	NA	-0.321784	0.130256	-0.0950897	0.816785	0.236857	0.341097	0.0610855	0.768464	0.553883	0.194445	-0.232608	0.312768	0.0316134	0.996359	0.202156	0.476955	0.150161	0.40178	0.90282	9.98642e-11	0.283321	0.158917	TBX19	ENSG00000143178
0.313051	0.344726	-0.204658	0.0369861	-0.115051	0.266454	-0.113268	0.564213	0.113335	0.149395	0.549328	3.72399e-05	0.375347	8.19007e-07	-0.0221895	0.836864	0.782619	8.27858e-24	0.616192	9.93495e-23	0.013287	0.997376	0.465046	0.000104706	-0.204022	0.00938318	-0.272469	0.000285924	0.0505559	0.708653	ATP1B1	ENSG00000143153
-0.232319	0.771092	-0.387908	0.00571549	-0.113872	0.576086	-0.524172	0.0785479	0.0989825	0.538497	-0.237337	0.429074	-0.199139	0.189776	-0.407077	0.00827812	0.0567217	0.708991	0.208796	0.112275	-0.0712557	0.991534	0.127445	0.545573	-0.212095	0.174766	-1.72192	1.62609e-18	-0.0172075	0.951255	NME7	ENSG00000143156
0.0308857	0.971631	-0.234157	0.178305	-0.0605982	0.71567	-0.301879	0.167457	0.0933626	0.43699	0.107663	0.628117	-0.210839	0.101454	-0.0966871	0.484387	0.266263	0.000391892	0.172136	0.115096	-0.200742	0.852702	0.324182	0.0486526	-0.15321	0.185751	-0.699602	6.22056e-07	-0.217301	0.193736	BLZF1	ENSG00000117475
0.0651332	0.962142	-0.0811036	0.737933	-0.258538	NA	-0.378392	NA	0.12269	NA	-0.0527788	0.912002	-0.623444	0.0142779	-0.305037	0.591337	0.470437	0.594502	0.245566	0.674568	0.091103	0.991167	0.322685	0.62285	-0.187236	0.734352	-1.46098	0.0721171	0.435707	0.308175	CCDC181	ENSG00000117477
-0.04771	0.967404	-0.159941	0.192969	-0.0966263	0.576968	-0.230037	0.272783	-0.0769512	0.630008	-0.831424	0.000543579	-0.524813	0.000882444	-0.610594	1.36736e-07	-0.554936	1.23753e-08	-0.329822	0.00624188	-0.0706734	0.9915	0.0751944	0.796738	-0.24703	0.0372398	0.886554	7.62723e-20	-0.0183881	0.936613	SLC19A2	ENSG00000117479
0.803915	NA	0.194368	0.0509109	0.492725	NA	0.0730833	0.704118	-0.600755	NA	1.21695	0.225585	1.33655	0.199712	1.30657	4.87683e-06	0.402347	0.827357	1.39447	0.189293	0.501753	NA	2.24961	2.21798e-52	0.879666	0.00465805	0.0798421	0.918371	-1.93336	NA	F5	ENSG00000198734
0.267084	NA	1.15466	NA	-1.01355	NA	-0.644815	NA	-0.199374	NA	0.592361	NA	1.78343	NA	0.840294	NA	0.628591	NA	-0.981579	NA	-0.998847	NA	0.871465	NA	1.24411	NA	1.06694	0.644931	-1.80878	NA	SELP	ENSG00000174175
-0.371187	0.555587	-0.0825011	0.650256	-0.148517	0.33858	-0.36728	0.116077	-0.00511224	0.980137	-0.646833	0.00602031	-0.634004	7.80811e-07	-0.423696	0.000464278	-0.536954	9.95302e-08	-0.395137	0.000791172	0.131606	0.974601	-0.991463	2.14072e-10	-0.272264	0.0297936	-1.51873	2.70286e-29	-0.82233	4.11492e-09	C1orf112	ENSG00000000460
-0.267396	0.815486	-0.259195	0.548227	-0.204324	0.454781	-0.579404	0.095174	0.289219	NA	-0.181209	0.696922	0.133581	0.648785	0.0461512	0.881668	-0.0334144	0.89899	0.87531	0.000938476	-0.0464615	0.995907	0.170397	0.664168	-0.0816001	0.748747	-1.94739	3.15307e-12	0.302881	0.434422	METTL18	ENSG00000171806
-0.0812985	0.911793	-0.151364	0.359931	-0.149552	0.294868	-0.272995	0.206684	-0.145359	0.239813	-0.0289988	0.927474	-0.349212	0.00342592	-0.282201	0.0153837	-0.0675563	0.708735	-0.036635	0.840207	0.243967	0.819902	0.0274478	0.914727	-0.294079	0.00588679	-1.0717	8.9601e-18	-0.369277	0.0086854	SCYL3	ENSG00000000457
0.10395	0.832893	-0.291833	0.0289577	-0.163328	0.449178	-0.307189	0.297011	-0.0873013	0.599422	0.284439	0.067559	-0.0349491	0.832329	0.0525363	0.805251	0.274344	0.0038473	0.529367	4.04855e-07	0.339282	0.431772	0.295785	0.0389896	-0.0636441	0.747901	-1.22044	1.38715e-22	0.92775	1.66885e-08	KIFAP3	ENSG00000075945
2.36894	NA	-0.672151	NA	-0.218005	NA	0.871352	NA	2.63635	NA	3.06382	NA	2.90495	0.241471	-1.16903	NA	0.628591	NA	1.67203	NA	2.43278	NA	0.77985	NA	3.33844	NA	-1.32568	0.461144	1.02576	NA	NTMT2	ENSG00000203740
-0.154392	0.817641	0.0755487	0.817399	-0.104963	0.608289	-0.216008	0.514009	0.130074	0.498697	0.0289479	0.928352	0.0292688	0.886093	-0.196268	0.222936	0.0443238	0.825673	0.177752	0.312768	0.178339	0.927994	0.0685279	0.821821	-0.310133	0.0397304	-1.66226	1.22491e-14	-0.0788995	0.722752	GORAB	ENSG00000120370
0.581522	NA	-0.023174	0.982642	-0.596294	NA	-1.32521	NA	-0.777313	NA	0.812669	0.599595	0.178856	0.884096	0.00351529	0.998549	0.650293	NA	-0.762451	NA	1.07919	NA	0.593498	0.618247	-0.0815054	NA	-3.67609	0.0110046	0.546419	NA	FMO3	ENSG00000007933
-0.14546	NA	0.326915	0.629331	0.613408	NA	0.0565321	NA	1.92305	NA	1.58479	NA	1.98004	0.0824819	1.69278	0.244016	2.1228	0.482904	1.67203	NA	0.527746	NA	-0.453493	0.765774	1.10008	NA	-4.71514	0.00741279	2.66077	NA	FMO2	ENSG00000094963
-0.206764	NA	-0.309902	0.632983	0.252889	NA	-1.53681	NA	0.0991557	NA	0.659508	0.511635	1.0562	0.0597196	0.879182	0.262443	0.61362	NA	2.86293	0.266941	0.443184	NA	-0.0130584	0.994089	0.00957975	0.994165	-2.53969	0.0754158	0.825889	NA	FMO1	ENSG00000010932
-0.48561	0.670454	-0.201793	0.612258	-0.305267	NA	-0.437663	NA	-0.494589	NA	0.589586	0.0994464	0.504071	0.108184	0.454458	0.112343	1.71923	7.1202e-22	1.11322	0.254494	0.356093	0.857174	0.299917	0.412509	-0.0373133	0.932526	-2.55778	2.04245e-10	0.543406	0.641894	FMO4	ENSG00000076258
-0.0387995	0.939791	0.181281	0.0238901	-0.0153187	0.897651	-0.0551963	0.771785	0.0438706	0.350986	-0.531632	4.46675e-06	-0.565474	6.32731e-23	-0.238751	0.000951055	-0.293586	4.37348e-12	-0.301206	1.73676e-08	-0.163401	0.812044	-0.288625	0.0080833	-0.0957358	0.212817	0.0432593	0.482894	-0.132419	0.173696	PRRC2C	ENSG00000117523
0.516822	NA	-0.206874	NA	-0.157249	NA	-0.223742	NA	-0.594016	NA	-0.271865	0.721376	-0.973002	0.587341	-0.0940446	0.888683	0.141868	0.94542	-1.14947	0.214699	-0.397035	NA	-0.676463	0.3631	-0.923072	0.125423	-3.25803	0.231199	-0.442468	0.637489	MYOCOS	ENSG00000283683
1.09292	NA	-0.692815	NA	0.919729	NA	0.790514	NA	0.00465427	NA	0.619686	NA	-1.49488	NA	1.58043	0.231926	0.628591	NA	-2.10343	NA	1.39197	NA	0.871465	NA	0.696345	NA	1.36999	NA	-3.10899	NA	MYOC	ENSG00000034971
-0.137543	0.877387	-0.521127	0.0137043	-0.281718	0.24033	-0.83318	0.0550423	0.0103856	0.974593	-0.00600729	0.98872	-0.0391554	0.871839	-0.538661	0.00248967	-0.112867	0.505437	0.187031	0.3347	0.0661083	0.992637	0.826532	0.000488182	-0.540433	0.00152211	-0.839672	1.18284e-05	0.682981	7.33377e-06	VAMP4	ENSG00000117533
-0.0635957	0.906204	0.259025	0.0176335	0.116969	0.337468	0.265116	0.195339	0.13321	0.0623878	-0.522741	9.15929e-05	-0.652077	8.54943e-11	0.0674798	0.555877	-0.263989	8.87075e-06	-0.274777	0.000186826	-0.097407	0.954147	-0.294086	0.0192302	0.230425	0.00755399	-1.27422	3.39241e-56	-0.112377	0.394714	METTL13	ENSG00000010165
-0.774005	0.377894	-0.0953643	0.597086	-0.0117222	0.973355	-0.253956	0.507168	-0.25535	0.339008	-0.0986056	0.86085	1.25832	3.04876e-15	0.321358	0.112339	1.02719	0.0635448	0.790125	1.54493e-06	0.246222	0.951585	0.0854456	0.737005	-0.245299	0.240083	0.453924	0.00228459	-0.264573	0.446292	DNM3	ENSG00000197959
-0.128277	0.845298	-0.0435351	0.83541	-0.0336476	0.837754	0.0345822	0.902854	-0.05538	0.733478	-0.0590284	0.828507	-0.00627884	0.973824	0.165743	0.125779	0.0160807	0.938252	0.269575	0.011108	0.229374	0.794676	0.0237225	0.92336	0.0824543	0.486615	-1.49539	8.0475e-38	0.276321	0.0606367	PIGC	ENSG00000135845
-0.347368	NA	-0.0862052	0.86349	-0.265201	NA	-0.533467	NA	-0.202036	NA	0.607342	0.6182	0.612837	0.402412	1.12488	2.38257e-08	0.701112	0.617912	0.460908	0.406792	0.366782	NA	-0.308869	0.7205	0.496399	0.0405825	-1.27478	0.256306	-0.338767	0.618078	C1orf105	ENSG00000180999
0.15152	0.759247	-0.256305	0.0150676	-0.196321	0.165689	-0.416713	0.0740402	-0.0171596	0.877065	-0.0803595	0.700857	0.234978	0.0592378	-0.258265	0.0302294	0.0615881	0.507437	0.0117799	0.929699	-0.0750292	0.984148	0.166681	0.378315	-0.414569	4.01278e-05	0.288874	0.00498265	-0.182257	0.291496	SUCO	ENSG00000094975
-1.16415	NA	-0.692815	NA	-0.154533	NA	-0.634934	NA	-0.00847549	NA	-1.00774	NA	3.58426	0.162572	0.762996	0.0144919	-1.29496	NA	-1.41682	NA	-1.09468	NA	0.876074	NA	-0.324269	0.443999	1.36999	NA	-2.43484	NA	FASLG	ENSG00000117560
-0.311042	NA	-0.560227	0.10148	0.0632411	NA	0.744946	NA	-0.871112	NA	0.781178	0.15885	0.0195417	0.965806	0.191717	0.56598	1.38115	0.111238	0.388397	0.797342	0.472272	NA	0.357509	0.787867	0.108985	0.755751	-2.08594	0.0655789	-0.283784	NA	TNFSF4	ENSG00000117586
0.16554	0.677471	0.123186	0.20153	0.072787	0.499419	0.105314	0.605543	0.165367	0.00335128	-0.694099	3.49194e-11	-0.68172	9.99644e-17	0.0801237	0.446031	-0.55981	8.7187e-39	-0.400051	1.71189e-07	-0.0630885	0.980546	0.0690221	0.691865	0.219163	0.00179789	0.0537589	0.430165	0.492141	1.85233e-08	PRDX6	ENSG00000117592
-0.874249	NA	-1.63038	NA	-1.59662	NA	0.298088	NA	0.113366	NA	-0.544445	NA	2.8396	0.0185039	0.116697	0.928755	1.60291	NA	0.879746	0.75123	-0.0821155	NA	-0.915743	NA	-0.996138	NA	1.49251	0.531796	-1.80878	NA	SLC9C2	ENSG00000162753
-0.718763	NA	-3.22395	NA	0.53022	NA	-0.382751	NA	0.862706	NA	1.09138	0.276659	0.499779	0.212407	-0.0906442	0.967185	1.6815	0.198115	-0.312837	NA	1.34379	NA	-1.30385	NA	0.559288	NA	-3.70154	0.0917214	0.414189	NA	ANKRD45	ENSG00000183831
-0.0919139	0.881149	0.00210764	0.993182	0.0122093	0.95074	0.00083502	0.99741	0.0257325	0.893576	-0.341056	0.0559229	-0.355131	0.000592748	0.107623	0.400275	0.0730847	0.495733	-0.0837243	0.625514	-0.159348	0.915262	-0.0421176	0.872341	0.065937	0.610076	-0.0874231	0.551954	0.106036	0.528463	KLHL20	ENSG00000076321
0.185883	0.659111	0.134029	0.406691	-0.0190139	0.922669	0.0347318	0.901194	0.260763	0.00143494	-0.471071	0.00191073	-0.666798	6.52587e-10	-0.317006	0.00817406	-0.476604	2.01323e-08	-0.518406	8.16438e-09	-0.043796	0.991957	-1.07794	2.2574e-10	-0.123729	0.331108	0.0427781	0.746863	-0.82422	6.71126e-13	CENPL	ENSG00000120334
-0.110693	0.844757	-0.104537	0.346727	-0.0830157	0.497768	-0.0304836	0.910186	0.0821667	0.275871	-0.394017	0.0129758	-0.513487	1.79662e-11	-0.0957092	0.397683	-0.127571	0.0423539	-0.221374	0.00867816	-0.00725991	0.997668	-0.531703	2.13115e-07	-0.0583428	0.582856	-1.35237	1.22034e-67	-0.0037432	0.979093	DARS2	ENSG00000117593
0.00205836	0.997467	0.0384755	0.844335	-0.0833097	0.613735	-0.37267	0.0937043	-0.113386	0.0866151	-0.0552064	0.768404	0.343014	0.00076276	-0.0991667	0.44801	0.186855	0.0145989	0.0999714	0.237577	0.0651082	0.985225	0.10276	0.63621	-0.186614	0.096385	0.31217	0.00213478	-0.33891	0.00402755	ZBTB37	ENSG00000185278
-0.0400753	NA	0.0967071	NA	0.109118	NA	-0.334151	NA	-0.25498	NA	0.313379	0.700252	0.865136	0.390817	0.623045	0.278472	2.66325	0.157682	-0.696041	0.512382	0.507321	NA	-0.83296	0.436	0.683971	0.212856	-1.44735	0.0635953	-0.0917658	0.929836	SERPINC1	ENSG00000117601
-0.163958	0.688772	-0.13322	0.241494	-0.150661	0.226764	-0.189935	0.339931	0.0512616	0.508286	-0.269462	0.0634466	-0.271212	0.00412529	-0.263697	0.00884039	-0.038569	0.677252	-0.0174475	0.881817	-0.0877198	0.974601	0.401205	0.00582872	-0.152586	0.113267	1.03678	1.57834e-69	0.0662725	0.591065	RC3H1	ENSG00000135870
-0.0113457	0.986957	0.0246657	0.885693	-0.149375	0.278204	-0.24777	0.209363	-0.16693	0.00528211	0.0133971	0.946767	0.00317591	0.983604	-0.108721	0.396433	0.22768	0.00132161	0.093745	0.213857	0.0941322	0.954147	0.210409	0.110522	-0.178482	0.090332	-0.341509	9.75966e-06	0.0779233	0.575204	RABGAP1L	ENSG00000152061
-0.0808184	0.942827	0.000522751	0.999397	-0.357997	NA	-0.142959	NA	-0.17003	0.582491	0.113639	0.774371	0.435303	0.0888149	-0.950397	0.00543761	0.277062	0.563358	0.0123088	0.976348	0.203731	0.94693	-0.039347	0.939144	-0.639162	0.0614777	-2.41271	1.13905e-12	-0.591552	0.0255779	GPR52	ENSG00000203737
-0.0108941	0.988553	0.151293	0.277705	-0.00985219	0.950378	-0.283218	0.189355	0.136585	0.0443573	-1.00113	2.80231e-15	-0.875071	1.37974e-26	-0.387311	1.07379e-05	-0.425056	7.2243e-18	-0.524125	3.02409e-12	-0.204391	0.76054	-0.438245	0.000683722	-0.133947	0.18749	0.396057	1.79383e-08	0.107936	0.401934	CACYBP	ENSG00000116161
-0.0188438	0.985649	0.167748	0.290008	0.0137758	0.942993	0.0353292	0.904693	-0.0138729	0.955911	-0.391241	0.0487225	-0.465847	0.000227075	-0.0416073	0.778454	-0.000166978	0.999341	-0.123724	0.452449	-0.0178954	0.997376	0.0378521	0.883701	0.0691465	0.587794	-0.511176	1.70926e-05	0.376516	0.00847611	MRPS14	ENSG00000120333
-1.25553	NA	1.03967	NA	0.259881	NA	-1.91642	NA	1.3283	NA	-0.850481	NA	1.70229	2.81247e-10	0.848453	0.399198	-0.33318	NA	-0.967343	0.728218	0.132567	NA	-2.35695	NA	0.390127	NA	1.27846	0.393721	-1.32958	NA	TNN	ENSG00000120332
-0.606359	0.495866	0.139721	0.697466	0.130725	0.269294	0.314502	0.185799	-1.32674	NA	-0.414438	0.332601	0.246197	0.946688	0.0490294	0.748115	-0.4629	0.000305839	-0.173307	0.900318	0.0828566	0.992464	0.994117	0.00110077	-0.129978	0.192747	-0.0578484	0.709426	-0.627492	0.559343	KIAA0040	ENSG00000235750
0.0296282	0.967995	-0.115999	0.297122	-0.0780261	0.495924	-0.161113	0.433929	0.0247653	0.816733	-0.0596826	0.77011	-0.13556	0.199478	-0.228719	0.00941473	-0.0844102	0.237996	-0.151014	0.0544341	-0.0861445	0.974056	0.150267	0.341096	-0.331888	1.83781e-05	0.262715	0.00145094	-0.0270204	0.893231	COP1	ENSG00000143207
0.903191	NA	-0.207481	0.457024	0.513417	NA	-1.18382	NA	-1.64878	NA	1.35934	NA	-0.677613	0.000289391	1.36069	0.0197752	-0.977988	0.00617101	1.70733	0.598275	1.44784	NA	-1.75579	NA	0.661386	0.368991	0.708644	0.575048	-0.730393	NA	PAPPA2	ENSG00000116183
0.0548088	NA	-1.18684	NA	0.102421	NA	-0.17006	NA	-0.537088	NA	0.38657	0.805439	1.06881	0.147177	0.270882	0.852084	1.77902	0.5024	0.595898	0.440098	-0.670385	NA	1.13144	0.000896723	0.19555	NA	0.788845	0.592532	0.529777	0.407841	SEC16B	ENSG00000120341
0.0687648	0.878783	0.0656766	0.687838	-0.0106861	0.946222	-0.0354185	0.871938	0.0462805	0.424272	0.0174134	0.927449	-0.125407	0.248207	0.0833963	0.434446	0.934599	7.70195e-67	0.0245127	0.780904	-0.361575	0.0859989	0.331546	0.00375026	-0.027366	0.819713	-0.633962	1.16595e-10	-0.423525	8.688e-07	RASAL2	ENSG00000075391
0.548363	NA	-2.61515	NA	-0.307537	NA	-0.487849	NA	-0.799391	NA	1.08467	0.087997	-1.43117	NA	-0.513764	0.607269	0.634806	NA	-0.19039	0.925059	-0.594188	NA	-0.533823	NA	-0.748462	0.419006	-0.576284	NA	-1.65093	NA	CLEC20A	ENSG00000188585
0.582732	NA	0.864379	NA	1.17487	NA	0.489494	NA	-0.988717	NA	2.7079	0.0194854	2.37606	0.0711265	2.85231	3.71164e-08	4.05237	0.0262653	1.30402	0.254118	0.922022	NA	1.11488	NA	1.92744	0.00208009	-3.26311	0.0924667	-0.112047	NA	TEX35	ENSG00000240021
0.0664844	0.929695	-0.469986	2.83684e-05	-0.264977	0.0590825	-0.375562	0.127563	-0.0338794	0.921942	0.602178	0.000478248	0.203821	0.349532	-0.397067	0.000227591	0.561275	2.5504e-14	0.347284	0.0647261	0.391046	0.548729	0.374001	0.049867	-0.494671	6.68622e-07	-0.427162	3.20101e-05	0.806395	6.6932e-06	RALGPS2	ENSG00000116191
-0.236773	NA	-0.61177	0.0176974	-0.302773	0.326595	-0.34138	0.407226	-0.564588	NA	0.380417	0.465668	0.613446	0.363825	-0.445897	0.0692901	0.611819	0.0167312	0.139143	0.90253	-0.0740381	0.994348	0.0587116	0.900054	-0.704412	0.00107962	1.1454	9.85404e-08	0.0376066	0.970027	ANGPTL1	ENSG00000116194
0.101907	0.81386	0.127755	0.243407	-0.154336	0.218367	-0.188201	0.322871	0.106386	0.0646907	-0.513419	2.59292e-05	-0.615696	3.33964e-11	-0.452249	6.81889e-07	-0.0657212	0.415089	-0.183842	0.0157648	-0.108796	0.954147	0.0255305	0.908233	-0.27297	0.00239418	-0.960161	2.11048e-38	0.302515	0.00193744	FAM20B	ENSG00000116199
0.00240566	0.997312	0.216586	0.0458208	0.0845969	0.6305	0.225301	0.311399	0.0431442	0.678239	-0.428163	0.00408754	-0.203483	0.0664962	0.00216399	0.990486	-0.207848	0.000971063	-0.261027	0.00107621	-0.201457	0.83919	-0.409458	0.000818723	0.157229	0.221736	-0.348129	3.15844e-05	-0.0644182	0.668792	TOR3A	ENSG00000186283
0.216476	0.456464	0.0113454	0.944361	0.0678217	0.527793	-0.270022	0.171933	0.0966865	0.0216092	-0.197176	0.141081	0.0316776	0.803511	-0.0270858	0.813779	0.596316	2.40152e-53	0.52379	5.46973e-31	-0.457832	0.0179694	0.0956309	0.587853	-0.22677	0.00223127	0.226065	0.000385868	-0.798181	2.70385e-21	ABL2	ENSG00000143322
-0.211735	0.604913	-0.299306	0.00544129	-0.232604	0.1298	-0.290054	0.489837	-0.0052254	0.962787	-0.35183	0.0438862	-0.304877	0.00110284	-0.127666	0.365593	0.401067	1.19448e-12	-0.0826009	0.318428	-0.0106728	0.997376	0.406941	0.0012812	-0.247189	0.0376169	-0.536503	1.56863e-09	-0.0141682	0.94447	SOAT1	ENSG00000057252
0.0205658	NA	-0.409332	NA	-0.125564	NA	0.871394	NA	0.314927	NA	2.0306	1.3873e-06	2.21526	1.27815e-11	0.681097	0.0377447	0.519681	1.57749e-05	2.08778	2.60984e-10	0.650887	NA	-0.0308832	0.975556	0.103882	0.818923	-0.702892	0.0916571	-0.146686	0.862183	AXDND1	ENSG00000162779
0.0450555	0.964961	-0.440117	0.167669	-0.221819	NA	-0.499463	NA	0.0586734	0.887909	0.375459	0.0743181	0.9299	0.616325	0.840294	NA	0.987776	0.000756811	0.508789	0.0238778	0.352801	0.52168	0.33813	0.541958	0.26797	NA	3.86245	0.133934	1.34576	5.8939e-12	TDRD5	ENSG00000162782
-0.484248	NA	0.286731	NA	0.521866	NA	0.487927	NA	-0.0750074	NA	-0.443052	NA	2.74363	0.0235725	1.88192	5.00646e-06	3.12908	0.0037573	0.913922	0.563803	0.685244	NA	2.27093	NA	1.13345	0.0243804	0.142993	0.874247	0.687187	NA	FAM163A	ENSG00000143340
-0.0538378	0.910866	0.0772314	0.429256	-0.00703699	0.961103	-0.244474	0.160858	0.0487057	0.456806	-0.315494	0.0124365	-0.328103	3.47395e-06	-0.0821308	0.421527	0.0751993	0.176386	-0.117964	0.0863631	-0.101161	0.951585	0.210812	0.135262	-0.0050104	0.966824	0.532973	1.70505e-25	0.289989	0.00131052	TOR1AIP2	ENSG00000169905
-0.0668033	0.897434	0.020183	0.9081	-0.0947879	0.454801	-0.21396	0.309547	0.215417	0.000172314	-0.0944608	0.615629	-0.26902	0.0005252	0.0140346	0.91831	0.176683	0.000467328	0.0263741	0.834682	-0.139019	0.914555	0.122799	0.483621	-0.0640486	0.591387	-0.193491	0.0268659	0.240851	0.0181651	TOR1AIP1	ENSG00000143337
0.0261331	0.965755	0.02329	0.854379	-0.10647	0.307514	-0.30222	0.143653	0.052523	0.328379	-0.292197	0.0192297	-0.48593	6.90428e-10	-0.306945	0.000569713	-0.0998689	0.221484	-0.187323	0.00130048	-0.0139643	0.997376	-0.103407	0.471854	-0.294827	0.00028884	-0.0627951	0.432446	-0.332924	0.0288026	CEP350	ENSG00000135837
0.101443	0.854991	0.312571	0.00623749	0.0999178	0.466682	0.480063	0.0521028	-0.0377165	0.605081	0.374126	0.00592581	0.405541	1.10326e-07	0.410158	1.88432e-05	0.063184	0.424522	0.0409123	0.662365	0.0165906	0.997376	-0.118786	0.540647	0.166659	0.101619	0.810459	4.36433e-27	0.0521092	0.697472	QSOX1	ENSG00000116260
-0.0418845	0.964575	-0.516342	3.43309e-05	-0.0711669	0.721629	0.0736941	0.799386	-0.186148	0.227988	-0.0971516	0.731229	-0.156227	0.518547	-0.239797	0.0837094	-0.279861	0.0178848	-0.42567	0.00110929	0.243606	0.77055	-0.097651	0.628123	-0.106674	0.448199	0.322686	0.00568188	-0.494995	0.00138097	LHX4	ENSG00000121454
-0.0338055	0.953251	-0.151537	0.147748	0.0167897	0.909616	0.125981	0.535208	0.0260854	0.813866	-0.475034	0.000363608	-0.707042	2.75056e-11	-0.242002	0.0071346	-0.324676	6.12572e-08	-0.395817	1.86314e-07	0.0611045	0.985225	-0.057517	0.774774	0.0323702	0.777787	-0.504824	1.14986e-09	-0.0483823	0.752871	ACBD6	ENSG00000230124
-0.128692	0.797632	-0.0247502	0.873929	-0.153655	0.213536	-0.315654	0.1572	0.0628245	0.454977	-0.435693	0.00329707	-0.323703	0.000104438	0.0149883	0.915038	-0.105801	0.197966	-0.20006	0.00646783	-0.00809295	0.997376	0.232079	0.0828955	-0.0184094	0.887433	-0.339445	0.000125483	0.029856	0.846843	XPR1	ENSG00000143324
-0.0926366	0.907215	-0.115665	0.652849	0.0331811	0.922669	0.293714	NA	-0.321675	0.198725	0.382553	0.0578823	-0.291874	0.318701	-0.308552	0.131189	-0.341803	0.17184	0.11884	0.71673	0.0840248	0.985225	-0.054589	0.873074	-0.213913	0.306254	-1.69434	2.99209e-14	-0.00888212	0.977865	KIAA1614	ENSG00000135835
-0.0958768	0.840114	-0.13163	0.263375	-0.074745	0.568019	-0.0850434	0.712911	-0.0635808	0.543062	-0.274123	0.0464561	-0.349389	0.000364659	-0.285417	0.00423452	-0.274405	0.000221157	-0.111769	0.275049	-0.0847536	0.975646	0.109509	0.563936	-0.0936769	0.350478	0.505831	1.9291e-13	0.266966	0.0144226	STX6	ENSG00000135823
-0.269082	0.804727	0.0219213	0.934637	-0.136438	0.40865	0.299364	NA	-0.245097	NA	0.867194	0.00121867	0.251421	0.210575	0.246094	0.0358775	0.864227	1.03912e-30	0.989386	0.000236433	0.473702	0.519527	0.727986	2.96619e-09	0.118701	0.337823	-1.21732	3.26242e-22	1.44785	2.36253e-09	MR1	ENSG00000153029
-0.0200342	0.979929	-0.692724	4.12239e-06	0.0684183	0.656881	0.236772	0.396072	0.147109	0.0952413	0.214286	0.180434	0.47812	2.27593e-06	0.339188	0.00110195	-0.207357	0.0404205	0.105679	0.363658	-0.0941545	0.960175	-0.0931013	0.586826	0.195015	0.0549438	2.25055	0	-0.0671675	0.688554	IER5	ENSG00000162783
-0.0593363	0.90351	-0.120956	0.274887	0.0599383	0.653781	0.333188	0.0934048	0.103461	0.342163	0.339799	0.0140948	0.329518	0.000138057	0.37329	6.57077e-05	-0.228003	1.7237e-06	0.318403	6.03687e-05	-0.28066	0.34232	0.784026	1.96237e-11	0.211459	0.0168989	0.462025	2.66595e-14	0.619954	5.57753e-09	GLUL	ENSG00000135821
0.241461	NA	-0.153953	NA	0.0296562	NA	0.531182	NA	-0.297302	NA	1.0458	0.00312794	1.71624	3.67747e-05	0.411421	0.26318	1.56457	0.0197166	1.86882	0.0695587	0.310552	0.944321	0.861211	0.121783	-0.100498	0.833876	-2.98297	1.85683e-06	-0.476479	NA	TEDDM1	ENSG00000203730
0.32184	0.803023	0.329406	0.1833	0.178259	0.349019	-0.115869	0.71516	-0.0105767	NA	1.24941	1.54385e-05	0.152936	0.577004	0.481303	0.000396329	0.779447	7.64923e-10	0.811355	0.0189734	0.518611	0.654287	0.420656	0.016165	0.249447	0.0934536	-0.677407	0.00116955	1.25332	4.36841e-05	RNASEL	ENSG00000135828
-0.0402463	0.970784	0.11258	0.533108	0.00851291	0.979249	0.36375	0.345655	0.291495	NA	-1.24364	1.84797e-09	1.70355	0.000181224	-0.278161	0.124683	-1.20549	3.61815e-15	1.38979	0.345739	-0.065235	0.990055	-1.80836	0.00962926	-0.188053	0.304605	0.804827	3.39742e-10	1.08617	NA	RGS16	ENSG00000143333
-0.604692	0.389777	-0.317923	0.115582	-0.0013267	NA	-0.449664	0.245377	-0.363052	NA	-0.692478	0.027844	0.344933	0.25162	0.145664	0.625524	-0.137237	0.322376	0.603849	0.225204	0.0897938	0.990231	0.244254	0.563868	0.267717	0.323641	-0.307958	0.227383	0.717251	0.115032	NPL	ENSG00000135838
-0.186624	0.685288	0.0494475	0.62961	-0.0561264	0.592677	-0.112832	0.549052	0.0654614	0.110844	-0.897251	6.72091e-11	-0.786326	1.51273e-29	-0.251965	0.000837042	-0.240638	2.47442e-10	-0.376424	8.53832e-13	-0.14021	0.929034	-0.556989	2.53165e-08	-0.071442	0.41045	-0.39875	2.63857e-11	-0.17723	0.0689591	DHX9	ENSG00000135829
0.110169	0.797745	0.244429	0.00107109	0.126061	0.233937	0.0021732	0.992383	0.013917	0.81493	0.301496	0.015495	-0.133584	0.144447	0.415029	1.30245e-07	0.458402	2.30855e-26	-0.00171382	0.987387	-0.249364	0.433474	-0.386293	0.000352964	0.252469	0.000737351	0.540343	1.08221e-19	-0.0383695	0.746688	LAMC1	ENSG00000135862
-0.0164049	0.98986	-0.0209897	0.972364	0.0976729	0.453346	0.245827	0.417901	0.0935364	0.461341	1.22322	2.35158e-10	0.57071	5.9958e-15	0.76165	1.01111e-17	2.99556	3.21705e-48	0.655046	1.25678e-14	-0.75479	0.0267391	-0.634475	3.87874e-05	0.128827	0.190061	0.915366	3.84112e-21	-0.980455	2.2318e-14	LAMC2	ENSG00000058085
-0.540021	0.539154	-0.136917	0.209797	-0.25656	NA	0.754386	NA	-0.187266	NA	-0.469875	0.253833	0.729583	0.0140671	0.526927	0.152953	4.32098	0.0306165	1.04549	0.13315	-0.218306	0.952524	0.939363	9.25684e-08	-0.506259	0.223859	-0.797577	0.290496	0.0459702	0.96749	NMNAT2	ENSG00000157064
-0.00802491	0.990777	0.0656474	0.540122	0.0368462	0.768264	0.0207109	0.923577	0.214038	2.94573e-06	-0.586677	2.51634e-07	-0.672591	9.48525e-18	-0.0869997	0.380603	-0.228258	3.12645e-06	-0.199796	0.00183243	-0.102067	0.945935	-0.161554	0.260269	0.0055087	0.963183	1.44278	4.0194e-126	0.0516583	0.688846	SMG7	ENSG00000116698
0.123826	0.901264	-0.198324	0.630702	-0.323886	0.218367	-0.283551	0.447247	-0.225481	NA	-0.239493	0.457877	-0.293952	0.490521	-0.423936	0.0408112	0.0115681	0.988324	-0.04825	0.913234	-0.0291119	0.996359	-0.543393	0.0109655	-0.712008	0.000188239	0.392201	0.00123914	-0.667605	0.011741	NCF2	ENSG00000116701
-0.0687813	0.910866	-0.226256	0.026677	-0.216766	0.194718	-0.187976	0.326582	0.0580963	0.505821	0.333624	0.0419193	-0.222736	0.0215417	-0.163109	0.270941	0.163616	0.0141295	0.25941	0.000848809	-0.00610082	0.998015	0.513213	0.000536154	-0.104868	0.471366	0.494595	6.9377e-15	0.542322	2.5815e-08	ARPC5	ENSG00000162704
0.0946824	0.919035	0.0462449	0.934408	-0.133564	0.293323	-0.0491412	NA	0.027554	0.942411	0.0599023	0.873776	-0.213486	0.22695	-0.0676825	0.563901	0.300865	0.00237753	0.211309	0.410647	0.0362677	0.994561	1.64612	3.19293e-33	-0.0814243	0.466495	-0.563173	0.0014519	-0.533829	0.0388552	RGL1	ENSG00000143344
-0.237408	NA	0.150258	0.880028	-0.194878	NA	-0.588856	NA	-0.38103	NA	-0.0553182	0.946893	1.0768	0.0548157	0.603068	0.381228	0.168747	0.763817	0.0879988	0.940643	-0.158017	NA	-0.502279	0.573251	0.0807571	0.930601	0.0599734	0.891081	0.0201985	0.982165	APOBEC4	ENSG00000173627
0.216881	0.85968	-0.703144	0.00426021	-0.0205127	NA	-0.154294	NA	-0.109744	0.614013	0.230727	0.636243	-0.955815	1.00179e-11	0.0444534	0.892541	-0.196463	0.301659	-0.150659	0.558859	0.44341	0.773319	-0.568746	0.477582	-0.46226	0.0702734	-2.64577	0.010057	0.629991	1.91225e-05	COLGALT2	ENSG00000198756
0.00891438	0.992792	-0.394364	0.00182652	-0.270861	0.0958145	-0.181571	0.407226	-0.0722123	0.597671	-0.239794	0.238752	-0.663274	1.58237e-08	-0.694537	2.21764e-09	-0.715274	3.9333e-26	0.0659475	0.65257	0.281659	0.720739	-0.129033	0.574217	-0.451007	4.03381e-05	-0.289068	0.0384097	0.646837	3.53664e-07	TSEN15	ENSG00000198860
0.0244779	0.986427	-0.0965509	0.43875	-0.147482	0.318468	0.0441851	0.845149	1.08317	NA	0.01668	0.969908	-0.304669	0.022317	-0.240759	0.0371398	-0.166428	0.130225	0.560904	0.771047	0.246554	0.906587	-0.410726	0.130604	-0.243554	0.0263782	0.270021	0.000438292	0.718554	NA	C1orf21	ENSG00000116667
0.0986788	0.842154	-0.380699	0.00068715	-0.172422	0.221234	-0.347839	0.142525	0.0973797	0.26663	-0.0805872	0.675367	-0.0612628	0.622374	-0.503036	2.64669e-06	0.244899	0.000110041	0.0186044	0.895574	0.00165463	0.998964	0.15969	0.365816	-0.377294	0.000400158	-0.608296	5.19528e-11	0.204748	0.178985	EDEM3	ENSG00000116406
-0.328609	0.290728	-0.579066	0.0228429	0.0163343	0.938993	0.143092	0.662777	-0.0444071	0.806431	-0.389185	0.00897093	-0.385715	1.06193e-07	-0.386249	0.00106596	3.1099	0.000211203	-0.155602	0.270493	-0.0527476	0.98918	-0.852111	3.2176e-06	-0.219503	0.075925	-0.234474	0.00141854	0.67923	1.61342e-09	NIBAN1	ENSG00000135842
-0.232296	0.612624	-0.342939	0.0288313	-0.32223	0.0562587	-0.346109	0.134436	0.157065	0.145253	-0.59187	0.000971933	-0.580193	4.75237e-08	-0.300786	0.0242399	-0.218223	0.00252623	-0.311132	0.00238083	0.0624564	0.990231	0.150248	0.581642	-0.236827	0.0686573	0.474252	1.11463e-07	0.195344	0.228604	RNF2	ENSG00000121481
-0.160824	0.782215	-0.337307	0.0142645	-0.0562607	0.704529	-0.384082	0.154432	-0.0162746	0.924853	-0.0605791	0.807037	0.134624	0.343123	0.00102699	0.994425	0.327772	5.25665e-07	0.237417	0.0163229	0.0641532	0.989865	0.118059	0.594091	-0.122919	0.249474	-0.855907	1.26055e-11	0.189355	0.253309	TRMT1L	ENSG00000121486
-0.0355062	0.974097	-0.171663	0.451177	-0.160297	0.47502	-0.293998	0.270335	-0.0527921	0.857855	0.421842	0.0452182	0.389252	0.011477	0.00349073	0.988242	0.372812	0.000770606	0.595674	0.000190571	0.250369	0.846465	0.304694	0.220361	-0.244735	0.170088	-0.603415	0.000683021	0.486091	0.016736	SWT1	ENSG00000116668
0.0688471	0.895446	0.249092	0.00983192	-0.108049	0.369656	-0.155813	0.44074	-0.0738924	0.356752	0.215171	0.144134	-0.250091	0.00585899	-0.275372	0.0029341	-0.581104	1.83341e-34	-0.0900429	0.276379	-0.0449253	0.991957	-0.255767	0.0651026	-0.171922	0.0531418	-0.665342	1.06955e-25	-0.204674	0.088062	IVNS1ABP	ENSG00000116679
-0.42941	0.178567	0.741885	0.0378734	0.369577	NA	0.152458	NA	-0.448448	NA	0.539034	0.000544869	0.0376788	0.753243	2.1853	3.90674e-35	-1.51944	0.628915	0.785305	0.361747	0.755794	8.68e-05	-0.838264	0.273243	0.962951	1.49791e-05	-2.78116	5.86733e-64	-1.02903	0.393102	HMCN1	ENSG00000143341
0.328854	NA	-0.124996	0.873246	-0.520993	NA	-0.353854	NA	-0.754143	NA	-0.376524	0.630318	-0.682312	0.282775	0.0903725	0.8608	-0.218778	0.779671	-1.08173	0.0448254	-0.0152774	NA	0.514325	0.071556	-0.146185	0.776726	-0.348884	0.600568	-0.916329	0.109116	PRG4	ENSG00000116690
0.0484069	0.916268	0.0724737	0.494279	-0.0755384	0.498114	-0.170645	0.377306	-0.0211669	0.743371	-0.47592	1.39509e-05	-0.614645	1.98832e-17	-0.388023	4.84752e-06	-0.320746	5.19232e-10	-0.417632	6.31598e-13	-0.0169899	0.996359	-0.286182	0.00508901	-0.351988	1.94179e-06	0.209768	0.000280186	-0.357239	0.366257	TPR	ENSG00000047410
0.128185	0.831706	-0.211385	0.0698506	-0.250713	0.153307	-0.523725	0.0488607	-0.0960491	0.383758	-0.149945	0.472024	-0.00685769	0.976004	-0.425255	0.000927508	-0.0258307	0.857064	-0.170828	0.119444	-0.0834457	0.986526	0.0125484	0.967556	-0.407911	0.000780273	0.216834	0.0305002	0.0397755	0.850412	ODR4	ENSG00000157181
-0.395521	NA	-0.957458	NA	-0.148671	NA	2.26816	NA	-0.165275	NA	-0.558982	0.63175	2.16966	0.153349	-0.0294997	0.975527	1.14919	0.135206	0.203567	0.899457	0.2549	NA	0.351912	0.631865	-0.200802	0.830605	-0.395588	0.567744	-0.0724588	NA	PDC	ENSG00000116703
-0.698916	0.303725	-0.279503	0.593938	-0.19023	NA	-0.195624	0.371373	-2.13897	NA	0.0573697	0.903196	0.733713	0.0192691	0.716856	0.0341811	0.363975	0.460296	-0.542839	0.87985	-0.640302	0.282074	-0.0566282	0.808328	-0.389148	0.371035	-1.107	4.06047e-18	-3.13832	NA	PTGS2	ENSG00000073756
0.12001	0.910866	0.387526	NA	-0.241226	NA	-0.163809	0.499309	-1.03748	NA	-0.956032	0.00268368	-0.224012	0.858034	-0.489411	0.110592	-0.21467	0.166039	-0.232048	0.953003	0.0959128	0.98918	0.585361	7.11291e-05	-0.113535	0.733159	-0.539884	1.73158e-05	0.405141	NA	PLA2G4A	ENSG00000116711
0.23357	NA	0.10674	NA	-0.686542	NA	-0.81423	NA	-1.13151	NA	1.06917	0.383656	1.0851	NA	-1.09835	0.00810289	0.743154	0.0679494	0.640308	0.582367	0.279775	NA	1.60071	NA	-1.00742	0.00488933	-3.6691	0.0001744	-0.164588	NA	RGS13	ENSG00000127074
-0.290313	0.724123	-0.999285	6.62489e-21	-0.0480632	0.881068	-0.316703	0.207723	-0.108248	NA	-0.0575546	0.886006	0.767089	0.000220504	-0.0946508	0.714171	-0.0729758	0.776229	0.770071	0.000139308	-0.184949	0.95001	-0.162756	0.497863	-0.447184	0.0366889	1.05246	6.30049e-25	-0.81741	0.00564462	RGS2	ENSG00000116741
0.0288858	0.974712	-0.160525	0.178164	-0.281393	0.127948	-0.510118	0.0513734	0.0407419	0.761836	-0.699583	6.26885e-06	-0.401827	0.00164108	-0.789794	4.63519e-10	-0.731284	1.45215e-37	-0.529753	2.85179e-09	-0.0468061	0.992464	-0.410842	0.0494723	-0.517099	3.3164e-05	-0.590512	1.43661e-08	-0.0222575	0.923274	UCHL5	ENSG00000116750
-0.05142	0.939032	-0.398394	0.0016645	-0.361409	0.0365592	-0.628609	0.0416791	-0.00821667	0.945384	0.0398234	0.877894	-0.139179	0.222131	-0.615696	8.69151e-07	-0.253875	6.91561e-05	0.168832	0.0518922	0.0645527	0.990231	0.593029	0.00344267	-0.511892	2.39028e-05	0.508405	4.00258e-08	0.604366	3.12177e-06	RO60	ENSG00000116747
-0.0846832	0.91324	-0.627619	0.0547864	-0.229353	0.249593	-0.359123	0.199844	-0.0395191	0.826648	-0.0593431	0.846284	-0.000943997	0.997348	-0.223578	0.221719	0.0889178	0.403704	0.0455722	0.82181	-0.0695091	0.990231	0.368333	0.0881615	-0.282673	0.077325	-1.01158	3.91788e-15	-0.0190828	0.926692	GLRX2	ENSG00000023572
-0.105207	0.848039	-0.205034	0.0697178	-0.201131	0.195043	-0.330621	0.116363	0.0606856	0.40157	-0.250959	0.116782	-0.0539525	0.673905	-0.319185	0.0093359	0.0381295	0.61407	-0.0696677	0.446005	-0.0481537	0.991954	0.22366	0.262	-0.320267	0.00432566	0.583062	2.45113e-17	0.0603299	0.682366	CDC73	ENSG00000134371
-0.32938	0.717413	-0.0317817	0.917248	-0.384547	0.181961	-0.557375	0.110577	-0.17945	0.453726	-0.296222	0.403407	0.483189	0.06903	-0.826175	0.000155574	-0.109234	0.701306	-0.00901369	0.980097	-0.218054	0.944482	0.00913252	0.986282	-0.799475	0.00017968	1.95236	3.22414e-40	-0.761515	0.00760218	B3GALT2	ENSG00000162630
-0.0885162	0.939877	-0.427671	2.45241e-05	3.79047	NA	-0.671968	NA	-0.168974	NA	-0.35447	0.308713	-0.135403	0.439063	2.39666	NA	0.628591	NA	-0.151041	0.917608	0.603173	0.247112	1.78105	1.49059e-18	3.01506	NA	-0.431749	0.399451	1.30625	0.0501601	KCNT2	ENSG00000162687
0.16374	NA	-0.270714	0.695347	-0.939213	NA	-0.188093	0.384787	-2.39787	NA	2.1918	0.000374073	1.24392	0.470048	1.11249	0.563222	2.98142	0.0879325	1.97877	0.308337	1.87484	NA	2.33273	6.39378e-14	0.841811	NA	1.05273	0.284914	0.651596	NA	CFH	ENSG00000000971
0.861855	NA	-0.773866	NA	0.153734	NA	-1.1973	NA	0.111419	NA	-1.07121	NA	-0.904129	NA	-0.799438	0.610923	0.505745	NA	-1.48321	NA	0.676618	NA	2.72064	1.9681e-14	0.504116	NA	0.185232	NA	-3.16923	NA	F13B	ENSG00000143278
0.0730499	0.925159	0.139638	0.30932	-0.445083	0.0146601	-0.66063	0.0345113	-0.0338179	0.654753	-1.03937	1.07553e-08	-1.11513	2.10089e-39	-1.09975	3.68124e-18	-0.727268	5.33697e-35	-0.635089	9.19245e-24	0.272294	0.851832	-0.791712	4.87962e-06	-0.829096	5.796e-12	-1.02223	2.23347e-26	-1.13219	0.00427282	ASPM	ENSG00000066279
0.123556	0.85244	-0.425698	0.00444854	-0.464281	0.0309465	-0.803032	0.0324928	-0.064207	0.6482	0.139131	0.609975	0.0843319	0.678224	-0.638544	5.15316e-05	0.0986451	0.470736	0.365731	5.2787e-05	0.0345864	0.995609	0.766616	0.0978828	-0.511889	0.000616417	0.0241044	0.889357	0.229608	0.631471	ZBTB41	ENSG00000177888
0.464455	NA	0.0982751	0.519665	0.957583	NA	0.289978	NA	-3.0728	NA	0.779305	0.313679	-0.611349	0.62051	-1.38875	0.558957	1.21126	0.268492	-0.119989	0.973144	0.626226	NA	-0.0311174	NA	-1.65941	NA	-0.274624	0.916825	0.497059	NA	CRB1	ENSG00000134376
[truncated: 14,146 more rows]
