# Supplementary material for: A common druggable signature of oncogenic c-Myc, mutant KRAS and mutant p53 reveals functional redundancy and competition among oncogenes in cancer
Source: Cell Death Dis. 2024 Aug 31;15(8):638. doi: 10.1038/s41419-024-06965-3 (PMC11365971; doi:10.1038/s41419-024-06965-3)
Supplement: Supplementary file 5 — Supplementary Table 4 [file 41419_2024_6965_MOESM5_ESM.xlsx]

## Sheet: Fig.2A viability
	DLD1		RKO		LoVo		H23		A549		VMRC		PANC		MIA		Bx		F02		F03
siRNA group	mean	SD	mean	SD	mean	SD	mean	SD	mean	SD	mean	SD	mean	SD	mean	SD	mean	SD	mean	SD	mean	SD
ctrl	1	0.0378419	1	0.0441839	1	0.00250563	1	0.0369815	1	0.0553128	1	0.0192154	1	0.0120409	1	0.121414	1	0.00674906	1	0.0169549	1	0.0273041
1 (MCM4, MCM6, CDC45)	0.806443	0.0233717	1.02234	0.00465959	1.10674	0.0500354	1.03364	0.00236369	1.05448	0.0207219	0.961741	0.0369139	0.981481	0.00316139	0.981708	0.0869296	1.00716	0.00458332	0.997793	0.0157438	0.959765	0.0677726
2 (DDX21, DDX56, RAD54B)	0.956635	0.170733	0.85117	0.0388225	0.670851	0.0658335	0.794692	0.0831094	0.740485	0.0895445	1.08979	0.00354015	1.03438	0.0848914	0.723233	0.0420104	0.750482	0.148177	1.02514	0.03756	0.888092	0.0595922
3 (RUVBL1, RUVBL2)	0.807462	0.0175879	0.956379	0.0308081	1.05739	0.0364087	0.873751	0.0555002	1.01269	0.0356025	0.893485	0.042711	0.954546	0.00145113	1.09276	0.0747132	0.911237	0.00968708	1.0143	0.0380376	0.928851	0.0313852
4 (SLC1A5, SLC38A2, SLC38A1)	0.877777	0.125318	0.988811	0.0266054	0.770229	0.162257	1.02997	0.062461	0.733685	0.0283108	1.01818	0.0337084	1.04202	0.047462	0.778294	0.0675717	0.900067	0.0889949	1.00462	0.0180636	0.927714	0.0397462
5 (EXOSC2, GEMIN4, RPP40)	0.904578	0.0856396	0.975303	0.0663508	0.739459	0.080827	0.912176	0.0147418	0.730493	0.180414	1.0665	0.0678786	1.13452	0.0918371	0.982009	0.0612406	0.829859	0.0315628	1.02717	0.000767575	0.987882	0.084314
6 (HSPA9, HSPA1B, HSPA2)	0.782315	0.0437762	1.00606	0.0100318	1.1146	0.0950788	0.904481	0.0729767	0.868646	0.0838177	0.863028	0.0426207	0.895826	0.0159452	0.986376	0.00660116	0.850836	0.0226815	1.04412	0.0070958	0.974232	0.00928194
7 (TPR, NUP155, XPO1)	0.771317	0.0345607	0.847962	0.0779673	0.849556	0.0245209	0.672253	0.0254319	0.975564	0.0158922	0.961047	0.00938956	0.81373	0.00459952	0.938525	0.0252574	0.982824	0.0315495	1.0013	0.0249663	1.0856	0.00719494
8 (RIF1, XRCC2)	1.11372	0.251176	0.966701	0.159275	0.91974	0.204864	1.01616	0.108786	0.968007	0.0549049	0.988859	0.0270346	1.01214	0.0893289	1.09475	0.0243257	0.830096	0.115383	0.907587	0.025347	0.96311	0.0149703
9 (PCNA, POLD3, CLSPN, EXO1)	0.81442	0.296597	1.30759	0.0137517	0.811077	0.183296	1.00416	0.124159	1.00899	0.0194003	0.982492	0.0854401	0.927672	0.007152	0.991119	0.0685621	0.910549	0.00559064	0.930949	0.0145839	0.929144	0.0710592
10 (ITGA2, ITGA7, LAMB3, LAMC3)	0.939353	0.0436257	1.05428	0.014125	0.967264	0.106277	1.04792	0.0482789	1.01413	0.00344277	1.02675	0.139836	1.02554	0.0410463	1.13885	0.0334559	0.907486	0.0493756	0.977578	0.0178248	0.924483	0.0185278
11 (RPL12, RSL1D1)	1.07722	0.331181	1.05044	0.125479	0.8115	0.168513	0.991683	0.0159875	0.979002	0.00342646	0.947668	0.106082	0.974873	0.0130602	0.67357	0.21165	0.681319	0.169236	0.944675	0.0079316	0.901576	0.00198641
12 (PAICS, PPAT, TYMS, NT5E)	1.08514	0.180089	0.970338	0.0758894	0.779612	0.107281	1.03939	0.0121349	0.907643	0.000245327	1.14116	0.0365236	0.872983	0.213057	0.891051	0.0434897	0.97569	0.127435	0.994983	0.0389928	0.948987	0.0206767
13 (CTSB, CTSD, CAPN5, CAPN1)	1.03284	0.125113	1.00121	0.0612988	1.00031	0.0625299	0.86625	0.0329019	0.934046	0.063687	1.0517	0.047869	1.12729	0.0530571	0.862181	0.109523	0.835703	0.0168729	1.0159	0.00811923	0.993092	0.0140313
14 (DCAF1, USP1, TOPBP1, CHAF1B)	0.974868	0.0454748	1.05252	0.0603189	1.01588	0.0482044	0.946016	0.0472924	0.966218	0.030936	1.0134	0.0199559	0.981506	0.127855	1.22208	0.144776	0.868975	0.0463872	0.985189	0.0264387	0.908126	0.0279
15 (DUSP10, MAP3K)	0.895551	0.0415401	0.985309	0.0429231	0.907924	0.0239769	0.903402	0.0290902	0.878868	0.00899037	1.06354	0.0631365	0.986062	0.0179664	1.0834	0.0853007	0.889335	0.0765565	0.984115	0.027138	0.792936	0.070391
16 (ABCA7, ABCG1, AGRN)	0.935978	0.0227697	1.01112	0.0224574	1.01541	0.0487441	0.946858	0.0365349	0.856901	0.0537628	1.0512	0.00922847	0.927244	0.0010538	1.26917	0.0110162	0.885465	0.0495603	0.901604	0.00296796	1.00232	0.0240897
17 (PRMT1, PRMT5, LMNA)	0.959635	0.0136962	0.95059	0.0227315	1.15763	0.150607	1.01199	0.044296	0.952477	0.0166917	0.995479	0.0729609	0.932607	0.0352072	1.14596	0.0772422	0.932036	0.0709994	0.907285	0.00585062	0.946919	0.0293447
18 (FBXO2, CAV1, SLC9A1, LCN2)	0.901496	0.0845208	0.993979	0.024705	1.04323	0.101921	1.04309	0.0124513	0.894859	0.0205098	1.11033	0.0336993	0.963549	0.0413745	1.16501	0.10804	0.905955	0.0424419	1.00838	0.0214068	1.02885	0.0453804
19 (STXBP1, FLOT2)	0.834159	0.0375839	0.970682	0.0167563	0.87546	0.159435	0.955754	0.00240092	0.888629	0.0205098	1.02638	0.0206241	0.990521	0.0276579	1.11206	0.0741774	0.966784	0.00110805	1.00286	0.0147886	1.04543	0.0580753

## Sheet: group names
Group number	Targeted genes	Group name	Clue GO pathways
1	MCM4, MCM6, CDC45	Cell cycle	R-HSA:1640170, GO:0022402
2	DDX21, DDX56, RAD54B	Helicase activity	GO:0004386
3	RUVBL1, RUVBL2	ATPase activity	GO:0016887, GO:0042623
4	SLC1A5, SLC38A2, SLC38A1	Transport of amino acids	R-HSA:425393
5	EXOSC2, GEMIN4, RPP40	RNA processing	R-HSA:8953854, GO:0006364, GO:0016072, R-HSA:6784531, R-HSA:72306
6	HSPA9, HSPA1B, HSPA2	Cellular response to stress 1	GO:0033554, R-HSA:3371556
7	TPR, NUP155, XPO1	RNA transport	KEGG:03013, GO:0006403
8	RIF1, XRCC2	DNA repair 1	R-HSA:73894, GO:0006974, GO:0006281, R-HSA:5693532
9	PCNA, POLD3, CLSPN, EXO1	DNA repair 2	R-HSA:73894, GO:0006974, GO:0006281, R-HSA:5693532
10	ITGA2, ITGA7, LAMB3, LAMC3	Extracellular matrix organization / Focal adhesion	R-HSA:1474244, KEGG:04510, WP:306
11	RPL12, RSL1D1	rRNA metabolism process	GO:0006364, GO:0016072, GO:0022613
12	PAICS, PPAT, TYMS, NT5E	Nucleotides metabolism	R-HSA:15869, GO:0009123
13	CTSB, CTSD, CAPN5, CAPN1	Proteases / degradation of extracellular matrix	HSA:1474228
14	DCAF1, USP1, TOPBP1, CHAF1B	DNA repair 3	R-HSA:73894, GO:0006974, GO:0006281, R-HSA:5693532
15	DUSP10, MAP3K	Response to stress	GO:0033554, GO:0080135
16	ABCA7, ABCG1, AGRN	Extracellular structure organisation	GO:0043062
17	PRMT1, PRMT5, LMNA	Chromosome and chromatin organisation	GO:0051276, GO:0006325
18	FBXO2, CAV1, SLC9A1, LCN2	Cellular response to stress 2	GO:0033554, R-HSA:3371556
19	STXBP1, FLOT2	Protein stabilization	GO:0031647, GO:0050821

## Sheet: Fig.2B viability
	colon						lung						pancreatic
	DLD1		RKO		LoVo		H23		A549		VMRC		PANC1		MIAPaCa2		BxPC3
	mean	SD	mean	SD	mean	SD	mean	SD	mean	SD	mean	SD	mean	SD	mean	SD	mean	SD
nc	1	0.0288439	1	0.0906829	1	0.0347064	1	0.0912742	1	0.0483317	1	0.138317	1	0.0541799	1	0.0709885	1	0.0670098
Group 2	0.794692	0.0831094	0.740485	0.0895445	1.08979	0.00354015	0.956635	0.170733	0.85117	0.0388225	0.670851	0.0658335	1.03438	0.0848914	0.723233	0.0420104	0.750482	0.148177
DDX21	0.961436	0.074364	0.978789	0.0756214	0.933425	0.0274639	0.851346	0.0245784	0.807461	0.133933	0.922533	0.169486	0.985826	0.0176965	0.99007	0.116977	0.835791	0.00428196
DDX56	0.903612	0.115005	1.1077	0.117982	0.91943	0.035782	0.918291	0.28128	0.824248	0.0388866	0.811068	0.0338231	0.86265	0.0182836	0.850447	0.0389665	0.876765	0.0373142
RAD54B	0.843036	0.0773905	1.01105	0.0537194	0.854832	0.130006	0.847591	0.0915725	0.862876	0.12602	0.931262	0.0693744	0.873028	0.035477	1.12407	0.359881	0.750816	0.0302517
Group 3	0.831157	0.0330438	0.735744	0.0808301	0.853362	0.105266	0.820889	0.152124	0.808484	0.0570961	0.821324	0.0758551	0.764144	0.113811	0.770952	0.0466055	0.806693	0.0810235
RUVBL1	0.831157	0.0330438	0.735744	0.0808301	0.853362	0.105266	0.820889	0.152124	0.808484	0.0570961	0.821324	0.0758551	0.764144	0.113811	0.770952	0.0466055	0.806693	0.0810235
Group 4	1.02997	0.062461	0.733685	0.0283108	1.01818	0.0337084	0.877777	0.125318	0.988811	0.0266054	0.770229	0.162257	1.04202	0.047462	0.778294	0.0675717	0.900067	0.0889949
SLC1A5	1.00459	0.0137116	0.913645	0.0780061	0.900213	0.0671181	0.893234	0.184398	0.791155	0.0574365	0.86667	0.104432	0.886846	0.11054	0.888695	0.115896	0.721757	0.0423191
SLC38A2	0.920819	0.0203822	0.839938	0.200946	0.902393	0.0410883	0.891293	0.158746	0.755235	0.00595637	0.845197	0.128256	0.869233	0.0504058	0.781809	0.0304787	0.749243	0.011122
SLC38A1	1.001	0.0349585	0.977901	0.0768765	0.948383	0.0374313	0.817894	0.154212	0.70343	0.00774329	0.749094	0.12912	0.797889	0.116915	0.885694	0.142671	0.756911	0.00806343
Group 6	0.904481	0.0729767	0.868646	0.0838177	0.863028	0.0426207	0.782315	0.0437762	1.00606	0.0100318	1.1146	0.0950788	0.895826	0.0159452	0.986376	0.00660116	0.850836	0.0226815
HSPA9	0.830152	0.024088	1.00093	0.0365242	0.791451	0.0307625	0.864127	0.138343	0.768532	0.0853463	0.797931	0.0474635	0.78158	0.0688572	0.92225	0.0545531	0.719122	0.0220215
HSPA1B	0.996288	0.0599112	0.964766	0.0290562	0.978197	0.109999	0.847169	0.0579263	0.906258	0.0505441	0.820408	0.0903596	0.808623	0.0525864	1.04092	0.228861	0.806024	0.043042
HSPA2	1.14246	0.0598495	0.972665	0.128211	0.860967	0.00258147	0.985067	0.131841	0.96781	0.0603296	0.730459	0.0370943	0.812952	0.0915859	1.02734	0.162579	0.747434	0.00300293
Group 7	0.771317	0.0345607	0.847962	0.0779673	0.849556	0.0245209	0.672253	0.0254319	0.975564	0.0158922	0.961047	0.00938956	0.81373	0.00459952	0.938525	0.0252574	0.982824	0.0315495
TRP	0.951653	0.036935	1.01114	0.0120492	0.997414	0.0724962	0.933561	0.161013	0.850301	0.0095302	0.902108	0.0824593	0.869114	0.0145095	0.847447	0.0449079	0.889112	0.0853611
NUP155	1.01952	0.06967	1.07215	0.0266714	0.972772	0.0753645	0.747617	0.0308423	0.962876	0.0766671	0.925152	0.00395014	0.822797	0.0140901	0.878165	0.105634	0.831662	0.055165
XPO1	0.853834	0.0136201	0.792543	0.0488766	0.888593	0.0559939	0.913647	0.0885009	0.800068	0.03739	0.916817	0.0286199	0.834305	0.033532	0.792546	0.0205788	0.915682	0.0161673

## Sheet: Suppl Fig. 2A-B oncogenes
viability	DLD1		RKO		LoVo		H23		A549		VMRC-LCD		PANC1		MIAPaCa2		BxPC3
	mean	SD	mean	SD	mean	SD	mean	SD	mean	SD	mean	SD	mean	SD	mean	SD	mean	SD
MYC	0.931427	0.211572	0.864431	0.315597	0.732208	0.029384	0.830043	0.040593	0.698227	0.188755	1.05659	0.030794	1.11051	0.109201	0.682984	0.094435	0.791343	0.040152
TP53	0.676309	0.223387	0.870048	0.31267	0.708019	0.10168	0.821054	0.068973	0.729522	0.076199	1.06039	0.011816	1.09986	0.094152	0.762353	0.087985	0.795784	0.003045
KRAS	0.912594	0.129074	1.01888	0.39581	1.14282	0.297974	0.755288	0.026314	0.837144	0.086797	0.98772	0.024707	1.13738	0.096275	0.903602	0.085382	0.72218	0.012877

## Sheet: Suppl. Fig. 2C
viability	DLD1		H23		PANC1
	mean	SD	mean	SD	mean	SD
HSPA9	0.966533	0.006583	0.926278	0.087055	0.95998	0.027939
XPO1	1.02474	0.013965	1.01916	0.053662	0.898611	0.024936
RUVBL1	0.929203	0.019174	0.762121	0.06437	0.848758	0.007216
HSPA9+XPO1+RUVBL1	0.907125	0.003228	0.484456	0.021888	0.663497	0.021225

## Sheet: Suppl. Fig. 2D
viability	fibroblasts
	mean	SD
HSPA9	0.973469	0.013202
XPO1	1.0455	0.044713
RUVBL1	0.954667	0.004968

## Sheet: Suppl. Fig. 2E
viability	K21		+MYC		+mutp53 R273H		+KRAS		+CMYC +KRAS		+CMYC +mutp53 R273H		+KRAS +mutp53 R273H
	mean	SD	mean	SD	mean	SD	mean	SD	mean	SD	mean	SD	mean	SD
selinexor	0.75	0	0.49	0	0.42	0	0.48	0.02	0.5	0.04	0.07	0.05	0.24	0.06
CB6644	0.65	0.04	0.06	0.03	0.35	0	0.27	0.02	0.51	0.03	0.29	0	0.79	0
MKT077	0.39	0.08	0.11	0	0.2	0.01	0.2	0.06	0.16	0.22	0.03	0.33	0.1	0.23
CB6644+selinexor	0.62	0.02	0.29	0	0.43	0	0.36	0	0.5	0	0.3	0	0.22	0
MKT077+selinexor	0.38	0.14	0.08	0.2	0.15	0.02	0.14	0.17	0.08	0.11	0.01	0.1	0.04	0.18
