# Supplementary material for: A common druggable signature of oncogenic c-Myc, mutant KRAS and mutant p53 reveals functional redundancy and competition among oncogenes in cancer
Source: Cell Death Dis. 2024 Aug 31;15(8):638. doi: 10.1038/s41419-024-06965-3 (PMC11365971; doi:10.1038/s41419-024-06965-3)
Supplement: Supplementary file 7 — Supplementary Table 6 [file 41419_2024_6965_MOESM7_ESM.xlsx]

## Sheet: Arkusz1
Tool:	Website:	Common transcription factor sites present in promoters of RUVBL1, HSPA9 and XPO1:
ChEA3	ChEA3 (maayanlab.cloud)	FOXM1
ChEA3	ChEA3 (maayanlab.cloud)	NFYA
ChEA3	ChEA3 (maayanlab.cloud)	MYBL2
EPD	EPD The Eukaryotic Promoter Database (expasy.org)	GLI2
EPD	EPD The Eukaryotic Promoter Database (expasy.org)	NFKB1
CiiiDER	** CiiiDER **	GATA2
ChIP Atlas	ChIP-Atlas	FOXA2
ChIP Atlas	ChIP-Atlas	JUN
ChIP Atlas	ChIP-Atlas	YAP1
